# Supplementary material for: Efficient industrial-current-density acetylene to polymer-grade ethylene via hydrogen-localization transfer over fluorine-modified copper
Source: Nat Commun. 2023 Dec 16;14:8384. doi: 10.1038/s41467-023-44171-5 (PMC10725425; doi:10.1038/s41467-023-44171-5)
Supplement: Supplementary file 3 — Source Data [file 41467_2023_44171_MOESM3_ESM.zip]

Archive with 4 entries (4 files):
- Data source Fig.2.xlsx
- Data source Fig.3.xlsx
- Data source Fig.4.xlsx
- Data source Fig.1.xlsx
