# Supplementary material for: Efficient industrial-current-density acetylene to polymer-grade ethylene via hydrogen-localization transfer over fluorine-modified copper
Source: Nat Commun. 2023 Dec 16;14:8384. doi: 10.1038/s41467-023-44171-5 (PMC10725425; doi:10.1038/s41467-023-44171-5)
Supplement: Supplementary file 3 — Source Data [file 41467_2023_44171_MOESM3_ESM.zip › Data source Fig.2.xlsx]

## Sheet: Fig2.a
Fig.2a
			Current density (mA cm-2)
		Potential (V versus RHE)	Cu-F		Cu-Cl		Cu-Br		Cu-I		Cu NP
			C2H2	Ar	C2H2	Ar	C2H2	Ar	C2H2	Ar	C2H2	Ar
		0.2258	3.41	-0.436	0.3436	1.243	0.869	0.687	0.6481	-0.6957	0.7394	-0.2384
		0.2248	3.237	-0.4428	0.2073	1.031	0.8026	0.6389	0.5888	-0.7044	0.6468	-0.2829
		0.2238	3.084	-0.4401	0.08767	0.9481	0.7528	0.6161	0.5555	-0.7034	0.5962	-0.2934
		0.2228	2.938	-0.4395	-0.0257	0.9061	0.7074	0.5995	0.5254	-0.7034	0.5501	-0.3021
		0.2218	2.796	-0.4384	-0.1369	0.8758	0.6656	0.5822	0.5022	-0.7031	0.5063	-0.3018
		0.2208	2.658	-0.4365	-0.2461	0.8541	0.6288	0.5732	0.4782	-0.6987	0.4677	-0.3076
		0.2198	2.525	-0.432	-0.3535	0.8346	0.5956	0.5571	0.4533	-0.6933	0.4309	-0.3109
		0.2188	2.398	-0.4284	-0.4563	0.8178	0.5571	0.5358	0.4287	-0.6894	0.3945	-0.3245
		0.2178	2.274	-0.4278	-0.5536	0.7983	0.53	0.5229	0.404	-0.6869	0.3575	-0.3262
		0.2168	2.147	-0.4248	-0.653	0.7839	0.5005	0.5014	0.3805	-0.6867	0.327	-0.3297
		0.2158	2.024	-0.4208	-0.7428	0.7587	0.4699	0.4872	0.3601	-0.6805	0.3048	-0.3371
		0.2148	1.907	-0.4207	-0.8343	0.7396	0.4357	0.48	0.3393	-0.6793	0.2717	-0.3366
		0.2138	1.796	-0.4156	-0.9193	0.7242	0.4037	0.4647	0.3193	-0.676	0.2438	-0.3414
		0.2128	1.696	-0.412	-1.005	0.7102	0.3731	0.4494	0.3005	-0.6746	0.2206	-0.3437
		0.2118	1.596	-0.4109	-1.087	0.6984	0.3419	0.4372	0.2816	-0.6714	0.1957	-0.3455
		0.2108	1.5	-0.4131	-1.158	0.6834	0.3143	0.4267	0.2655	-0.6711	0.1769	-0.3426
		0.2098	1.401	-0.4106	-1.231	0.669	0.2945	0.4161	0.2515	-0.6709	0.1559	-0.3411
		0.2088	1.307	-0.4082	-1.301	0.6543	0.2693	0.4051	0.2397	-0.6692	0.138	-0.3513
		0.2078	1.219	-0.4063	-1.373	0.6414	0.2466	0.3964	0.2225	-0.6686	0.1252	-0.3562
		0.2068	1.135	-0.4082	-1.446	0.6245	0.2208	0.3865	0.2126	-0.6613	0.1022	-0.3612
		0.2058	1.055	-0.4051	-1.517	0.6127	0.2042	0.3799	0.1905	-0.661	0.08042	-0.371
		0.2048	0.979	-0.4013	-1.578	0.601	0.1834	0.368	0.1744	-0.6607	0.06544	-0.3698
		0.2038	0.9035	-0.4022	-1.639	0.5876	0.1605	0.3535	0.1615	-0.6552	0.05913	-0.3699
		0.2028	0.8297	-0.406	-1.7	0.5776	0.1381	0.3419	0.1481	-0.6561	0.04242	-0.3671
		0.2018	0.7592	-0.4057	-1.755	0.5658	0.1157	0.3497	0.1388	-0.6548	0.02681	-0.3653
		0.2008	0.6941	-0.4051	-1.801	0.5563	0.09603	0.3381	0.1276	-0.6525	0.01451	-0.3705
		0.1998	0.6339	-0.4033	-1.857	0.5423	0.08121	0.3341	0.1175	-0.6537	-0.0006306	-0.3765
		0.1988	0.5799	-0.4013	-1.91	0.5342	0.06812	0.3225	0.1036	-0.6489	-0.00615	-0.3765
		0.1978	0.5224	-0.4032	-1.953	0.5236	0.05093	0.3177	0.09823	-0.6506	-0.02208	-0.3824
		0.1968	0.4661	-0.4024	-1.994	0.5147	0.03958	0.3113	0.08105	-0.6542	-0.03059	-0.3803
		0.1958	0.4128	-0.4021	-2.039	0.5062	0.02097	0.3009	0.06859	-0.6537	-0.04052	-0.3881
		0.1948	0.3603	-0.4016	-2.081	0.4999	0.00378	0.293	0.0585	-0.6506	-0.04904	-0.3956
		0.1938	0.3108	-0.397	-2.115	0.4891	-0.01246	0.284	0.04967	-0.6476	-0.05661	-0.3964
		0.1928	0.2602	-0.3963	-2.149	0.4782	-0.02365	0.2698	0.04226	-0.6462	-0.06812	-0.3974
		0.1918	0.2179	-0.4026	-2.184	0.468	-0.03359	0.2627	0.03059	-0.6419	-0.07537	-0.3956
		0.1908	0.1787	-0.4024	-2.221	0.4564	-0.04305	0.2641	0.01829	-0.6394	-0.08231	-0.4011
		0.1898	0.1407	-0.4015	-2.259	0.4461	-0.05456	0.2558	0.00788	-0.643	-0.08562	-0.4074
		0.1888	0.1093	-0.4022	-2.293	0.4367	-0.06701	0.2479	0.00189	-0.6414	-0.0954	-0.4045
		0.1878	0.07238	-0.4021	-2.321	0.424	-0.08326	0.2414	-0.00442	-0.6377	-0.1026	-0.4032
		0.1868	0.03548	-0.3992	-2.35	0.4195	-0.09618	0.2266	-0.01151	-0.6392	-0.1116	-0.4059
		0.1858	0.0006307	-0.3978	-2.38	0.4087	-0.1064	0.2162	-0.00694	-0.6384	-0.1197	-0.4078
		0.1848	-0.02886	-0.4041	-2.405	0.3982	-0.1143	0.2097	-0.02176	-0.6347	-0.1272	-0.4109
		0.1838	-0.05771	-0.4045	-2.439	0.401	-0.1261	0.2067	-0.03138	-0.6369	-0.1334	-0.4153
		0.1828	-0.0894	-0.4051	-2.469	0.3815	-0.132	0.2034	-0.04431	-0.634	-0.1375	-0.4197
		0.1818	-0.1165	-0.4067	-2.502	0.3744	-0.1446	0.1974	-0.05077	-0.6293	-0.1485	-0.4229
		0.1808	-0.1402	-0.4046	-2.527	0.3671	-0.1588	0.1979	-0.06086	-0.6288	-0.1585	-0.4253
		0.1798	-0.1689	-0.4076	-2.552	0.3543	-0.1716	0.1884	-0.06638	-0.6244	-0.1656	-0.4242
		0.1788	-0.1958	-0.4108	-2.575	0.3505	-0.1801	0.1809	-0.06796	-0.6285	-0.1687	-0.427
		0.1778	-0.2198	-0.4106	-2.595	0.3442	-0.1869	0.1739	-0.07979	-0.6302	-0.1722	-0.4279
		0.1768	-0.2422	-0.4101	-2.623	0.3318	-0.1958	0.17	-0.08073	-0.6273	-0.1779	-0.4229
		0.1758	-0.2649	-0.4095	-2.64	0.3233	-0.2007	0.1654	-0.08972	-0.6263	-0.1881	-0.4227
		0.1748	-0.287	-0.4062	-2.663	0.3137	-0.2116	0.1659	-0.1034	-0.6255	-0.1938	-0.4273
		0.1738	-0.3039	-0.409	-2.688	0.3022	-0.2223	0.164	-0.1112	-0.6222	-0.1998	-0.4341
		0.1728	-0.3214	-0.4076	-2.714	0.2914	-0.2277	0.1575	-0.119	-0.6178	-0.204	-0.4369
		0.1718	-0.3412	-0.4078	-2.736	0.2811	-0.2414	0.15	-0.1214	-0.6209	-0.2114	-0.4382
		0.1708	-0.3586	-0.4111	-2.763	0.2744	-0.2512	0.1471	-0.1304	-0.6235	-0.2168	-0.4401
		0.1698	-0.3765	-0.4109	-2.781	0.2608	-0.2572	0.1361	-0.1375	-0.6258	-0.219	-0.4395
		0.1688	-0.3972	-0.4112	-2.806	0.2547	-0.2638	0.1295	-0.1422	-0.6209	-0.225	-0.441
		0.1678	-0.4128	-0.4126	-2.829	0.248	-0.2733	0.1233	-0.1511	-0.6202	-0.2282	-0.4406
		0.1668	-0.427	-0.4139	-2.846	0.2372	-0.2794	0.1187	-0.1572	-0.6192	-0.229	-0.4447
		0.1658	-0.4462	-0.412	-2.865	0.2329	-0.29	0.1159	-0.1656	-0.6208	-0.2364	-0.4426
		0.1648	-0.4589	-0.4133	-2.884	0.2252	-0.3002	0.1148	-0.172	-0.6263	-0.239	-0.4443
		0.1638	-0.4748	-0.4175	-2.901	0.2195	-0.3081	0.1094	-0.1785	-0.6239	-0.2424	-0.4432
		0.1628	-0.4926	-0.4172	-2.924	0.2104	-0.3155	0.1047	-0.1851	-0.6205	-0.2523	-0.445
		0.1618	-0.4986	-0.4179	-2.95	0.2023	-0.3202	0.1022	-0.1862	-0.6202	-0.2586	-0.4494
		0.1608	-0.5129	-0.4183	-2.97	0.1926	-0.3255	0.1039	-0.1917	-0.6202	-0.2619	-0.4568
		0.1598	-0.5284	-0.4167	-2.988	0.1842	-0.3307	0.09524	-0.1922	-0.617	-0.2682	-0.4581
		0.1588	-0.5407	-0.4218	-3.006	0.1741	-0.3366	0.08578	-0.1993	-0.6156	-0.2712	-0.4585
		0.1578	-0.552	-0.4251	-3.027	0.1668	-0.348	0.08357	-0.2094	-0.6154	-0.2753	-0.4604
		0.1568	-0.5705	-0.4257	-3.044	0.1599	-0.3505	0.08057	-0.2167	-0.615	-0.2788	-0.4618
		0.1558	-0.5836	-0.4234	-3.065	0.155	-0.3537	0.07174	-0.2236	-0.6113	-0.2838	-0.4653
		0.1548	-0.5967	-0.4268	-3.079	0.1518	-0.3638	0.06859	-0.2282	-0.6098	-0.2892	-0.4675
		0.1538	-0.6093	-0.4276	-3.099	0.1434	-0.3767	0.06481	-0.2335	-0.6072	-0.2832	-0.4685
		0.1528	-0.6239	-0.4265	-3.118	0.1339	-0.3854	0.06291	-0.2383	-0.6074	-0.2927	-0.4721
		0.1518	-0.634	-0.4292	-3.139	0.131	-0.3934	0.06481	-0.2469	-0.6085	-0.302	-0.4771
		0.1508	-0.6482	-0.4328	-3.163	0.1205	-0.3925	0.05771	-0.2562	-0.6033	-0.3079	-0.4734
		0.1498	-0.6634	-0.4349	-3.185	0.1144	-0.4018	0.04888	-0.2619	-0.6042	-0.3136	-0.476
		0.1488	-0.6738	-0.4333	-3.201	0.1083	-0.4108	0.04573	-0.2696	-0.6011	-0.3187	-0.4764
		0.1478	-0.6876	-0.4349	-3.226	0.1016	-0.4155	0.04415	-0.283	-0.6016	-0.3217	-0.4737
		0.1468	-0.7044	-0.4358	-3.245	0.09488	-0.424	0.04005	-0.2879	-0.6063	-0.3163	-0.4743
		0.1458	-0.7178	-0.4341	-3.26	0.08818	-0.4281	0.03942	-0.2911	-0.6075	-0.3182	-0.4808
		0.1448	-0.7283	-0.4314	-3.278	0.07498	-0.4341	0.03106	-0.2933	-0.6031	-0.3262	-0.4849
		0.1438	-0.7376	-0.4333	-3.296	0.07241	-0.4358	0.0298	-0.2972	-0.6014	-0.3329	-0.4864
		0.1428	-0.7528	-0.43	-3.316	0.06335	-0.4472	0.02807	-0.3087	-0.6023	-0.334	-0.4883
		0.1418	-0.7644	-0.4355	-3.335	0.05448	-0.456	0.02334	-0.315	-0.605	-0.3365	-0.4924
		0.1408	-0.7778	-0.436	-3.356	0.04817	-0.4641	0.01624	-0.3209	-0.6031	-0.3403	-0.4916
		0.1398	-0.7939	-0.4374	-3.384	0.03635	-0.4693	0.01198	-0.3303	-0.6019	-0.3463	-0.4907
		0.1388	-0.8012	-0.4396	-3.4	0.03457	-0.4786	0.01072	-0.3393	-0.5997	-0.351	-0.4912
		0.1378	-0.8108	-0.4384	-3.424	0.0255	-0.4877	0.00505	-0.3453	-0.602	-0.3538	-0.4899
		0.1368	-0.8286	-0.4413	-3.439	0.01841	-0.4973	0.00331	-0.3519	-0.6001	-0.3559	-0.4883
		0.1358	-0.8455	-0.4469	-3.46	0.01506	-0.5008	-0.00126	-0.3605	-0.5986	-0.3568	-0.4916
		0.1348	-0.8605	-0.4454	-3.477	-0.00268	-0.5095	0.00315	-0.3623	-0.5997	-0.3635	-0.4946
		0.1338	-0.8786	-0.4442	-3.495	0.00993	-0.5191	0.0007884	-0.3709	-0.5952	-0.3724	-0.4981
		0.1328	-0.8934	-0.4442	-3.511	0.00106	-0.5238	0.00252	-0.3737	-0.59	-0.3739	-0.5013
		0.1318	-0.907	-0.4448	-3.538	-0.00662	-0.5308	-0.00678	-0.3833	-0.593	-0.3792	-0.5019
		0.1308	-0.9196	-0.4499	-3.566	-0.01273	-0.5423	-0.0123	-0.3901	-0.594	-0.3833	-0.5033
		0.1298	-0.9317	-0.4554	-3.587	-0.01963	-0.5495	-0.01514	-0.3964	-0.5935	-0.386	-0.5046
		0.1288	-0.9445	-0.4571	-3.605	-0.02811	-0.5497	-0.01608	-0.4082	-0.5935	-0.3906	-0.5096
		0.1278	-0.9633	-0.4576	-3.618	-0.03441	-0.5557	-0.02334	-0.4175	-0.5938	-0.3903	-0.5117
		0.1268	-0.98	-0.4557	-3.635	-0.0423	-0.5647	-0.02964	-0.4224	-0.5899	-0.3931	-0.5099
		0.1258	-0.9999	-0.4598	-3.656	-0.05176	-0.5823	-0.03374	-0.4248	-0.5881	-0.3989	-0.5121
		0.1248	-1.016	-0.4614	-3.676	-0.05984	-0.5949	-0.03469	-0.4309	-0.5874	-0.3964	-0.515
		0.1238	-1.03	-0.4601	-3.702	-0.06437	-0.605	-0.04305	-0.4365	-0.5848	-0.4004	-0.5166
		0.1228	-1.048	-0.4633	-3.723	-0.06812	-0.6083	-0.04825	-0.4431	-0.587	-0.4043	-0.5155
		0.1218	-1.062	-0.465	-3.746	-0.07383	-0.6183	-0.04998	-0.4533	-0.5904	-0.4112	-0.5194
		0.1208	-1.078	-0.4678	-3.767	-0.08172	-0.6317	-0.05282	-0.4631	-0.5878	-0.4197	-0.5207
		0.1198	-1.096	-0.468	-3.789	-0.08487	-0.6407	-0.0514	-0.4762	-0.5847	-0.4245	-0.5233
		0.1188	-1.112	-0.4693	-3.806	-0.09532	-0.6455	-0.05235	-0.4883	-0.5803	-0.4265	-0.5265
		0.1178	-1.13	-0.4699	-3.826	-0.1016	-0.655	-0.05535	-0.4975	-0.5732	-0.4317	-0.5274
		0.1168	-1.143	-0.47	-3.846	-0.1081	-0.6621	-0.05834	-0.4981	-0.5716	-0.4338	-0.5255
		0.1158	-1.163	-0.4667	-3.866	-0.1176	-0.675	-0.0626	-0.5095	-0.5782	-0.4308	-0.5254
		0.1148	-1.187	-0.4663	-3.889	-0.1249	-0.685	-0.06717	-0.5221	-0.5782	-0.4344	-0.52
		0.1138	-1.208	-0.4691	-3.908	-0.1304	-0.6891	-0.07143	-0.5304	-0.5795	-0.4393	-0.5244
		0.1128	-1.228	-0.4724	-3.937	-0.1361	-0.7009	-0.0719	-0.5374	-0.5785	-0.4437	-0.5259
		0.1118	-1.246	-0.4751	-3.956	-0.141	-0.7121	-0.07632	-0.5465	-0.574	-0.4505	-0.533
		0.1108	-1.266	-0.477	-3.975	-0.1487	-0.7198	-0.07994	-0.5546	-0.5692	-0.4548	-0.5339
		0.1098	-1.288	-0.4782	-3.991	-0.1544	-0.7294	-0.08121	-0.5626	-0.5705	-0.459	-0.5372
		0.1088	-1.307	-0.4756	-4.008	-0.1627	-0.7416	-0.08704	-0.5703	-0.5717	-0.4593	-0.5378
		0.1078	-1.323	-0.4781	-4.031	-0.17	-0.7584	-0.09177	-0.5811	-0.5714	-0.4595	-0.538
		0.1068	-1.351	-0.4779	-4.057	-0.1753	-0.7723	-0.09555	-0.5911	-0.5629	-0.4607	-0.539
		0.1058	-1.374	-0.4828	-4.081	-0.1815	-0.7854	-0.0954	-0.5975	-0.5585	-0.4642	-0.5401
		0.1048	-1.399	-0.4847	-4.105	-0.1866	-0.7897	-0.09934	-0.6039	-0.5617	-0.4711	-0.5423
		0.1038	-1.424	-0.4831	-4.125	-0.1882	-0.8004	-0.1026	-0.6061	-0.5632	-0.4685	-0.5451
		0.1028	-1.451	-0.4847	-4.143	-0.1984	-0.8102	-0.106	-0.6137	-0.5602	-0.4713	-0.5484
		0.1018	-1.472	-0.4846	-4.167	-0.2061	-0.8196	-0.1036	-0.6258	-0.5569	-0.4768	-0.5479
		0.1008	-1.496	-0.4875	-4.191	-0.2116	-0.8376	-0.1015	-0.6312	-0.5557	-0.4784	-0.5453
		0.0998	-1.517	-0.4937	-4.217	-0.2211	-0.8491	-0.1034	-0.631	-0.5595	-0.4849	-0.5449
		0.0988	-1.542	-0.4918	-4.238	-0.2276	-0.8605	-0.1135	-0.6408	-0.5544	-0.4877	-0.5506
		0.0978	-1.572	-0.4937	-4.257	-0.2349	-0.8718	-0.119	-0.6507	-0.5528	-0.4874	-0.549
		0.0968	-1.602	-0.4956	-4.278	-0.2426	-0.8885	-0.1202	-0.6601	-0.5508	-0.4931	-0.5569
		0.0958	-1.629	-0.4987	-4.294	-0.2469	-0.8974	-0.1285	-0.6637	-0.5513	-0.4953	-0.5579
		0.0948	-1.653	-0.5039	-4.312	-0.2548	-0.904	-0.1271	-0.673	-0.5517	-0.4967	-0.5593
		0.0938	-1.681	-0.509	-4.333	-0.2607	-0.9149	-0.1348	-0.6799	-0.5498	-0.4959	-0.5598
		0.0928	-1.706	-0.5092	-4.349	-0.267	-0.9215	-0.1354	-0.6812	-0.5465	-0.4987	-0.5554
		0.0918	-1.73	-0.5115	-4.366	-0.2735	-0.9297	-0.1399	-0.6861	-0.5453	-0.5046	-0.5617
		0.0908	-1.76	-0.5153	-4.388	-0.2759	-0.938	-0.1429	-0.6876	-0.5438	-0.5096	-0.5648
		0.0898	-1.79	-0.518	-4.406	-0.283	-0.9415	-0.1448	-0.6903	-0.5413	-0.5153	-0.5639
		0.0888	-1.813	-0.5185	-4.425	-0.2879	-0.9535	-0.1422	-0.6897	-0.5405	-0.5073	-0.5645
		0.0878	-1.834	-0.5197	-4.445	-0.2926	-0.953	-0.146	-0.6878	-0.5356	-0.511	-0.5708
		0.0868	-1.859	-0.52	-4.463	-0.2995	-0.9593	-0.1506	-0.6966	-0.535	-0.5202	-0.5708
		0.0858	-1.885	-0.5244	-4.478	-0.306	-0.9685	-0.1531	-0.7022	-0.5345	-0.5241	-0.5702
		0.0848	-1.911	-0.5267	-4.489	-0.3119	-0.9729	-0.1569	-0.7025	-0.529	-0.5238	-0.5686
		0.0838	-1.941	-0.529	-4.507	-0.3161	-0.9786	-0.1585	-0.7023	-0.5279	-0.5292	-0.5695
		0.0828	-1.964	-0.5352	-4.521	-0.3251	-0.9828	-0.1623	-0.7023	-0.5259	-0.5323	-0.5705
		0.0818	-1.991	-0.5345	-4.532	-0.3297	-0.9907	-0.1654	-0.7029	-0.5227	-0.5345	-0.5771
		0.0808	-2.016	-0.5394	-4.541	-0.3346	-0.9983	-0.1684	-0.7001	-0.5197	-0.5367	-0.5766
		0.0798	-2.047	-0.5399	-4.551	-0.3393	-1.003	-0.1727	-0.6987	-0.5191	-0.5423	-0.5815
		0.0788	-2.075	-0.541	-4.559	-0.3405	-1.005	-0.1684	-0.696	-0.518	-0.541	-0.5826
		0.0778	-2.101	-0.5446	-4.571	-0.3478	-1.005	-0.1693	-0.6957	-0.5151	-0.5434	-0.5793
		0.0768	-2.122	-0.5438	-4.587	-0.3512	-1.002	-0.17	-0.6903	-0.5126	-0.546	-0.5815
		0.0758	-2.152	-0.5497	-4.597	-0.3563	-1.009	-0.1746	-0.6913	-0.5101	-0.5479	-0.5809
		0.0748	-2.174	-0.5539	-4.611	-0.3612	-1.016	-0.1809	-0.6906	-0.512	-0.5555	-0.5814
		0.0738	-2.205	-0.5531	-4.617	-0.3679	-1.015	-0.1859	-0.6859	-0.511	-0.5595	-0.582
		0.0728	-2.236	-0.5549	-4.619	-0.3707	-1.015	-0.1902	-0.675	-0.5077	-0.564	-0.5852
		0.0718	-2.26	-0.5554	-4.625	-0.3764	-1.021	-0.1958	-0.6746	-0.5101	-0.5654	-0.5881
		0.0708	-2.286	-0.555	-4.625	-0.3843	-1.018	-0.1936	-0.6741	-0.5106	-0.5639	-0.5886
		0.0698	-2.315	-0.5606	-4.631	-0.3874	-1.011	-0.1889	-0.6719	-0.5128	-0.5689	-0.5883
		0.0688	-2.341	-0.5626	-4.637	-0.3943	-1.007	-0.1968	-0.673	-0.5132	-0.5763	-0.5927
		0.0678	-2.372	-0.5607	-4.637	-0.4012	-1.008	-0.2006	-0.6646	-0.512	-0.5782	-0.5932
		0.0668	-2.404	-0.5574	-4.633	-0.4038	-1.007	-0.2004	-0.6593	-0.5092	-0.5801	-0.5973
		0.0658	-2.432	-0.5583	-4.639	-0.4109	-1.003	-0.1995	-0.6548	-0.5011	-0.5831	-0.5982
		0.0648	-2.461	-0.5595	-4.643	-0.418	-1.005	-0.202	-0.6566	-0.501	-0.5847	-0.5989
		0.0638	-2.483	-0.5554	-4.647	-0.4207	-0.997	-0.2036	-0.6561	-0.5038	-0.5845	-0.5949
		0.0628	-2.506	-0.5558	-4.65	-0.4276	-0.9939	-0.2053	-0.6485	-0.5054	-0.5833	-0.5959
		0.0618	-2.536	-0.5563	-4.644	-0.4326	-0.991	-0.2105	-0.6441	-0.5039	-0.5867	-0.5951
		0.0608	-2.562	-0.5563	-4.637	-0.4371	-0.9896	-0.2138	-0.641	-0.5014	-0.5899	-0.5951
		0.0598	-2.593	-0.5591	-4.635	-0.443	-0.9901	-0.2184	-0.6419	-0.4904	-0.59	-0.5995
		0.0588	-2.619	-0.5579	-4.637	-0.4458	-0.9904	-0.2236	-0.6446	-0.491	-0.5889	-0.5993
		0.0578	-2.646	-0.5558	-4.637	-0.4521	-0.983	-0.2242	-0.6399	-0.4918	-0.5916	-0.608
		0.0568	-2.673	-0.5558	-4.637	-0.4564	-0.9822	-0.2234	-0.6336	-0.4904	-0.5941	-0.6107
		0.0558	-2.699	-0.5549	-4.629	-0.4613	-0.9757	-0.2249	-0.629	-0.4896	-0.5913	-0.6088
		0.0548	-2.724	-0.5569	-4.622	-0.4672	-0.9727	-0.231	-0.6255	-0.4934	-0.5932	-0.6077
		0.0538	-2.749	-0.5555	-4.613	-0.4738	-0.9704	-0.2356	-0.6258	-0.4924	-0.5948	-0.6107
		0.0528	-2.772	-0.5516	-4.605	-0.4838	-0.9669	-0.2375	-0.6236	-0.4907	-0.5949	-0.609
		0.0518	-2.799	-0.5544	-4.596	-0.4773	-0.9664	-0.2376	-0.6236	-0.4924	-0.5976	-0.6082
		0.0508	-2.828	-0.5563	-4.596	-0.4872	-0.9661	-0.2419	-0.6172	-0.4937	-0.6012	-0.6121
		0.0498	-2.852	-0.5563	-4.596	-0.4895	-0.962	-0.239	-0.6127	-0.4924	-0.602	-0.6153
		0.0488	-2.877	-0.5554	-4.592	-0.4929	-0.9596	-0.2419	-0.6082	-0.4893	-0.6038	-0.6153
		0.0478	-2.902	-0.5544	-4.583	-0.4952	-0.9548	-0.2439	-0.6098	-0.486	-0.6038	-0.6176
		0.0468	-2.927	-0.552	-4.577	-0.4984	-0.954	-0.2521	-0.5989	-0.4808	-0.6041	-0.6178
		0.0458	-2.955	-0.55	-4.574	-0.5067	-0.9477	-0.2524	-0.5986	-0.48	-0.6	-0.6181
		0.0448	-2.981	-0.5513	-4.566	-0.5142	-0.9414	-0.2515	-0.5995	-0.4793	-0.5997	-0.6192
		0.0438	-3.007	-0.5497	-4.566	-0.5146	-0.9418	-0.2556	-0.5995	-0.4822	-0.6045	-0.6186
		0.0428	-3.035	-0.5498	-4.56	-0.5106	-0.9456	-0.2569	-0.6004	-0.4808	-0.6041	-0.6208
		0.0418	-3.062	-0.5487	-4.544	-0.5209	-0.9393	-0.2611	-0.5949	-0.4839	-0.6055	-0.6247
		0.0408	-3.083	-0.549	-4.538	-0.5189	-0.9355	-0.266	-0.5986	-0.4847	-0.6063	-0.6249
		0.0398	-3.106	-0.5531	-4.537	-0.5183	-0.936	-0.2671	-0.6017	-0.4827	-0.6101	-0.623
		0.0388	-3.136	-0.5492	-4.531	-0.5321	-0.9309	-0.2654	-0.5968	-0.4823	-0.6091	-0.6279
		0.0378	-3.167	-0.5495	-4.524	-0.5315	-0.9294	-0.2701	-0.5962	-0.4823	-0.6091	-0.6317
		0.0368	-3.193	-0.5527	-4.519	-0.5372	-0.9155	-0.2718	-0.5959	-0.4764	-0.6088	-0.6302
		0.0358	-3.219	-0.5561	-4.513	-0.5419	-0.9139	-0.2748	-0.5919	-0.4756	-0.6064	-0.6315
		0.0348	-3.246	-0.5574	-4.506	-0.5469	-0.9071	-0.2736	-0.5831	-0.4748	-0.6017	-0.6342
		0.0338	-3.275	-0.5557	-4.493	-0.5483	-0.9089	-0.2695	-0.5858	-0.4767	-0.6014	-0.6353
		0.0328	-3.302	-0.5535	-4.49	-0.5548	-0.9075	-0.2786	-0.5899	-0.4782	-0.6045	-0.6359
		0.0318	-3.329	-0.5546	-4.494	-0.5565	-0.9056	-0.2794	-0.5888	-0.4823	-0.6045	-0.637
		0.0308	-3.357	-0.556	-4.489	-0.5611	-0.9016	-0.2848	-0.5869	-0.4828	-0.6053	-0.637
		0.0298	-3.382	-0.5588	-4.482	-0.5634	-0.9005	-0.2871	-0.5875	-0.4812	-0.6034	-0.6381
		0.0288	-3.411	-0.5585	-4.472	-0.5733	-0.9019	-0.2898	-0.5826	-0.4803	-0.6014	-0.6343
		0.0278	-3.441	-0.5583	-4.466	-0.5747	-0.8996	-0.2993	-0.5796	-0.4793	-0.6009	-0.6381
		0.0268	-3.467	-0.5626	-4.461	-0.5814	-0.8958	-0.3002	-0.5795	-0.4781	-0.6058	-0.6432
		0.0258	-3.492	-0.5599	-4.455	-0.5818	-0.8974	-0.3046	-0.5768	-0.473	-0.606	-0.6419
		0.0248	-3.526	-0.5601	-4.449	-0.5889	-0.8925	-0.3081	-0.5743	-0.4734	-0.6053	-0.644
		0.0238	-3.556	-0.5624	-4.439	-0.5938	-0.8911	-0.3073	-0.5711	-0.4737	-0.6058	-0.6443
		0.0228	-3.584	-0.5634	-4.43	-0.5977	-0.8835	-0.3056	-0.5725	-0.4705	-0.6039	-0.6422
		0.0218	-3.611	-0.5637	-4.419	-0.5973	-0.8806	-0.3097	-0.5777	-0.4732	-0.6036	-0.6435
		0.0208	-3.638	-0.5651	-4.409	-0.6034	-0.8846	-0.3065	-0.5766	-0.4727	-0.6038	-0.6435
		0.0198	-3.672	-0.5658	-4.405	-0.609	-0.8882	-0.3135	-0.5758	-0.4729	-0.5995	-0.6479
		0.0188	-3.703	-0.5632	-4.399	-0.6172	-0.8805	-0.3193	-0.577	-0.4732	-0.6011	-0.6493
		0.0178	-3.729	-0.5628	-4.393	-0.6119	-0.8803	-0.3182	-0.5758	-0.4716	-0.602	-0.6496
		0.0168	-3.758	-0.5626	-4.388	-0.6291	-0.8814	-0.3158	-0.5735	-0.4738	-0.603	-0.6507
		0.0158	-3.783	-0.5654	-4.381	-0.6265	-0.8799	-0.3125	-0.5749	-0.4694	-0.6011	-0.6528
		0.0148	-3.814	-0.565	-4.372	-0.634	-0.878	-0.3168	-0.5729	-0.4694	-0.5962	-0.6552
		0.0138	-3.844	-0.5681	-4.362	-0.6273	-0.8791	-0.3174	-0.5721	-0.4711	-0.6016	-0.6574
		0.0128	-3.873	-0.5721	-4.351	-0.6403	-0.878	-0.3236	-0.5736	-0.4691	-0.6006	-0.6602
		0.0118	-3.902	-0.5706	-4.341	-0.6446	-0.8753	-0.3201	-0.5776	-0.4704	-0.5992	-0.6604
		0.0108	-3.933	-0.5716	-4.327	-0.6462	-0.8709	-0.3275	-0.5735	-0.4771	-0.596	-0.6646
		0.0098	-3.957	-0.5721	-4.321	-0.6594	-0.8677	-0.3327	-0.5752	-0.4775	-0.5929	-0.6641
		0.0088	-3.982	-0.5727	-4.317	-0.6452	-0.8699	-0.3294	-0.5732	-0.4738	-0.594	-0.6651
		0.0078	-4.011	-0.5766	-4.311	-0.6523	-0.8683	-0.3338	-0.5776	-0.4738	-0.5934	-0.6662
		0.0068	-4.039	-0.5771	-4.307	-0.6576	-0.8649	-0.331	-0.5814	-0.4715	-0.5886	-0.6667
		0.0058	-4.07	-0.5785	-4.295	-0.661	-0.863	-0.3381	-0.5828	-0.4729	-0.591	-0.6697
		0.0048	-4.094	-0.5771	-4.282	-0.6649	-0.8639	-0.3444	-0.5814	-0.4765	-0.5995	-0.6717
		0.0038	-4.125	-0.5792	-4.273	-0.6709	-0.8672	-0.3448	-0.582	-0.4765	-0.6003	-0.6753
		0.0028	-4.154	-0.5815	-4.264	-0.6746	-0.8696	-0.3452	-0.5774	-0.4789	-0.5963	-0.676
		0.0018	-4.18	-0.5837	-4.247	-0.6762	-0.8611	-0.3605	-0.5727	-0.4792	-0.5916	-0.6692
		0.0008	-4.209	-0.582	-4.242	-0.6807	-0.8608	-0.3601	-0.5776	-0.4748	-0.5935	-0.676
		-0.0002	-4.235	-0.5847	-4.236	-0.6843	-0.8579	-0.3617	-0.5801	-0.4764	-0.5963	-0.6766
		-0.0012	-4.262	-0.5885	-4.229	-0.6888	-0.8576	-0.3642	-0.582	-0.4746	-0.5929	-0.672
		-0.0022	-4.292	-0.5915	-4.22	-0.6908	-0.8639	-0.3696	-0.5836	-0.4738	-0.5952	-0.6744
		-0.0032	-4.317	-0.5921	-4.212	-0.6931	-0.8597	-0.3666	-0.5883	-0.473	-0.5975	-0.6826
		-0.0042	-4.341	-0.5938	-4.197	-0.6992	-0.8622	-0.369	-0.588	-0.4721	-0.5973	-0.6832
		-0.0052	-4.369	-0.5904	-4.187	-0.7044	-0.869	-0.3751	-0.593	-0.4762	-0.599	-0.6867
		-0.0062	-4.397	-0.5963	-4.176	-0.7117	-0.8619	-0.3701	-0.6	-0.4781	-0.5941	-0.6925
		-0.0072	-4.426	-0.5973	-4.16	-0.7191	-0.8548	-0.3729	-0.6066	-0.4782	-0.593	-0.6905
		-0.0082	-4.453	-0.6014	-4.147	-0.7229	-0.8584	-0.3717	-0.6023	-0.474	-0.5975	-0.6932
		-0.0092	-4.479	-0.6014	-4.139	-0.7288	-0.856	-0.374	-0.6019	-0.4729	-0.5995	-0.696
		-0.0102	-4.504	-0.6016	-4.141	-0.7339	-0.8531	-0.3713	-0.6057	-0.4782	-0.5951	-0.6897
		-0.0112	-4.529	-0.6055	-4.134	-0.7369	-0.8542	-0.3762	-0.609	-0.4805	-0.5915	-0.6895
		-0.0122	-4.558	-0.6052	-4.13	-0.7434	-0.8554	-0.3739	-0.5978	-0.4805	-0.5956	-0.6969
		-0.0132	-4.583	-0.6044	-4.108	-0.7479	-0.8578	-0.3822	-0.6012	-0.4768	-0.5967	-0.6993
		-0.0142	-4.609	-0.6083	-4.1	-0.7538	-0.851	-0.3783	-0.6025	-0.4775	-0.5963	-0.6974
		-0.0152	-4.635	-0.6088	-4.094	-0.7603	-0.8523	-0.3759	-0.6058	-0.4757	-0.5975	-0.6995
		-0.0162	-4.662	-0.6105	-4.085	-0.7633	-0.8583	-0.3769	-0.6079	-0.4767	-0.5948	-0.7012
		-0.0172	-4.692	-0.6129	-4.079	-0.7696	-0.8601	-0.3833	-0.6071	-0.4759	-0.5949	-0.7051
		-0.0182	-4.717	-0.6194	-4.075	-0.772	-0.8624	-0.3855	-0.6083	-0.4735	-0.5963	-0.7067
		-0.0192	-4.74	-0.62	-4.071	-0.7761	-0.863	-0.3849	-0.6068	-0.4775	-0.596	-0.7047
		-0.0202	-4.767	-0.6192	-4.055	-0.7795	-0.862	-0.3918	-0.6086	-0.4811	-0.5989	-0.6995
		-0.0212	-4.795	-0.6194	-4.044	-0.7822	-0.8597	-0.3988	-0.6071	-0.4838	-0.5997	-0.6957
		-0.0222	-4.82	-0.6225	-4.027	-0.7869	-0.8564	-0.4035	-0.6086	-0.485	-0.5986	-0.7009
		-0.0232	-4.846	-0.6233	-4.024	-0.7899	-0.8564	-0.4046	-0.6124	-0.4823	-0.5916	-0.71
		-0.0242	-4.871	-0.6261	-4.018	-0.7913	-0.8595	-0.4063	-0.6101	-0.4808	-0.5905	-0.7135
		-0.0252	-4.896	-0.6284	-4.016	-0.798	-0.8649	-0.4076	-0.6105	-0.4817	-0.5924	-0.7089
		-0.0262	-4.919	-0.6307	-4.008	-0.8017	-0.865	-0.413	-0.6135	-0.4792	-0.5935	-0.7056
		-0.0272	-4.945	-0.6315	-3.994	-0.807	-0.866	-0.4156	-0.6227	-0.4789	-0.5926	-0.7089
		-0.0282	-4.974	-0.6353	-3.991	-0.8116	-0.863	-0.4164	-0.6274	-0.4793	-0.5899	-0.7162
		-0.0292	-4.999	-0.6378	-3.985	-0.8137	-0.8661	-0.4183	-0.6331	-0.4809	-0.5899	-0.7195
		-0.0302	-5.021	-0.6422	-3.983	-0.8185	-0.8682	-0.4139	-0.6282	-0.4782	-0.5929	-0.7206
		-0.0312	-5.047	-0.6462	-3.98	-0.823	-0.868	-0.4172	-0.6309	-0.4817	-0.5962	-0.7226
		-0.0322	-5.072	-0.6484	-3.969	-0.8246	-0.8682	-0.4226	-0.6331	-0.4806	-0.5971	-0.7211
		-0.0332	-5.101	-0.65	-3.952	-0.8293	-0.8693	-0.429	-0.6302	-0.4858	-0.591	-0.7231
		-0.0342	-5.126	-0.6496	-3.943	-0.8327	-0.871	-0.4349	-0.6446	-0.4842	-0.594	-0.7285
		-0.0352	-5.147	-0.6487	-3.937	-0.835	-0.8676	-0.4324	-0.6405	-0.4887	-0.5971	-0.7274
		-0.0362	-5.17	-0.6523	-3.931	-0.8402	-0.8655	-0.4331	-0.6403	-0.4888	-0.5992	-0.7296
		-0.0372	-5.194	-0.6593	-3.936	-0.8423	-0.868	-0.43	-0.646	-0.4926	-0.599	-0.7313
		-0.0382	-5.219	-0.6618	-3.925	-0.8482	-0.8706	-0.4287	-0.6411	-0.4916	-0.5946	-0.7308
		-0.0392	-5.243	-0.6638	-3.917	-0.8532	-0.8745	-0.4256	-0.6369	-0.4929	-0.5918	-0.7285
		-0.0402	-5.264	-0.6673	-3.913	-0.8575	-0.8799	-0.4292	-0.6418	-0.4942	-0.5949	-0.728
		-0.0412	-5.287	-0.6706	-3.91	-0.8628	-0.8832	-0.4297	-0.6427	-0.4913	-0.5997	-0.7315
		-0.0422	-5.315	-0.675	-3.91	-0.8666	-0.887	-0.4355	-0.6373	-0.4887	-0.5997	-0.7364
		-0.0432	-5.336	-0.6753	-3.91	-0.8717	-0.8846	-0.438	-0.6414	-0.4863	-0.5989	-0.7345
		-0.0442	-5.361	-0.6776	-3.905	-0.8758	-0.8821	-0.4432	-0.6457	-0.4839	-0.5971	-0.7398
		-0.0452	-5.385	-0.6804	-3.898	-0.8792	-0.8884	-0.4429	-0.6485	-0.4894	-0.5971	-0.7395
		-0.0462	-5.409	-0.6856	-3.893	-0.8823	-0.889	-0.444	-0.6512	-0.4937	-0.5975	-0.7384
		-0.0472	-5.429	-0.6887	-3.895	-0.8859	-0.8942	-0.4443	-0.6522	-0.4931	-0.6004	-0.7351
		-0.0482	-5.452	-0.6917	-3.898	-0.8898	-0.8966	-0.4413	-0.6607	-0.4923	-0.599	-0.7378
		-0.0492	-5.479	-0.6914	-3.894	-0.8936	-0.8961	-0.4443	-0.666	-0.4902	-0.6019	-0.7452
		-0.0502	-5.504	-0.6925	-3.89	-0.8999	-0.8999	-0.4499	-0.6689	-0.4934	-0.6044	-0.7468
		-0.0512	-5.522	-0.6947	-3.882	-0.9032	-0.9019	-0.4574	-0.6664	-0.4896	-0.6033	-0.7471
		-0.0522	-5.544	-0.6963	-3.884	-0.907	-0.9022	-0.4625	-0.6662	-0.4896	-0.6068	-0.7449
		-0.0532	-5.567	-0.7017	-3.886	-0.9131	-0.9045	-0.467	-0.6709	-0.4894	-0.6072	-0.749
		-0.0542	-5.588	-0.7061	-3.887	-0.9206	-0.9056	-0.4675	-0.6796	-0.492	-0.6052	-0.7583
		-0.0552	-5.61	-0.7091	-3.889	-0.9192	-0.9087	-0.4691	-0.682	-0.4962	-0.603	-0.7592
		-0.0562	-5.633	-0.7132	-3.888	-0.9263	-0.913	-0.4732	-0.6821	-0.4972	-0.6027	-0.7597
		-0.0572	-5.657	-0.7171	-3.878	-0.9261	-0.9183	-0.4699	-0.6867	-0.494	-0.6009	-0.7603
		-0.0582	-5.678	-0.7226	-3.879	-0.9373	-0.9221	-0.4765	-0.6902	-0.4924	-0.605	-0.7588
		-0.0592	-5.699	-0.7256	-3.88	-0.934	-0.9194	-0.4793	-0.6854	-0.4916	-0.6038	-0.7584
		-0.0602	-5.719	-0.7282	-3.883	-0.943	-0.9194	-0.4797	-0.6876	-0.495	-0.6082	-0.7575
		-0.0612	-5.74	-0.7299	-3.889	-0.9421	-0.9256	-0.4839	-0.6971	-0.4951	-0.6093	-0.7566
		-0.0622	-5.762	-0.734	-3.891	-0.9462	-0.9316	-0.4726	-0.7017	-0.4953	-0.6104	-0.7618
		-0.0632	-5.782	-0.7368	-3.885	-0.9507	-0.9306	-0.479	-0.7048	-0.4972	-0.6099	-0.7673
		-0.0642	-5.8	-0.7372	-3.884	-0.9557	-0.9294	-0.4844	-0.7113	-0.4942	-0.6034	-0.7714
		-0.0652	-5.818	-0.7416	-3.888	-0.96	-0.9279	-0.4844	-0.7135	-0.4994	-0.602	-0.7725
		-0.0662	-5.843	-0.746	-3.895	-0.9655	-0.9414	-0.4888	-0.7174	-0.4991	-0.6033	-0.7693
		-0.0672	-5.862	-0.7454	-3.899	-0.9659	-0.9472	-0.4939	-0.7174	-0.4945	-0.6079	-0.7733
		-0.0682	-5.88	-0.7471	-3.904	-0.9687	-0.9499	-0.4913	-0.7219	-0.4939	-0.6145	-0.7726
		-0.0692	-5.902	-0.7502	-3.906	-0.9724	-0.953	-0.4935	-0.7234	-0.4898	-0.6154	-0.7748
		-0.0702	-5.92	-0.7512	-3.904	-0.9762	-0.9529	-0.4943	-0.7238	-0.4928	-0.6148	-0.7785
		-0.0712	-5.938	-0.7562	-3.904	-0.9817	-0.9623	-0.5024	-0.7279	-0.5005	-0.6112	-0.7767
		-0.0722	-5.958	-0.7589	-3.906	-0.986	-0.9637	-0.5088	-0.7332	-0.5033	-0.6127	-0.7782
		-0.0732	-5.978	-0.7597	-3.909	-0.9915	-0.9674	-0.5139	-0.7406	-0.5005	-0.6142	-0.7845
		-0.0742	-5.997	-0.7632	-3.916	-0.9953	-0.9702	-0.5185	-0.7495	-0.4932	-0.6134	-0.7867
		-0.0752	-6.012	-0.7717	-3.926	-0.9959	-0.9732	-0.5172	-0.754	-0.4909	-0.6148	-0.7805
		-0.0762	-6.034	-0.7763	-3.927	-0.9994	-0.9759	-0.5158	-0.757	-0.4978	-0.6198	-0.778
		-0.0772	-6.056	-0.7764	-3.933	-1.002	-0.9844	-0.5158	-0.7584	-0.4978	-0.6247	-0.778
		-0.0782	-6.07	-0.7793	-3.941	-1.007	-0.9921	-0.5226	-0.7599	-0.4995	-0.6261	-0.7851
		-0.0792	-6.084	-0.7829	-3.95	-1.012	-0.998	-0.5255	-0.7627	-0.4995	-0.6299	-0.7873
		-0.0802	-6.101	-0.7835	-3.961	-1.014	-0.9999	-0.5296	-0.7726	-0.4994	-0.6314	-0.7838
		-0.0812	-6.121	-0.7834	-3.964	-1.021	-1.002	-0.5306	-0.78	-0.4987	-0.6257	-0.7835
		-0.0822	-6.141	-0.789	-3.967	-1.035	-1.013	-0.5396	-0.7862	-0.5002	-0.6296	-0.7862
		-0.0832	-6.154	-0.7922	-3.972	-1.033	-1.02	-0.5385	-0.7898	-0.4997	-0.6325	-0.7882
		-0.0842	-6.17	-0.7934	-3.986	-1.039	-1.025	-0.5382	-0.7957	-0.4994	-0.6377	-0.7988
		-0.0852	-6.193	-0.7966	-3.995	-1.043	-1.029	-0.5459	-0.8032	-0.5047	-0.6389	-0.7999
		-0.0862	-6.213	-0.7985	-4.008	-1.048	-1.03	-0.5514	-0.8059	-0.5041	-0.6448	-0.8004
		-0.0872	-6.228	-0.8023	-4.012	-1.05	-1.039	-0.5531	-0.8072	-0.5033	-0.6476	-0.7969
		-0.0882	-6.241	-0.8062	-4.017	-1.057	-1.052	-0.5541	-0.813	-0.5033	-0.6446	-0.7947
		-0.0892	-6.256	-0.808	-4.022	-1.061	-1.057	-0.5506	-0.8166	-0.4998	-0.6452	-0.7968
		-0.0902	-6.27	-0.8059	-4.024	-1.069	-1.064	-0.5533	-0.8209	-0.5005	-0.6526	-0.7998
		-0.0912	-6.285	-0.8076	-4.038	-1.072	-1.07	-0.5576	-0.8302	-0.501	-0.6558	-0.8021
		-0.0922	-6.307	-0.811	-4.056	-1.087	-1.078	-0.5615	-0.8411	-0.4969	-0.6572	-0.8065
		-0.0932	-6.328	-0.8135	-4.073	-1.08	-1.085	-0.5647	-0.8463	-0.4997	-0.6556	-0.8158
		-0.0942	-6.344	-0.8149	-4.08	-1.093	-1.09	-0.5697	-0.8524	-0.5043	-0.6599	-0.8108
		-0.0952	-6.361	-0.8125	-4.088	-1.096	-1.096	-0.5714	-0.8595	-0.5024	-0.6698	-0.8108
		-0.0962	-6.372	-0.8128	-4.099	-1.099	-1.103	-0.5724	-0.8655	-0.4994	-0.6684	-0.8133
		-0.0972	-6.391	-0.8149	-4.108	-1.099	-1.111	-0.5781	-0.8731	-0.4989	-0.6717	-0.8184
		-0.0982	-6.41	-0.8177	-4.115	-1.11	-1.123	-0.5845	-0.8835	-0.4995	-0.6741	-0.8204
		-0.0992	-6.429	-0.8179	-4.137	-1.116	-1.134	-0.5881	-0.8922	-0.498	-0.6776	-0.8201
		-0.1002	-6.448	-0.8171	-4.154	-1.121	-1.143	-0.5916	-0.9004	-0.5041	-0.6823	-0.8185
		-0.1012	-6.462	-0.8179	-4.159	-1.125	-1.153	-0.5973	-0.9108	-0.5051	-0.6867	-0.8179
		-0.1022	-6.478	-0.819	-4.169	-1.129	-1.163	-0.5949	-0.9161	-0.5032	-0.6892	-0.8223
		-0.1032	-6.495	-0.8199	-4.182	-1.136	-1.166	-0.5975	-0.9231	-0.4998	-0.6905	-0.8255
		-0.1042	-6.516	-0.8221	-4.202	-1.134	-1.169	-0.6068	-0.9357	-0.4981	-0.6987	-0.8262
		-0.1052	-6.536	-0.8232	-4.219	-1.152	-1.184	-0.6134	-0.942	-0.498	-0.7063	-0.8247
		-0.1062	-6.557	-0.8244	-4.238	-1.158	-1.196	-0.6203	-0.9492	-0.5017	-0.7124	-0.8262
		-0.1072	-6.577	-0.8248	-4.248	-1.164	-1.213	-0.6269	-0.9593	-0.5022	-0.7137	-0.8278
		-0.1082	-6.597	-0.8261	-4.264	-1.177	-1.224	-0.6301	-0.9704	-0.5035	-0.7165	-0.8313
		-0.1092	-6.62	-0.8272	-4.284	-1.175	-1.235	-0.6326	-0.9797	-0.5057	-0.7193	-0.8299
		-0.1102	-6.64	-0.8275	-4.31	-1.181	-1.247	-0.64	-0.9868	-0.508	-0.7245	-0.8305
		-0.1112	-6.663	-0.8278	-4.339	-1.183	-1.262	-0.6413	-0.9948	-0.5121	-0.7373	-0.8292
		-0.1122	-6.681	-0.8291	-4.357	-1.187	-1.272	-0.6492	-1.008	-0.5104	-0.7424	-0.8363
		-0.1132	-6.703	-0.8273	-4.369	-1.195	-1.282	-0.6564	-1.008	-0.5101	-0.7485	-0.8379
		-0.1142	-6.731	-0.8259	-4.386	-1.199	-1.299	-0.6629	-1.018	-0.5068	-0.7554	-0.8403
		-0.1152	-6.755	-0.8285	-4.405	-1.216	-1.317	-0.6645	-1.025	-0.5058	-0.7594	-0.8411
		-0.1162	-6.778	-0.8296	-4.432	-1.219	-1.334	-0.667	-1.04	-0.509	-0.7682	-0.84
		-0.1172	-6.808	-0.8319	-4.458	-1.226	-1.35	-0.6749	-1.057	-0.5096	-0.7726	-0.8422
		-0.1182	-6.834	-0.831	-4.484	-1.226	-1.362	-0.676	-1.076	-0.5066	-0.7772	-0.8456
		-0.1192	-6.862	-0.8297	-4.504	-1.249	-1.37	-0.682	-1.089	-0.5104	-0.7862	-0.8501
		-0.1202	-6.894	-0.8324	-4.525	-1.248	-1.393	-0.6853	-1.103	-0.5115	-0.7971	-0.8526
		-0.1212	-6.926	-0.8289	-4.547	-1.248	-1.412	-0.6977	-1.112	-0.5147	-0.8098	-0.8542
		-0.1222	-6.959	-0.8286	-4.579	-1.258	-1.432	-0.7042	-1.124	-0.5177	-0.818	-0.8579
		-0.1232	-6.992	-0.8258	-4.614	-1.269	-1.443	-0.708	-1.138	-0.5181	-0.8226	-0.8518
		-0.1242	-7.027	-0.8221	-4.649	-1.275	-1.463	-0.7133	-1.151	-0.5189	-0.8297	-0.8496
		-0.1252	-7.06	-0.8223	-4.674	-1.268	-1.481	-0.7201	-1.166	-0.5186	-0.8368	-0.8513
		-0.1262	-7.098	-0.8204	-4.694	-1.297	-1.497	-0.7279	-1.179	-0.5155	-0.8439	-0.8516
		-0.1272	-7.137	-0.8251	-4.725	-1.3	-1.518	-0.7387	-1.194	-0.5169	-0.8543	-0.8559
		-0.1282	-7.178	-0.8261	-4.764	-1.306	-1.54	-0.7441	-1.207	-0.5177	-0.863	-0.8636
		-0.1292	-7.221	-0.8245	-4.798	-1.315	-1.566	-0.7539	-1.222	-0.5136	-0.8706	-0.8652
		-0.1302	-7.262	-0.8258	-4.833	-1.325	-1.585	-0.7618	-1.24	-0.5162	-0.8835	-0.8655
		-0.1312	-7.301	-0.8236	-4.863	-1.333	-1.607	-0.7618	-1.251	-0.518	-0.8936	-0.8665
		-0.1322	-7.344	-0.8244	-4.887	-1.344	-1.634	-0.7654	-1.27	-0.5214	-0.9057	-0.8687
		-0.1332	-7.39	-0.8239	-4.917	-1.354	-1.656	-0.7748	-1.291	-0.5164	-0.9145	-0.8721
		-0.1342	-7.44	-0.8223	-4.954	-1.364	-1.68	-0.781	-1.306	-0.5192	-0.9251	-0.8756
		-0.1352	-7.491	-0.8269	-5.004	-1.376	-1.71	-0.7876	-1.328	-0.517	-0.9341	-0.8765
		-0.1362	-7.542	-0.8259	-5.05	-1.385	-1.738	-0.7993	-1.349	-0.5207	-0.9472	-0.88
		-0.1372	-7.594	-0.8217	-5.085	-1.394	-1.765	-0.8075	-1.366	-0.5254	-0.9628	-0.8813
		-0.1382	-7.648	-0.8247	-5.118	-1.405	-1.789	-0.8143	-1.387	-0.5259	-0.9792	-0.8799
		-0.1392	-7.706	-0.8236	-5.155	-1.413	-1.811	-0.8218	-1.41	-0.5267	-0.9917	-0.8751
		-0.1402	-7.768	-0.8218	-5.197	-1.424	-1.839	-0.8352	-1.432	-0.5311	-1.009	-0.8772
		-0.1412	-7.825	-0.8212	-5.241	-1.433	-1.87	-0.8444	-1.456	-0.5276	-1.026	-0.8786
		-0.1422	-7.891	-0.8174	-5.287	-1.444	-1.899	-0.8519	-1.475	-0.524	-1.038	-0.8792
		-0.1432	-7.958	-0.8212	-5.336	-1.454	-1.931	-0.8639	-1.494	-0.53	-1.051	-0.8776
		-0.1442	-8.027	-0.8214	-5.376	-1.464	-1.96	-0.8765	-1.508	-0.532	-1.067	-0.8829
		-0.1452	-8.095	-0.8185	-5.42	-1.474	-1.987	-0.8881	-1.527	-0.5306	-1.08	-0.8901
		-0.1462	-8.167	-0.8201	-5.466	-1.484	-2.017	-0.8972	-1.553	-0.5328	-1.092	-0.8911
		-0.1472	-8.241	-0.8163	-5.514	-1.494	-2.05	-0.9035	-1.582	-0.524	-1.106	-0.8873
		-0.1482	-8.317	-0.8144	-5.564	-1.506	-2.082	-0.9139	-1.607	-0.5249	-1.128	-0.8887
		-0.1492	-8.394	-0.8155	-5.61	-1.517	-2.113	-0.9245	-1.634	-0.5339	-1.147	-0.8915
		-0.1502	-8.472	-0.81	-5.657	-1.53	-2.144	-0.9306	-1.664	-0.5385	-1.165	-0.8958
		-0.1512	-8.56	-0.8114	-5.703	-1.542	-2.181	-0.9349	-1.696	-0.5388	-1.179	-0.897
		-0.1522	-8.646	-0.8122	-5.757	-1.553	-2.211	-0.9421	-1.722	-0.5378	-1.195	-0.9019
		-0.1532	-8.731	-0.8081	-5.813	-1.567	-2.248	-0.9514	-1.747	-0.5371	-1.213	-0.9087
		-0.1542	-8.812	-0.8078	-5.872	-1.582	-2.284	-0.9601	-1.772	-0.538	-1.234	-0.9097
		-0.1552	-8.911	-0.8076	-5.928	-1.595	-2.314	-0.9741	-1.799	-0.5427	-1.253	-0.907
		-0.1562	-9.008	-0.8092	-5.981	-1.61	-2.353	-0.9835	-1.828	-0.5427	-1.272	-0.9087
		-0.1572	-9.101	-0.8125	-6.036	-1.623	-2.4	-0.9964	-1.856	-0.5486	-1.298	-0.9138
		-0.1582	-9.198	-0.8128	-6.093	-1.636	-2.441	-0.997	-1.883	-0.5478	-1.316	-0.9139
		-0.1592	-9.298	-0.8158	-6.153	-1.651	-2.477	-1.001	-1.913	-0.5457	-1.339	-0.9131
		-0.1602	-9.4	-0.8138	-6.22	-1.667	-2.512	-1.01	-1.941	-0.5459	-1.361	-0.9153
		-0.1612	-9.5	-0.8124	-6.289	-1.684	-2.562	-1.018	-1.97	-0.5465	-1.384	-0.9144
		-0.1622	-9.609	-0.8146	-6.356	-1.702	-2.605	-1.031	-2	-0.5478	-1.408	-0.9196
		-0.1632	-9.721	-0.8174	-6.421	-1.717	-2.645	-1.035	-2.03	-0.5438	-1.431	-0.9204
		-0.1642	-9.836	-0.8158	-6.477	-1.735	-2.691	-1.038	-2.065	-0.5486	-1.454	-0.9257
		-0.1652	-9.954	-0.818	-6.542	-1.748	-2.741	-1.051	-2.095	-0.5497	-1.474	-0.9281
		-0.1662	-10.07	-0.8193	-6.612	-1.766	-2.782	-1.066	-2.136	-0.555	-1.494	-0.9264
		-0.1672	-10.19	-0.819	-6.682	-1.782	-2.825	-1.074	-2.167	-0.5546	-1.525	-0.9322
		-0.1682	-10.31	-0.8204	-6.757	-1.796	-2.872	-1.09	-2.193	-0.5566	-1.557	-0.9355
		-0.1692	-10.44	-0.8225	-6.824	-1.812	-2.918	-1.099	-2.225	-0.5585	-1.587	-0.9346
		-0.1702	-10.57	-0.8278	-6.896	-1.829	-2.961	-1.105	-2.258	-0.5609	-1.615	-0.9373
		-0.1712	-10.7	-0.8269	-6.966	-1.844	-3.008	-1.109	-2.293	-0.5574	-1.643	-0.938
		-0.1722	-10.84	-0.8278	-7.045	-1.863	-3.056	-1.112	-2.329	-0.5533	-1.675	-0.9418
		-0.1732	-10.97	-0.8275	-7.126	-1.88	-3.114	-1.118	-2.365	-0.5536	-1.7	-0.9421
		-0.1742	-11.1	-0.8234	-7.206	-1.897	-3.163	-1.125	-2.399	-0.556	-1.727	-0.9417
		-0.1752	-11.25	-0.8277	-7.279	-1.915	-3.21	-1.134	-2.43	-0.5561	-1.76	-0.9464
		-0.1762	-11.39	-0.8302	-7.349	-1.932	-3.272	-1.141	-2.469	-0.5576	-1.794	-0.9518
		-0.1772	-11.54	-0.8343	-7.428	-1.949	-3.317	-1.15	-2.507	-0.5624	-1.824	-0.9484
		-0.1782	-11.69	-0.8384	-7.518	-1.968	-3.368	-1.159	-2.548	-0.5629	-1.855	-0.9581
		-0.1792	-11.83	-0.8376	-7.61	-1.987	-3.423	-1.158	-2.587	-0.5689	-1.883	-0.9617
		-0.1802	-11.99	-0.8376	-7.699	-2.004	-3.477	-1.164	-2.626	-0.5716	-1.913	-0.9636
		-0.1812	-12.14	-0.8367	-7.782	-2.023	-3.536	-1.172	-2.664	-0.5647	-1.945	-0.9595
		-0.1822	-12.3	-0.8396	-7.863	-2.044	-3.596	-1.178	-2.704	-0.5681	-1.971	-0.9664
		-0.1832	-12.46	-0.8455	-7.952	-2.064	-3.648	-1.187	-2.744	-0.565	-2.004	-0.9693
		-0.1842	-12.61	-0.849	-8.044	-2.081	-3.712	-1.188	-2.781	-0.5703	-2.042	-0.9746
		-0.1852	-12.78	-0.851	-8.136	-2.103	-3.776	-1.196	-2.82	-0.5708	-2.075	-0.9787
		-0.1862	-12.94	-0.8538	-8.226	-2.124	-3.838	-1.203	-2.867	-0.5719	-2.109	-0.9767
		-0.1872	-13.11	-0.8568	-8.312	-2.143	-3.895	-1.201	-2.908	-0.5681	-2.142	-0.976
		-0.1882	-13.27	-0.8521	-8.403	-2.163	-3.956	-1.211	-2.947	-0.573	-2.178	-0.9841
		-0.1892	-13.44	-0.8579	-8.499	-2.181	-4.02	-1.22	-2.991	-0.5743	-2.212	-0.9853
		-0.1902	-13.62	-0.8606	-8.599	-2.202	-4.076	-1.224	-3.031	-0.5714	-2.244	-0.9863
		-0.1912	-13.79	-0.8622	-8.7	-2.222	-4.136	-1.233	-3.071	-0.5743	-2.283	-0.9926
		-0.1922	-13.96	-0.8666	-8.8	-2.246	-4.201	-1.239	-3.115	-0.5788	-2.322	-0.995
		-0.1932	-14.14	-0.8706	-8.897	-2.267	-4.265	-1.245	-3.16	-0.5793	-2.361	-0.9972
		-0.1942	-14.32	-0.8726	-8.992	-2.288	-4.33	-1.246	-3.208	-0.5773	-2.397	-0.9986
		-0.1952	-14.51	-0.8761	-9.088	-2.31	-4.392	-1.253	-3.252	-0.579	-2.432	-0.9965
		-0.1962	-14.69	-0.8789	-9.183	-2.331	-4.46	-1.238	-3.299	-0.5722	-2.474	-1.005
		-0.1972	-14.88	-0.8816	-9.287	-2.349	-4.528	-1.248	-3.337	-0.5743	-2.511	-1.013
		-0.1982	-15.07	-0.8803	-9.395	-2.372	-4.596	-1.251	-3.385	-0.5776	-2.553	-1.015
		-0.1992	-15.25	-0.8832	-9.505	-2.394	-4.663	-1.258	-3.431	-0.5779	-2.599	-1.018
		-0.2002	-15.45	-0.8851	-9.616	-2.416	-4.734	-1.264	-3.482	-0.5825	-2.644	-1.019
		-0.2012	-15.64	-0.892	-9.726	-2.436	-4.803	-1.265	-3.531	-0.5826	-2.682	-1.02
		-0.2022	-15.83	-0.8991	-9.837	-2.462	-4.879	-1.272	-3.58	-0.5768	-2.725	-1.024
		-0.2032	-16.02	-0.903	-9.946	-2.478	-4.948	-1.274	-3.627	-0.5823	-2.766	-1.029
		-0.2042	-16.22	-0.91	-10.06	-2.505	-5.024	-1.278	-3.678	-0.5833	-2.806	-1.031
		-0.2052	-16.42	-0.9177	-10.17	-2.529	-5.102	-1.284	-3.723	-0.5788	-2.857	-1.036
		-0.2062	-16.62	-0.9199	-10.28	-2.548	-5.174	-1.284	-3.773	-0.5793	-2.905	-1.038
		-0.2072	-16.83	-0.9234	-10.39	-2.569	-5.247	-1.288	-3.821	-0.5793	-2.951	-1.048
		-0.2082	-17.04	-0.9305	-10.51	-2.592	-5.319	-1.295	-3.875	-0.579	-2.995	-1.052
		-0.2092	-17.25	-0.9275	-10.63	-2.616	-5.395	-1.299	-3.925	-0.5809	-3.04	-1.054
		-0.2102	-17.47	-0.9328	-10.76	-2.637	-5.475	-1.307	-3.981	-0.5815	-3.086	-1.057
		-0.2112	-17.69	-0.9358	-10.88	-2.655	-5.552	-1.31	-4.033	-0.5839	-3.133	-1.058
		-0.2122	-17.9	-0.942	-11.01	-2.678	-5.63	-1.32	-4.084	-0.5856	-3.182	-1.059
		-0.2132	-18.11	-0.947	-11.13	-2.694	-5.708	-1.319	-4.143	-0.5889	-3.225	-1.065
		-0.2142	-18.33	-0.9527	-11.23	-2.719	-5.785	-1.323	-4.195	-0.588	-3.269	-1.072
		-0.2152	-18.54	-0.9601	-11.36	-2.732	-5.861	-1.328	-4.249	-0.5867	-3.317	-1.072
		-0.2162	-18.75	-0.9652	-11.49	-2.751	-5.938	-1.335	-4.306	-0.5889	-3.371	-1.079
		-0.2172	-18.97	-0.973	-11.63	-2.772	-6.018	-1.336	-4.363	-0.5891	-3.419	-1.088
		-0.2182	-19.19	-0.9779	-11.77	-2.793	-6.095	-1.341	-4.427	-0.59	-3.472	-1.092
		-0.2192	-19.41	-0.9823	-11.89	-2.812	-6.178	-1.339	-4.479	-0.5924	-3.521	-1.091
		-0.2202	-19.63	-0.9891	-12.02	-2.833	-6.261	-1.346	-4.538	-0.5919	-3.574	-1.099
		-0.2212	-19.86	-0.994	-12.16	-2.848	-6.338	-1.353	-4.594	-0.5924	-3.635	-1.105
		-0.2222	-20.08	-0.9995	-12.3	-2.866	-6.425	-1.353	-4.652	-0.5908	-3.693	-1.107
		-0.2232	-20.31	-1.006	-12.44	-2.882	-6.511	-1.354	-4.706	-0.588	-3.752	-1.108
		-0.2242	-20.54	-1.011	-12.58	-2.899	-6.601	-1.353	-4.756	-0.5924	-3.804	-1.112
		-0.2252	-20.77	-1.018	-12.71	-2.918	-6.693	-1.351	-4.817	-0.5978	-3.857	-1.12
		-0.2262	-21	-1.027	-12.85	-2.932	-6.779	-1.359	-4.883	-0.5984	-3.914	-1.122
		-0.2272	-21.24	-1.033	-13	-2.948	-6.866	-1.358	-4.949	-0.5916	-3.969	-1.125
		-0.2282	-21.47	-1.039	-13.14	-2.966	-6.96	-1.366	-5.014	-0.5897	-4.027	-1.129
		-0.2292	-21.7	-1.041	-13.29	-2.973	-7.05	-1.371	-5.077	-0.5946	-4.085	-1.136
		-0.2302	-21.94	-1.049	-13.43	-2.992	-7.135	-1.375	-5.135	-0.5993	-4.141	-1.141
		-0.2312	-22.17	-1.059	-13.58	-3.001	-7.227	-1.377	-5.199	-0.6036	-4.2	-1.145
		-0.2322	-22.4	-1.071	-13.72	-3.014	-7.325	-1.382	-5.264	-0.6023	-4.256	-1.149
		-0.2332	-22.61	-1.076	-13.87	-3.024	-7.419	-1.381	-5.328	-0.5993	-4.314	-1.159
		-0.2342	-22.85	-1.079	-14.02	-3.037	-7.509	-1.387	-5.389	-0.6006	-4.381	-1.166
		-0.2352	-23.1	-1.089	-14.18	-3.045	-7.602	-1.395	-5.444	-0.6033	-4.439	-1.17
		-0.2362	-23.35	-1.097	-14.33	-3.056	-7.697	-1.4	-5.509	-0.6036	-4.498	-1.173
		-0.2372	-23.59	-1.106	-14.49	-3.063	-7.793	-1.404	-5.578	-0.6049	-4.562	-1.179
		-0.2382	-23.84	-1.112	-14.65	-3.066	-7.889	-1.418	-5.642	-0.6068	-4.634	-1.183
		-0.2392	-24.1	-1.121	-14.81	-3.075	-7.987	-1.423	-5.714	-0.6083	-4.702	-1.189
		-0.2402	-24.36	-1.124	-14.96	-3.079	-8.089	-1.425	-5.79	-0.6016	-4.764	-1.196
		-0.2412	-24.61	-1.133	-15.12	-3.087	-8.19	-1.427	-5.855	-0.6022	-4.828	-1.195
		-0.2422	-24.85	-1.145	-15.29	-3.093	-8.284	-1.431	-5.922	-0.6074	-4.895	-1.206
		-0.2432	-25.09	-1.152	-15.45	-3.099	-8.382	-1.435	-5.996	-0.6094	-4.96	-1.21
		-0.2442	-25.32	-1.159	-15.61	-3.108	-8.49	-1.441	-6.069	-0.6088	-5.029	-1.214
		-0.2452	-25.58	-1.171	-15.78	-3.111	-8.593	-1.449	-6.14	-0.6064	-5.1	-1.219
		-0.2462	-25.83	-1.179	-15.95	-3.118	-8.697	-1.455	-6.217	-0.6134	-5.168	-1.227
		-0.2472	-26.09	-1.19	-16.12	-3.124	-8.811	-1.454	-6.284	-0.6156	-5.235	-1.24
		-0.2482	-26.35	-1.197	-16.3	-3.129	-8.921	-1.459	-6.36	-0.6134	-5.303	-1.249
		-0.2492	-26.6	-1.207	-16.47	-3.132	-9.019	-1.46	-6.434	-0.6135	-5.374	-1.255
		-0.2502	-26.81	-1.217	-16.64	-3.138	-9.128	-1.461	-6.507	-0.6191	-5.449	-1.264
		-0.2512	-27.07	-1.226	-16.81	-3.136	-9.233	-1.461	-6.571	-0.6222	-5.517	-1.266
		-0.2522	-27.34	-1.238	-16.98	-3.142	-9.334	-1.464	-6.644	-0.6181	-5.585	-1.272
		-0.2532	-27.6	-1.249	-17.17	-3.145	-9.44	-1.474	-6.725	-0.62	-5.656	-1.279
		-0.2542	-27.86	-1.258	-17.37	-3.144	-9.549	-1.482	-6.808	-0.6255	-5.728	-1.285
		-0.2552	-28.14	-1.268	-17.57	-3.148	-9.665	-1.489	-6.89	-0.6336	-5.805	-1.297
		-0.2562	-28.41	-1.284	-17.74	-3.151	-9.779	-1.49	-6.968	-0.6364	-5.878	-1.303
		-0.2572	-28.68	-1.295	-17.92	-3.154	-9.883	-1.497	-7.047	-0.6328	-5.955	-1.309
		-0.2582	-28.95	-1.306	-18.1	-3.158	-9.998	-1.504	-7.126	-0.637	-6.036	-1.313
		-0.2592	-29.21	-1.313	-18.29	-3.152	-10.11	-1.508	-7.206	-0.634	-6.11	-1.322
		-0.2602	-29.48	-1.321	-18.5	-3.166	-10.23	-1.511	-7.291	-0.6356	-6.181	-1.333
		-0.2612	-29.75	-1.334	-18.68	-3.161	-10.34	-1.523	-7.372	-0.6328	-6.263	-1.345
		-0.2622	-30.02	-1.347	-18.87	-3.168	-10.46	-1.527	-7.45	-0.6396	-6.349	-1.352
		-0.2632	-30.3	-1.361	-19.06	-3.172	-10.59	-1.532	-7.533	-0.643	-6.428	-1.358
		-0.2642	-30.58	-1.373	-19.25	-3.173	-10.71	-1.544	-7.621	-0.6481	-6.509	-1.362
		-0.2652	-30.86	-1.385	-19.44	-3.176	-10.84	-1.539	-7.71	-0.6498	-6.593	-1.371
		-0.2662	-31.15	-1.398	-19.65	-3.178	-10.96	-1.538	-7.799	-0.6517	-6.675	-1.383
		-0.2672	-31.43	-1.412	-19.85	-3.179	-11.08	-1.546	-7.879	-0.6519	-6.755	-1.389
		-0.2682	-31.71	-1.425	-20.06	-3.183	-11.21	-1.557	-7.968	-0.6523	-6.845	-1.393
		-0.2692	-32	-1.444	-20.26	-3.183	-11.29	-1.565	-8.054	-0.6503	-6.93	-1.402
		-0.2702	-32.28	-1.453	-20.46	-3.186	-11.42	-1.569	-8.143	-0.6487	-7.016	-1.409
		-0.2712	-32.58	-1.466	-20.67	-3.191	-11.54	-1.579	-8.237	-0.6507	-7.105	-1.415
		-0.2722	-32.87	-1.483	-20.88	-3.19	-11.68	-1.578	-8.329	-0.6619	-7.189	-1.427
		-0.2732	-33.17	-1.499	-21.09	-3.191	-11.81	-1.586	-8.424	-0.6649	-7.276	-1.438
		-0.2742	-33.48	-1.516	-21.3	-3.194	-11.94	-1.592	-8.524	-0.6692	-7.369	-1.448
		-0.2752	-33.77	-1.527	-21.51	-3.195	-12.07	-1.595	-8.622	-0.6742	-7.455	-1.455
		-0.2762	-34.06	-1.542	-21.71	-3.199	-12.2	-1.6	-8.721	-0.6757	-7.544	-1.466
		-0.2772	-34.35	-1.556	-21.93	-3.199	-12.33	-1.608	-8.802	-0.6785	-7.635	-1.474
		-0.2782	-34.65	-1.572	-22.15	-3.203	-12.46	-1.623	-8.9	-0.6799	-7.724	-1.483
		-0.2792	-34.95	-1.592	-22.37	-3.209	-12.59	-1.63	-8.995	-0.6809	-7.812	-1.493
		-0.2802	-35.26	-1.606	-22.58	-3.208	-12.73	-1.636	-9.089	-0.687	-7.901	-1.502
		-0.2812	-35.57	-1.622	-22.8	-3.212	-12.87	-1.642	-9.189	-0.6895	-7.995	-1.513
		-0.2822	-35.88	-1.642	-23.02	-3.217	-13.01	-1.65	-9.284	-0.6924	-8.094	-1.524
		-0.2832	-36.19	-1.658	-23.25	-3.22	-13.14	-1.654	-9.374	-0.6878	-8.194	-1.532
		-0.2842	-36.49	-1.677	-23.48	-3.225	-13.28	-1.664	-9.473	-0.6891	-8.29	-1.544
		-0.2852	-36.8	-1.696	-23.7	-3.228	-13.43	-1.676	-9.583	-0.6958	-8.384	-1.55
		-0.2862	-37.1	-1.719	-23.94	-3.23	-13.57	-1.681	-9.687	-0.7006	-8.48	-1.557
		-0.2872	-37.41	-1.738	-24.17	-3.236	-13.71	-1.687	-9.794	-0.7009	-8.586	-1.572
		-0.2882	-37.72	-1.756	-24.41	-3.239	-13.85	-1.692	-9.897	-0.7003	-8.684	-1.583
		-0.2892	-38.02	-1.779	-24.64	-3.245	-14	-1.7	-10	-0.7056	-8.786	-1.592
		-0.2902	-38.34	-1.799	-24.87	-3.25	-14.14	-1.703	-10.11	-0.7086	-8.889	-1.602
		-0.2912	-38.65	-1.815	-25.1	-3.255	-14.28	-1.699	-10.22	-0.7105	-8.992	-1.611
		-0.2922	-38.96	-1.838	-25.32	-3.261	-14.44	-1.713	-10.33	-0.7115	-9.095	-1.617
		-0.2932	-39.21	-1.86	-25.57	-3.263	-14.58	-1.726	-10.44	-0.7211	-9.192	-1.631
		-0.2942	-39.52	-1.88	-25.8	-3.27	-14.73	-1.731	-10.55	-0.7275	-9.294	-1.641
		-0.2952	-39.83	-1.901	-26.05	-3.275	-14.88	-1.732	-10.67	-0.728	-9.388	-1.655
		-0.2962	-40.15	-1.923	-26.29	-3.278	-15.03	-1.741	-10.78	-0.7356	-9.492	-1.669
		-0.2972	-40.47	-1.946	-26.55	-3.285	-15.18	-1.754	-10.89	-0.745	-9.603	-1.678
		-0.2982	-40.77	-1.969	-26.81	-3.289	-15.35	-1.754	-11	-0.7525	-9.712	-1.691
		-0.2992	-41.09	-1.99	-27.04	-3.292	-15.5	-1.759	-11.12	-0.7548	-9.82	-1.701
		-0.3002	-41.41	-2.009	-27.29	-3.297	-15.66	-1.772	-11.23	-0.7559	-9.931	-1.716
		-0.3012	-41.74	-2.034	-27.54	-3.302	-15.82	-1.789	-11.35	-0.7627	-10.04	-1.723
		-0.3022	-42.07	-2.056	-27.79	-3.307	-15.97	-1.804	-11.47	-0.7652	-10.15	-1.728
		-0.3032	-42.44	-2.082	-28.05	-3.315	-16.13	-1.81	-11.59	-0.7663	-10.26	-1.745
		-0.3042	-42.83	-2.108	-28.32	-3.323	-16.29	-1.813	-11.7	-0.7731	-10.38	-1.758
		-0.3052	-43.23	-2.14	-28.59	-3.33	-16.45	-1.822	-11.83	-0.7747	-10.5	-1.771
		-0.3062	-43.66	-2.169	-28.85	-3.342	-16.62	-1.824	-11.95	-0.7791	-10.62	-1.782
		-0.3072	-44.06	-2.189	-29.12	-3.352	-16.78	-1.828	-12.07	-0.7865	-10.73	-1.789
		-0.3082	-44.47	-2.218	-29.38	-3.358	-16.95	-1.844	-12.19	-0.7916	-10.85	-1.802
		-0.3092	-44.84	-2.245	-29.64	-3.364	-17.12	-1.855	-12.32	-0.796	-10.97	-1.812
		-0.3102	-45.26	-2.271	-29.92	-3.373	-17.29	-1.862	-12.44	-0.7982	-11.09	-1.824
		-0.3112	-45.61	-2.299	-30.18	-3.38	-17.47	-1.866	-12.57	-0.8015	-11.21	-1.834
		-0.3122	-45.95	-2.334	-30.45	-3.387	-17.65	-1.876	-12.71	-0.8059	-11.33	-1.846
		-0.3132	-46.31	-2.362	-30.74	-3.399	-17.82	-1.892	-12.83	-0.811	-11.45	-1.857
		-0.3142	-46.65	-2.39	-31.03	-3.406	-17.99	-1.896	-12.96	-0.8185	-11.57	-1.862
		-0.3152	-47	-2.419	-31.3	-3.413	-18.16	-1.899	-13.09	-0.8201	-11.69	-1.867
		-0.3162	-47.35	-2.451	-31.59	-3.421	-18.34	-1.907	-13.22	-0.8261	-11.81	-1.885
		-0.3172	-47.7	-2.482	-31.87	-3.428	-18.53	-1.914	-13.35	-0.8381	-11.94	-1.897
		-0.3182	-48.05	-2.522	-32.09	-3.439	-18.71	-1.921	-13.48	-0.8449	-12.06	-1.907
		-0.3192	-48.4	-2.556	-32.38	-3.452	-18.88	-1.929	-13.61	-0.8508	-12.2	-1.923
		-0.3202	-48.77	-2.588	-32.71	-3.458	-19.06	-1.94	-13.74	-0.8412	-12.34	-1.932
		-0.3212	-49.16	-2.623	-33.02	-3.474	-19.25	-1.953	-13.89	-0.8542	-12.47	-1.94
		-0.3222	-49.52	-2.66	-33.34	-3.484	-19.43	-1.964	-14.02	-0.8583	-12.6	-1.953
		-0.3232	-49.88	-2.692	-33.64	-3.505	-19.61	-1.968	-14.16	-0.8627	-12.73	-1.964
		-0.3242	-50.24	-2.73	-33.93	-3.514	-19.79	-1.977	-14.3	-0.8728	-12.86	-1.974
		-0.3252	-50.6	-2.77	-34.22	-3.523	-19.98	-1.984	-14.45	-0.8824	-12.99	-1.985
		-0.3262	-50.97	-2.803	-34.52	-3.535	-20.16	-1.999	-14.59	-0.8893	-13.13	-1.993
		-0.3272	-51.32	-2.839	-34.82	-3.546	-20.35	-2.012	-14.73	-0.8926	-13.26	-2.007
		-0.3282	-51.67	-2.877	-35.11	-3.557	-20.55	-2.019	-14.87	-0.8966	-13.39	-2.016
		-0.3292	-52.03	-2.916	-35.4	-3.568	-20.73	-2.028	-15.01	-0.9002	-13.52	-2.028
		-0.3302	-52.33	-2.96	-35.71	-3.582	-20.93	-2.046	-15.16	-0.9097	-13.66	-2.048
		-0.3312	-52.64	-2.998	-36.02	-3.59	-21.11	-2.054	-15.32	-0.9158	-13.79	-2.06
		-0.3322	-53.03	-3.033	-36.32	-3.602	-21.3	-2.069	-15.47	-0.9237	-13.93	-2.07
		-0.3332	-53.39	-3.074	-36.63	-3.619	-21.48	-2.081	-15.62	-0.9324	-14.07	-2.081
		-0.3342	-53.74	-3.118	-36.94	-3.627	-21.68	-2.093	-15.77	-0.9368	-14.2	-2.089
		-0.3352	-54.11	-3.161	-37.25	-3.648	-21.85	-2.103	-15.92	-0.9406	-14.35	-2.101
		-0.3362	-54.5	-3.205	-37.57	-3.658	-22.03	-2.114	-16.06	-0.9464	-14.5	-2.115
		-0.3372	-54.83	-3.249	-37.89	-3.673	-22.23	-2.13	-16.22	-0.9537	-14.65	-2.126
		-0.3382	-55.19	-3.292	-38.21	-3.687	-22.44	-2.144	-16.37	-0.9604	-14.79	-2.146
		-0.3392	-55.54	-3.339	-38.52	-3.702	-22.63	-2.153	-16.53	-0.9661	-14.93	-2.162
		-0.3402	-55.91	-3.383	-38.61	-3.715	-22.85	-2.159	-16.69	-0.9745	-15.07	-2.174
		-0.3412	-56.3	-3.427	-38.87	-3.727	-23.05	-2.169	-16.85	-0.9773	-15.22	-2.186
		-0.3422	-56.66	-3.472	-39.47	-3.74	-23.26	-2.184	-17.01	-0.9844	-15.37	-2.199
		-0.3432	-57.03	-3.527	-39.82	-3.76	-23.47	-2.199	-17.17	-0.992	-15.52	-2.212
		-0.3442	-57.43	-3.581	-40.14	-3.767	-23.68	-2.213	-17.34	-1.002	-15.67	-2.221
		-0.3452	-57.81	-3.63	-40.46	-3.788	-23.89	-2.215	-17.52	-1.012	-15.83	-2.232
		-0.3462	-58.17	-3.68	-40.78	-3.804	-24.1	-2.22	-17.69	-1.018	-15.98	-2.245
		-0.3472	-58.53	-3.733	-41.1	-3.811	-24.3	-2.237	-17.86	-1.02	-16.13	-2.257
		-0.3482	-58.9	-3.789	-41.46	-3.83	-24.52	-2.25	-18.04	-1.028	-16.28	-2.274
		-0.3492	-59.08	-3.842	-41.79	-3.844	-24.75	-2.265	-18.19	-1.037	-16.44	-2.289
		-0.3502	-59.44	-3.897	-42.13	-3.858	-24.95	-2.282	-18.36	-1.034	-16.6	-2.306
		-0.3512	-59.82	-3.948	-42.46	-3.876	-25.15	-2.297	-18.54	-1.052	-16.75	-2.319
		-0.3522	-60.17	-4	-42.8	-3.885	-25.35	-2.308	-18.7	-1.059	-16.91	-2.331
		-0.3532	-60.55	-4.062	-43.14	-3.901	-25.56	-2.319	-18.86	-1.068	-17.06	-2.342
		-0.3542	-60.92	-4.121	-43.5	-3.92	-25.8	-2.338	-19.03	-1.086	-17.23	-2.36
		-0.3552	-61.3	-4.179	-43.84	-3.931	-26.03	-2.358	-19.21	-1.086	-17.4	-2.374
		-0.3562	-61.68	-4.237	-44.18	-3.952	-26.26	-2.374	-19.4	-1.086	-17.57	-2.384
		-0.3572	-62.07	-4.293	-44.54	-3.967	-26.48	-2.389	-19.58	-1.101	-17.73	-2.403
		-0.3582	-62.46	-4.356	-44.84	-3.988	-26.7	-2.404	-19.77	-1.111	-17.9	-2.421
		-0.3592	-62.85	-4.418	-45.24	-4.004	-26.92	-2.415	-19.94	-1.124	-18.07	-2.434
		-0.3602	-63.23	-4.481	-45.97	-4.023	-27.05	-2.431	-20.11	-1.126	-18.23	-2.446
		-0.3612	-63.61	-4.541	-46.69	-4.043	-27.11	-2.445	-20.31	-1.14	-18.4	-2.467
		-0.3622	-64.01	-4.604	-46.98	-4.061	-27.36	-2.459	-20.51	-1.149	-18.58	-2.483
		-0.3632	-64.12	-4.667	-47.32	-4.081	-27.59	-2.469	-20.69	-1.159	-18.73	-2.496
		-0.3642	-64.5	-4.738	-47.68	-4.102	-27.83	-2.486	-20.88	-1.168	-18.9	-2.516
		-0.3652	-64.85	-4.803	-48.05	-4.119	-28.07	-2.504	-21.07	-1.179	-19.08	-2.533
		-0.3662	-65.15	-4.873	-48.44	-4.141	-28.29	-2.52	-21.28	-1.184	-19.24	-2.547
		-0.3672	-65.51	-4.942	-48.85	-4.16	-28.53	-2.541	-21.49	-1.191	-19.41	-2.563
		-0.3682	-65.92	-5.01	-49.27	-4.178	-28.79	-2.561	-21.7	-1.199	-19.58	-2.58
		-0.3692	-66.64	-5.081	-49.62	-4.194	-29.02	-2.577	-21.91	-1.206	-19.76	-2.596
		-0.3702	-67.45	-5.149	-49.96	-4.216	-29.25	-2.594	-22.11	-1.215	-19.94	-2.612
		-0.3712	-68.05	-5.224	-50.33	-4.229	-29.5	-2.601	-22.31	-1.225	-20.12	-2.625
		-0.3722	-68.45	-5.299	-50.72	-4.255	-29.77	-2.623	-22.52	-1.238	-20.3	-2.647
		-0.3732	-68.9	-5.372	-51.11	-4.274	-30.01	-2.641	-22.73	-1.245	-20.47	-2.664
		-0.3742	-69.31	-5.442	-51.48	-4.303	-30.25	-2.658	-22.93	-1.251	-20.64	-2.684
		-0.3752	-69.75	-5.516	-51.88	-4.324	-30.49	-2.679	-23.14	-1.257	-20.83	-2.699
		-0.3762	-70.15	-5.59	-52.3	-4.345	-30.74	-2.702	-23.35	-1.27	-21.01	-2.719
		-0.3772	-70.63	-5.663	-52.68	-4.371	-30.96	-2.727	-23.56	-1.287	-21.19	-2.734
		-0.3782	-71.01	-5.738	-53.08	-4.397	-31.21	-2.744	-23.76	-1.297	-21.38	-2.753
		-0.3792	-71.19	-5.819	-53.45	-4.417	-31.47	-2.76	-23.96	-1.304	-21.56	-2.769
		-0.3802	-71.57	-5.892	-53.82	-4.443	-31.71	-2.772	-24.17	-1.315	-21.74	-2.788
		-0.3812	-71.97	-5.973	-54.19	-4.471	-31.96	-2.794	-24.38	-1.327	-21.89	-2.811
		-0.3822	-72.36	-6.059	-54.58	-4.487	-32.23	-2.809	-24.59	-1.331	-22.14	-2.826
		-0.3832	-72.74	-6.143	-55	-4.512	-32.49	-2.833	-24.8	-1.344	-22.35	-2.842
		-0.3842	-73.47	-6.223	-55.42	-4.538	-32.74	-2.854	-25	-1.358	-22.53	-2.863
		-0.3852	-73.93	-6.308	-55.83	-4.565	-33	-2.876	-25.2	-1.372	-22.71	-2.878
		-0.3862	-74.36	-6.395	-56.23	-4.589	-33.3	-2.896	-25.48	-1.381	-22.9	-2.9
		-0.3872	-74.78	-6.479	-56.62	-4.598	-33.57	-2.919	-25.81	-1.389	-23.09	-2.92
		-0.3882	-75.15	-6.562	-57.03	-4.635	-33.83	-2.941	-26.13	-1.402	-23.29	-2.941
		-0.3892	-75.57	-6.649	-57.4	-4.663	-34.09	-2.966	-26.47	-1.414	-23.48	-2.962
		-0.3902	-75.99	-6.738	-57.73	-4.693	-34.35	-2.99	-26.91	-1.427	-23.67	-2.981
		-0.3912	-76.21	-6.83	-58.03	-4.723	-34.62	-3.015	-27.33	-1.44	-23.86	-2.996
		-0.3922	-76.87	-6.92	-58.46	-4.747	-34.88	-3.039	-27.41	-1.452	-24.06	-3.016
		-0.3932	-77.54	-7.012	-58.88	-4.776	-35.15	-3.057	-26.7	-1.464	-24.26	-3.037
		-0.3942	-78	-7.103	-59.3	-4.803	-35.41	-3.078	-26.5	-1.476	-24.47	-3.059
		-0.3952	-78.41	-7.193	-59.68	-4.829	-35.68	-3.099	-26.38	-1.49	-24.67	-3.082
		-0.3962	-78.83	-7.288	-60.1	-4.855	-35.95	-3.126	-26.49	-1.502	-24.87	-3.105
		-0.3972	-79.32	-7.391	-60.51	-4.879	-36.12	-3.147	-26.75	-1.514	-25.07	-3.122
		-0.3982	-79.43	-7.495	-60.93	-4.906	-36.25	-3.169	-27.04	-1.521	-25.24	-3.144
		-0.3992	-79.79	-7.59	-61.34	-4.935	-36.52	-3.197	-27.42	-1.533	-25.43	-3.17
		-0.4002	-80.43	-7.685	-61.75	-4.966	-36.83	-3.222	-27.81	-1.549	-25.64	-3.188
		-0.4012	-81.25	-7.785	-62.18	-4.999	-37.22	-3.244	-28.19	-1.564	-25.86	-3.208
		-0.4022	-82.13	-7.881	-62.63	-5.029	-37.49	-3.273	-28.59	-1.579	-26.07	-3.233
		-0.4032	-82.61	-7.983	-63.08	-5.058	-37.75	-3.3	-29.05	-1.593	-26.27	-3.255
		-0.4042	-83	-8.085	-63.49	-5.09	-38.03	-3.326	-29.39	-1.611	-26.48	-3.279
		-0.4052	-83.48	-8.189	-63.88	-5.121	-38.31	-3.346	-29.06	-1.625	-26.69	-3.301
		-0.4062	-83.91	-8.292	-64.37	-5.154	-38.59	-3.373	-29.04	-1.638	-26.9	-3.322
		-0.4072	-84.33	-8.393	-64.82	-5.187	-38.88	-3.393	-29.25	-1.65	-27.11	-3.34
		-0.4082	-84.78	-8.493	-65.28	-5.214	-39.23	-3.414	-29.68	-1.663	-27.33	-3.358
		-0.4092	-85.12	-8.598	-65.66	-5.253	-39.69	-3.432	-30.07	-1.677	-27.53	-3.382
		-0.4102	-85.24	-8.705	-66.13	-5.288	-40.17	-3.46	-30.46	-1.69	-27.75	-3.41
		-0.4112	-85.67	-8.81	-66.6	-5.319	-40.55	-3.49	-30.84	-1.705	-27.96	-3.431
		-0.4122	-86.1	-8.922	-67.04	-5.356	-40.85	-3.521	-31.2	-1.72	-28.16	-3.455
		-0.4132	-86.5	-9.028	-67.48	-5.388	-41.14	-3.549	-31.51	-1.738	-28.39	-3.473
		-0.4142	-86.88	-9.136	-67.91	-5.422	-41.42	-3.573	-31.73	-1.752	-28.6	-3.499
		-0.4152	-87.27	-9.243	-68.35	-5.455	-41.7	-3.602	-31.95	-1.765	-28.82	-3.529
		-0.4162	-87.67	-9.35	-68.79	-5.487	-42.02	-3.629	-32.2	-1.778	-29.04	-3.555
		-0.4172	-87.74	-9.462	-69.24	-5.523	-42.33	-3.66	-32.45	-1.796	-29.25	-3.58
		-0.4182	-88.17	-9.576	-69.72	-5.558	-42.64	-3.693	-32.7	-1.808	-29.47	-3.605
		-0.4192	-88.74	-9.69	-70.15	-5.592	-42.96	-3.718	-32.96	-1.828	-29.68	-3.631
		-0.4202	-89.48	-9.806	-70.6	-5.627	-43.33	-3.748	-33.23	-1.842	-29.91	-3.651
		-0.4212	-90.18	-9.92	-71.05	-5.661	-43.7	-3.78	-33.49	-1.857	-30.13	-3.678
		-0.4222	-90.79	-10.03	-71.49	-5.7	-43.74	-3.806	-33.75	-1.873	-30.36	-3.705
		-0.4232	-91.32	-10.15	-71.88	-5.738	-44.22	-3.834	-34	-1.888	-30.59	-3.735
		-0.4242	-91.79	-10.27	-72.37	-5.772	-44.68	-3.879	-34.26	-1.902	-30.81	-3.761
		-0.4252	-92.25	-10.38	-72.83	-5.81	-45.09	-3.907	-34.49	-1.916	-31.03	-3.788
		-0.4262	-92.8	-10.51	-73.31	-5.847	-45.49	-3.931	-34.8	-1.926	-31.2	-3.815
		-0.4272	-93.2	-10.63	-73.79	-5.885	-45.75	-3.964	-35.07	-1.937	-31.37	-3.84
		-0.4282	-93.64	-10.75	-74.3	-5.925	-46.2	-3.994	-35.33	-1.955	-31.6	-3.866
		-0.4292	-94.11	-10.87	-74.75	-5.962	-46.67	-4.025	-35.61	-1.977	-31.81	-3.888
		-0.4302	-94.55	-11	-75.2	-5.999	-47.2	-4.056	-35.88	-1.987	-32.04	-3.918
		-0.4312	-95.02	-11.12	-75.66	-6.042	-47.77	-4.083	-36.15	-2.001	-32.28	-3.94
		-0.4322	-95.66	-11.25	-76.1	-6.083	-48.17	-4.116	-36.43	-2.019	-32.51	-3.966
		-0.4332	-96.67	-11.37	-76.59	-6.125	-48.46	-4.153	-36.7	-2.033	-32.75	-3.996
		-0.4342	-97.19	-11.5	-76.98	-6.167	-48.8	-4.17	-36.96	-2.051	-32.98	-4.024
		-0.4352	-97.41	-11.63	-77.54	-6.208	-49.18	-4.208	-37.24	-2.069	-33.23	-4.05
		-0.4362	-97.81	-11.76	-78.01	-6.252	-49.53	-4.239	-37.51	-2.084	-33.48	-4.08
		-0.4372	-98.22	-11.89	-78.49	-6.292	-49.87	-4.268	-37.77	-2.103	-33.72	-4.111
		-0.4382	-98.67	-12.02	-79.01	-6.335	-50.19	-4.303	-38.02	-2.121	-33.95	-4.138
		-0.4392	-99.09	-12.15	-79.48	-6.377	-50.52	-4.346	-38.31	-2.139	-34.17	-4.168
		-0.4402	-99.51	-12.28	-79.93	-6.419	-50.69	-4.376	-38.59	-2.156	-34.39	-4.194
		-0.4412	-100	-12.42	-80.41	-6.464	-50.94	-4.412	-38.87	-2.17	-34.63	-4.223
		-0.4422	-100.7	-12.56	-80.78	-6.507	-51.27	-4.444	-39.14	-2.184	-34.87	-4.258
		-0.4432	-100.7	-12.69	-81.28	-6.55	-51.62	-4.469	-39.42	-2.206	-35.12	-4.291
		-0.4442	-101	-12.82	-81.8	-6.597	-51.97	-4.509	-39.7	-2.224	-35.34	-4.325
		-0.4452	-101.4	-12.96	-82.16	-6.64	-52.31	-4.544	-39.98	-2.243	-35.58	-4.35
		-0.4462	-101.9	-13.1	-82.78	-6.686	-52.66	-4.577	-40.24	-2.264	-35.81	-4.379
		-0.4472	-102.5	-13.22	-83.27	-6.73	-53.01	-4.613	-40.53	-2.282	-36.06	-4.409
		-0.4482	-103.4	-13.34	-83.75	-6.773	-53.39	-4.65	-40.8	-2.296	-36.31	-4.44
		-0.4492	-104.3	-13.48	-84.25	-6.821	-53.75	-4.692	-41.03	-2.313	-36.55	-4.47
		-0.4502	-104.7	-13.63	-84.7	-6.864	-54.16	-4.735	-41.28	-2.327	-36.79	-4.503
		-0.4512	-104.8	-13.76	-85.16	-6.911	-54.55	-4.768	-41.56	-2.341	-37.04	-4.532
		-0.4522	-105.2	-13.91	-85.62	-6.967	-54.92	-4.807	-41.85	-2.362	-37.29	-4.562
		-0.4532	-105.6	-14.05	-86.13	-7.006	-55.28	-4.843	-42.14	-2.388	-37.54	-4.593
		-0.4542	-106.3	-14.2	-86.65	-7.053	-55.61	-4.882	-42.43	-2.409	-37.73	-4.631
		-0.4552	-106.9	-14.35	-87.17	-7.102	-55.92	-4.92	-42.76	-2.431	-38.05	-4.668
		-0.4562	-107.3	-14.5	-87.54	-7.151	-56.29	-4.959	-43.07	-2.45	-38.28	-4.701
		-0.4572	-107.5	-14.65	-88.14	-7.199	-56.62	-4.99	-43.37	-2.466	-38.54	-4.731
		-0.4582	-107.9	-14.79	-88.63	-7.248	-56.9	-5.032	-43.66	-2.486	-38.73	-4.762
		-0.4592	-108.6	-14.99	-89.14	-7.292	-57.33	-5.071	-43.95	-2.503	-38.92	-4.795
		-0.4602	-109.4	-15.17	-89.6	-7.339	-58.02	-5.109	-44.15	-2.522	-39.19	-4.828
		-0.4612	-110	-15.32	-90.1	-7.391	-58.61	-5.138	-44.37	-2.545	-39.44	-4.863
		-0.4622	-110.5	-15.47	-91.1	-7.44	-59.07	-5.167	-44.67	-2.564	-39.69	-4.9
		-0.4632	-111.6	-15.63	-92.24	-7.493	-59.44	-5.214	-44.97	-2.583	-39.96	-4.933
		-0.4642	-112.2	-15.79	-92.74	-7.543	-59.8	-5.255	-45.27	-2.603	-40.3	-4.97
		-0.4652	-112.8	-15.94	-93.32	-7.595	-60.15	-5.295	-45.58	-2.623	-40.65	-5
		-0.4662	-113.2	-16.09	-93.84	-7.648	-60.12	-5.34	-45.89	-2.645	-40.99	-5.041
		-0.4672	-113.6	-16.25	-94.36	-7.695	-60.29	-5.377	-46.2	-2.66	-41.21	-5.077
		-0.4682	-113.7	-16.41	-94.91	-7.757	-60.66	-5.417	-46.49	-2.679	-41.46	-5.106
		-0.4692	-114.1	-16.57	-95.32	-7.807	-61.03	-5.461	-46.8	-2.702	-41.71	-5.148
		-0.4702	-114.5	-16.74	-95.88	-7.859	-61.49	-5.501	-47.11	-2.728	-41.97	-5.188
		-0.4712	-115	-16.9	-96.46	-7.915	-61.86	-5.542	-47.4	-2.752	-42.19	-5.224
		-0.4722	-115.6	-17.07	-97.03	-7.967	-62.25	-5.582	-47.71	-2.775	-42.37	-5.263
		-0.4732	-116.1	-17.23	-97.59	-8.02	-62.63	-5.619	-48.02	-2.8	-42.61	-5.302
		-0.4742	-116.5	-17.41	-98.08	-8.073	-63.01	-5.667	-48.32	-2.824	-42.84	-5.342
		-0.4752	-117	-17.59	-98.42	-8.124	-63.39	-5.708	-48.62	-2.852	-43.09	-5.379
		-0.4762	-117.2	-17.76	-98.91	-8.181	-63.77	-5.752	-48.95	-2.875	-43.38	-5.417
		-0.4772	-118.1	-17.94	-99.49	-8.235	-64.15	-5.81	-49.28	-2.898	-43.65	-5.456
		-0.4782	-118.8	-18.11	-99.97	-8.294	-64.52	-5.85	-49.52	-2.923	-43.92	-5.495
		-0.4792	-119.2	-18.27	-100.4	-8.351	-64.91	-5.892	-49.91	-2.944	-44.19	-5.533
		-0.4802	-119.5	-18.44	-101	-8.407	-65.28	-5.941	-50.43	-2.967	-44.47	-5.571
		-0.4812	-120	-18.62	-101.5	-8.469	-65.67	-5.989	-50.94	-2.992	-44.74	-5.615
		-0.4822	-120.3	-18.79	-102.1	-8.525	-66.04	-6.039	-51.45	-3.017	-45.05	-5.662
		-0.4832	-120.4	-18.96	-102.6	-8.591	-66.41	-6.084	-51.92	-3.046	-45.47	-5.704
		-0.4842	-120.6	-19.14	-103.1	-8.649	-66.78	-6.13	-52.39	-3.078	-45.93	-5.746
		-0.4852	-121.3	-19.32	-103.6	-8.706	-67.17	-6.175	-52.84	-3.106	-46.19	-5.791
		-0.4862	-122	-19.5	-103.6	-8.772	-67.55	-6.22	-53.29	-3.129	-46.46	-5.831
		-0.4872	-122.9	-19.68	-103.7	-8.838	-67.96	-6.262	-53.67	-3.148	-46.73	-5.868
		-0.4882	-123.6	-19.86	-104.1	-8.891	-68.34	-6.301	-53.96	-3.179	-46.98	-5.914
		-0.4892	-124.7	-20.05	-104.7	-8.962	-68.66	-6.355	-54.25	-3.215	-47.25	-5.962
		-0.4902	-125.5	-20.23	-105.2	-9.02	-69.05	-6.405	-53.67	-3.249	-47.55	-6.005
		-0.4912	-126.5	-20.41	-105.8	-9.079	-69.45	-6.453	-52.62	-3.274	-47.83	-6.052
		-0.4922	-127.5	-20.6	-106.3	-9.137	-70.05	-6.503	-52.26	-3.305	-48	-6.103
		-0.4932	-128.2	-20.78	-106.8	-9.201	-70.71	-6.555	-52.75	-3.337	-48.07	-6.152
		-0.4942	-128.7	-20.96	-107.4	-9.265	-71.1	-6.604	-53.36	-3.372	-48.35	-6.201
		-0.4952	-129.2	-21.14	-107.8	-9.33	-71.48	-6.66	-54.02	-3.406	-48.63	-6.252
		-0.4962	-129.7	-21.32	-108.4	-9.396	-71.85	-6.713	-54.7	-3.439	-48.92	-6.297
		-0.4972	-130.3	-21.51	-108.9	-9.46	-72.21	-6.763	-55.4	-3.47	-49.2	-6.346
		-0.4982	-130.8	-21.69	-109.5	-9.529	-72.58	-6.809	-56.14	-3.505	-49.48	-6.393
		-0.4992	-131	-21.87	-110	-9.592	-73.01	-6.859	-56.86	-3.538	-49.74	-6.443
		-0.5002	-131.3	-22.06	-110.5	-9.658	-73.47	-6.914	-57.52	-3.573	-50.02	-6.497
		-0.5012	-131.7	-22.25	-111	-9.727	-73.68	-6.97	-58.1	-3.611	-50.3	-6.55
		-0.5022	-132.2	-22.44	-111.5	-9.795	-73.8	-7.024	-58.67	-3.653	-50.58	-6.603
		-0.5032	-132.7	-22.63	-112.2	-9.868	-74.2	-7.086	-59.08	-3.693	-50.86	-6.655
		-0.5042	-133.1	-22.82	-112.8	-9.926	-74.59	-7.145	-59.42	-3.73	-51.14	-6.712
		-0.5052	-133.5	-23.02	-113.3	-10	-74.96	-7.201	-59.76	-3.767	-51.41	-6.771
		-0.5062	-133.7	-23.22	-113.8	-10.07	-75.32	-7.251	-60.1	-3.806	-51.7	-6.827
		-0.5072	-134.1	-23.41	-114.3	-10.14	-75.71	-7.306	-60.45	-3.849	-51.99	-6.878
		-0.5082	-134.6	-23.56	-114.8	-10.22	-76.12	-7.362	-60.8	-3.891	-52.13	-6.935
		-0.5092	-135.1	-23.74	-115.3	-10.29	-76.51	-7.422	-61.14	-3.93	-52.13	-6.994
		-0.5102	-135.6	-23.93	-116	-10.36	-76.88	-7.476	-61.51	-3.975	-52.38	-7.051
		-0.5112	-136	-24.12	-116.5	-10.43	-77.26	-7.535	-61.89	-4.022	-52.64	-7.11
		-0.5122	-136.3	-24.31	-117	-10.5	-77.65	-7.588	-62.25	-4.066	-52.91	-7.169
		-0.5132	-137	-24.5	-117.5	-10.58	-78.05	-7.65	-62.63	-4.109	-53.18	-7.226
		-0.5142	-137.2	-24.69	-118.1	-10.66	-78.48	-7.743	-62.98	-4.152	-53.45	-7.284
		-0.5152	-137	-24.89	-118.7	-10.73	-78.91	-7.798	-63.34	-4.192	-53.72	-7.338
		-0.5162	-137.7	-25.08	-119.1	-10.81	-79.31	-7.857	-63.68	-4.237	-53.99	-7.401
		-0.5172	-138.7	-25.26	-119.8	-10.88	-79.72	-7.927	-64.05	-4.288	-54.28	-7.461
		-0.5182	-139.9	-25.46	-120.3	-10.96	-79.48	-7.989	-64.42	-4.331	-54.54	-7.531
		-0.5192	-141.4	-25.73	-120.8	-11.04	-80.29	-8.054	-64.8	-4.379	-54.61	-7.598
		-0.5202	-142.3	-25.96	-121.3	-11.12	-81.32	-8.121	-65.16	-4.433	-54.8	-7.664
		-0.5212	-142.5	-26.16	-121.8	-11.19	-82.51	-8.181	-65.53	-4.479	-55.1	-7.724
		-0.5222	-143.2	-26.36	-122.4	-11.28	-84.41	-8.24	-65.9	-4.528	-55.31	-7.791
		-0.5232	-143.8	-26.56	-122	-11.35	-85.1	-8.308	-66.24	-4.576	-55.62	-7.854
		-0.5242	-144.4	-26.77	-123.4	-11.43	-85.7	-8.374	-66.61	-4.633	-55.91	-7.921
		-0.5252	-145	-26.98	-124.1	-11.51	-86.31	-8.438	-66.98	-4.697	-56.2	-7.984
		-0.5262	-145.5	-27.19	-124.6	-11.58	-86.76	-8.506	-67.36	-4.774	-56.55	-8.046
		-0.5272	-145.8	-27.39	-125.3	-11.68	-87.19	-8.583	-67.73	-4.839	-56.92	-8.116
		-0.5282	-146.4	-27.59	-125.9	-11.75	-87.65	-8.657	-68.1	-4.906	-57.46	-8.183
		-0.5292	-146.4	-27.8	-126.4	-11.84	-88.11	-8.729	-68.48	-4.928	-58.03	-8.254
		-0.5302	-147.7	-28.01	-126.9	-11.92	-88.51	-8.804	-68.87	-4.852	-58.4	-8.326
		-0.5312	-148.9	-28.21	-127.3	-12	-88.95	-8.875	-69.24	-4.906	-58.69	-8.391
		-0.5322	-149.7	-28.39	-127.9	-12.09	-89.36	-8.951	-69.61	-4.969	-58.99	-8.458
		-0.5332	-150.4	-28.6	-128.5	-12.17	-89.8	-9.022	-69.99	-5.003	-59.27	-8.525
		-0.5342	-151	-28.81	-129.1	-12.26	-89.66	-9.098	-70.37	-5.029	-59.56	-8.599
		-0.5352	-151.6	-29.02	-129.6	-12.35	-90	-9.169	-70.78	-5.066	-59.84	-8.676
		-0.5362	-151.6	-29.23	-130.2	-12.43	-90.45	-9.248	-71.16	-5.149	-60.14	-8.744
		-0.5372	-152.1	-29.45	-130.6	-12.53	-90.91	-9.331	-71.54	-5.224	-60.43	-8.813
		-0.5382	-153.3	-29.66	-131.3	-12.62	-91.36	-9.387	-71.91	-5.289	-60.73	-8.885
		-0.5392	-154.6	-29.86	-131.9	-12.71	-91.85	-9.464	-72.27	-5.349	-60.92	-8.953
		-0.5402	-155.7	-30.08	-132.4	-12.8	-92.26	-9.538	-72.63	-5.412	-61.33	-9.026
		-0.5412	-156.5	-30.3	-133	-12.89	-92.68	-9.621	-73.02	-5.472	-61.64	-9.098
		-0.5422	-156.9	-30.51	-133.5	-12.98	-93.08	-9.701	-73.43	-5.538	-61.95	-9.171
		-0.5432	-157	-30.73	-134.1	-13.07	-93.5	-9.782	-73.81	-5.606	-62.24	-9.246
		-0.5442	-157.9	-30.94	-134.5	-13.16	-93.78	-9.871	-74.19	-5.669	-62.52	-9.32
		-0.5452	-158.8	-31.17	-135.4	-13.26	-93.28	-9.957	-74.58	-5.732	-62.61	-9.388
		-0.5462	-159.5	-31.39	-135.9	-13.35	-93.8	-10.03	-74.96	-5.793	-62.72	-9.453
		-0.5472	-160.1	-31.62	-136.5	-13.45	-94.49	-10.12	-75.33	-5.839	-63.22	-9.519
		-0.5482	-160.8	-31.91	-137	-13.54	-95.42	-10.21	-75.7	-5.9	-63.49	-9.604
		-0.5492	-160.9	-32.18	-137.6	-13.64	-96.48	-10.3	-76.08	-5.962	-63.76	-9.675
		-0.5502	-161.7	-32.41	-138.2	-13.75	-97.46	-10.39	-76.45	-6.016	-64.03	-9.753
		-0.5512	-162.3	-32.62	-138.6	-13.84	-98.2	-10.47	-76.84	-6.077	-64.32	-9.834
		-0.5522	-163	-32.84	-139.3	-13.94	-98.94	-10.57	-77.22	-6.137	-64.6	-9.911
		-0.5532	-163.4	-33.09	-140.1	-14.04	-99.78	-10.66	-77.62	-6.203	-64.92	-9.992
		-0.5542	-164.2	-33.33	-140.7	-14.15	-100.5	-10.75	-78.02	-6.268	-65.2	-10.07
		-0.5552	-164.6	-33.56	-141.3	-14.25	-100.9	-10.84	-78.35	-6.331	-65.47	-10.15
		-0.5562	-164.9	-33.81	-141.7	-14.36	-101.4	-10.95	-78.73	-6.397	-65.74	-10.22
		-0.5572	-165.6	-34.04	-142.3	-14.47	-101.9	-11.04	-79.13	-6.46	-66.04	-10.3
		-0.5582	-166.2	-34.27	-142.7	-14.58	-102.1	-11.13	-79.54	-6.522	-66.34	-10.38
		-0.5592	-166.7	-34.44	-143	-14.69	-102.6	-11.23	-79.95	-6.589	-66.61	-10.46
		-0.5602	-167.3	-34.62	-143.5	-14.8	-103.1	-11.31	-80.36	-6.659	-66.88	-10.54
		-0.5612	-167.8	-34.92	-144	-14.91	-103.6	-11.4	-80.78	-6.73	-67.19	-10.62
		-0.5622	-167.9	-35.13	-144.5	-15.02	-104	-11.51	-81.19	-6.797	-67.46	-10.71
		-0.5632	-168.8	-35.35	-145	-15.13	-103.6	-11.61	-81.56	-6.866	-67.73	-10.79
		-0.5642	-169.5	-35.6	-145.5	-15.24	-103.8	-11.72	-81.97	-6.931	-68.02	-10.87
		-0.5652	-170	-35.84	-145.7	-15.36	-104.3	-11.81	-82.37	-7.005	-68.25	-10.95
		-0.5662	-170.6	-36.08	-146.3	-15.47	-104.8	-11.91	-82.78	-7.079	-68.34	-11.03
		-0.5672	-171	-36.32	-147.1	-15.59	-105.3	-12.01	-83.18	-7.151	-68.65	-11.12
		-0.5682	-170.7	-36.56	-147.5	-15.71	-105.9	-12.11	-83.57	-7.224	-68.95	-11.2
		-0.5692	-170.5	-36.8	-148.1	-15.83	-106.4	-12.22	-83.99	-7.294	-69.3	-11.29
		-0.5702	-171.4	-37.04	-148.6	-15.94	-106.9	-12.33	-84.41	-7.366	-69.73	-11.38
		-0.5712	-171.9	-37.29	-149.2	-16.07	-107.3	-12.44	-84.79	-7.447	-69.99	-11.47
		-0.5722	-171.4	-37.53	-149.7	-16.19	-107.8	-12.55	-85.23	-7.528	-70.29	-11.56
		-0.5732	-172.8	-37.78	-150.4	-16.31	-108.3	-12.66	-85.64	-7.604	-70.62	-11.65
		-0.5742	-173.5	-38.03	-150.3	-16.44	-108.7	-12.77	-86.04	-7.68	-71.11	-11.75
		-0.5752	-174.1	-38.27	-150.9	-16.57	-109.2	-12.88	-86.45	-7.764	-74.45	-11.85
		-0.5762	-174.7	-38.44	-152.4	-16.7	-109.6	-12.99	-86.88	-7.84	-75.75	-11.95
		-0.5772	-174.8	-38.73	-153.5	-16.84	-110.1	-13.1	-87.28	-7.918	-76.21	-12.05
		-0.5782	-174.6	-39.14	-154.1	-16.97	-110.1	-13.21	-87.66	-7.998	-76.53	-12.14
		-0.5792	-175.2	-39.55	-154.6	-17.1	-110.1	-13.32	-88.05	-8.075	-76.81	-12.23
		-0.5802	-175.9	-39.87	-155.1	-17.24	-110.9	-13.43	-88.43	-8.151	-77.11	-12.33
		-0.5812	-177	-40.12	-155.7	-17.39	-112.1	-13.54	-88.85	-8.237	-77.53	-12.42
		-0.5822	-177.4	-40.39	-156	-17.54	-113.2	-13.65	-89.28	-8.312	-78.15	-12.52
		-0.5832	-177.1	-40.66	-155	-17.68	-114.5	-13.78	-89.71	-8.396	-78.51	-12.62
		-0.5842	-178.4	-40.9	-150.7	-17.82	-115.2	-13.89	-90.15	-8.482	-78.96	-12.71
		-0.5852	-179.6	-41.15	-148.6	-17.97	-115.6	-14.01	-90.59	-8.563	-80.01	-12.81
		-0.5862	-180.1	-41.41	-148.7	-18.12	-116.1	-14.13	-91.02	-8.645	-81.03	-12.91
		-0.5872	-180.6	-41.67	-149.4	-18.25	-116	-14.26	-91.44	-8.723	-81.61	-13
		-0.5882	-181.7	-41.93	-150.5	-18.4	-116.4	-14.37	-91.87	-8.804	-82.02	-13.1
		-0.5892	-182.3	-42.19	-151.7	-18.56	-116.8	-14.5	-92.28	-8.893	-82.33	-13.2
		-0.5902	-183.6	-42.44	-152.2	-18.71	-117.4	-14.61	-92.69	-8.977	-82.47	-13.3
		-0.5912	-184	-42.69	-153.6	-18.86	-118	-14.74	-93.12	-9.063	-83.04	-13.4
		-0.5922	-184.6	-42.95	-155.2	-19.01	-118.4	-14.88	-93.54	-9.149	-83.39	-13.5
		-0.5932	-185.2	-43.21	-155.9	-19.17	-119	-14.99	-93.95	-9.233	-83.71	-13.6
		-0.5942	-184.8	-43.47	-156.4	-19.32	-118.6	-15.12	-94.35	-9.321	-83.8	-13.7
		-0.5952	-184.6	-43.73	-157	-19.48	-118.8	-15.25	-94.77	-9.406	-84.09	-13.8
		-0.5962	-185.9	-43.96	-157.5	-19.65	-119.3	-15.37	-95.2	-9.492	-84.41	-13.89
		-0.5972	-187.8	-44.11	-158	-19.81	-119.8	-15.47	-95.63	-9.576	-84.76	-14
		-0.5982	-188.8	-44.36	-158.7	-19.98	-120.3	-15.57	-96.06	-9.662	-85.1	-14.1
		-0.5992	-188.6	-44.57	-159.2	-20.13	-120.7	-15.7	-96.51	-9.763	-85.47	-14.2
		-0.6002	-188.3	-44.83	-159.7	-20.3	-121.2	-15.83	-96.9	-9.852	-85.82	-14.3
		-0.6012	-188.9	-45.09	-160.2	-20.47	-121.7	-15.96	-97.3	-9.943	-86.17	-14.4
		-0.6022	-189.6	-45.36	-160.8	-20.64	-122.1	-16.1	-97.73	-10.04	-86.54	-14.51
		-0.6032	-190.1	-45.62	-161.4	-20.81	-122	-16.23	-98.23	-10.13	-86.89	-14.61
		-0.6042	-189.7	-45.89	-161.9	-20.99	-121.9	-16.38	-98.66	-10.23	-87.18	-14.72
		-0.6052	-190.2	-46.14	-162.7	-21.17	-122.6	-16.51	-99.07	-10.32	-87.52	-14.83
		-0.6062	-190.8	-46.4	-163.2	-21.34	-123.2	-16.67	-99.5	-10.42	-87.77	-14.94
		-0.6072	-192.3	-46.66	-163.7	-21.52	-123.9	-16.8	-99.91	-10.51	-88.15	-15.04
		-0.6082	-192.4	-46.92	-163.2	-21.7	-125	-16.94	-100.3	-10.61	-88.48	-15.15
		-0.6092	-193.2	-47.18	-164.4	-21.87	-126.2	-17.08	-100.7	-10.7	-88.88	-15.25
		-0.6102	-194.5	-47.44	-165.3	-22.04	-127.4	-17.22	-101.2	-10.8	-89.25	-15.35
		-0.6112	-194.8	-47.7	-165.9	-22.22	-128.6	-17.36	-101.6	-10.9	-89.63	-15.47
		-0.6122	-195.4	-47.96	-166.4	-22.4	-128.7	-17.5	-102.1	-11	-90.01	-15.58
		-0.6132	-196.3	-48.23	-166.9	-22.57	-129.3	-17.65	-102.5	-11.1	-90.38	-15.7
		-0.6142	-197	-48.49	-167.7	-22.76	-130	-17.78	-102.9	-11.2	-90.68	-15.81
		-0.6152	-198	-48.75	-168.2	-22.94	-130.5	-17.92	-103.3	-11.3	-90.9	-15.92
		-0.6162	-199.9	-49.03	-168.9	-23.13	-131	-18.06	-103.7	-11.39	-90.97	-16.03
		-0.6172	-200.1	-49.3	-169.6	-23.32	-131.5	-18.21	-104	-11.49	-90.88	-16.14
		-0.6182	-201.2	-49.56	-170	-23.5	-132	-18.35	-104.3	-11.6	-90.75	-16.24
		-0.6192	-201.9	-49.62	-170.8	-23.69	-132.2	-18.49	-105.3	-11.7	-91.22	-16.35
		-0.6202	-202.5	-49.81	-171.2	-23.88	-132.6	-18.65	-106.5	-11.8	-91.64	-16.47
		-0.6212	-203	-50.07	-171.7	-24.06	-133.1	-18.86	-107.3	-11.9	-92.03	-16.58
		-0.6222	-202.9	-50.32	-172.4	-24.25	-133.6	-19.07	-107.9	-12.01	-92.37	-16.69
		-0.6232	-202.9	-50.6	-173.1	-24.44	-133.1	-19.25	-108.8	-12.11	-92.52	-16.8
		-0.6242	-204.4	-50.87	-173	-24.63	-133	-19.44	-109.1	-12.22	-92.95	-16.92
		-0.6252	-205.2	-51.12	-172.3	-24.82	-134	-19.59	-109.5	-12.32	-93.18	-17.04
		-0.6262	-205.5	-51.38	-173.1	-25	-135.3	-19.74	-110	-12.43	-93.35	-17.15
		-0.6272	-204.8	-51.63	-174.1	-25.18	-136.6	-19.9	-110.4	-12.53	-93.69	-17.26
		-0.6282	-204.9	-51.9	-176	-25.36	-137.8	-20.06	-110.9	-12.64	-94.08	-17.38
		-0.6292	-205.2	-52.18	-177	-25.56	-138.7	-20.22	-111.3	-12.71	-94.27	-17.51
		-0.6302	-205.6	-52.43	-177.5	-25.76	-139.1	-20.4	-111.8	-12.78	-93.58	-17.63
		-0.6312	-207	-52.71	-178.1	-25.96	-139.5	-20.57	-112.3	-12.89	-93.97	-17.74
		-0.6322	-207.6	-52.92	-178.6	-26.16	-140	-20.72	-112.7	-13	-94.7	-17.86
		-0.6332	-208	-53.23	-179.2	-26.36	-140.3	-20.88	-112.8	-13.11	-95.33	-17.98
		-0.6342	-209	-53.59	-180	-26.57	-139.9	-21.04	-113.2	-13.22	-96.05	-18.1
		-0.6352	-210	-54.05	-180.5	-26.77	-140.4	-21.2	-113.8	-13.32	-97.76	-18.21
		-0.6362	-209.7	-54.49	-181	-26.96	-140.9	-21.36	-113.8	-13.43	-98.89	-18.32
		-0.6372	-208.8	-54.88	-181.4	-27.16	-141.4	-21.54	-114	-13.55	-99.87	-18.43
		-0.6382	-209.5	-55.16	-181.4	-27.36	-141.9	-21.7	-114.5	-13.66	-100.3	-18.56
		-0.6392	-209.6	-55.44	-182.2	-27.57	-142.4	-21.88	-115	-13.82	-100.8	-18.68
		-0.6402	-209.9	-55.71	-183	-27.78	-142.9	-22.05	-115.1	-13.95	-101.2	-18.8
		-0.6412	-211.7	-55.98	-183.6	-27.99	-143.5	-22.16	-115.4	-14.09	-101.7	-18.91
		-0.6422	-213.6	-56.26	-184.3	-28.2	-143.7	-22.03	-115.8	-14.21	-102	-19.04
		-0.6432	-214.8	-56.53	-184.4	-28.41	-144	-22.16	-116.2	-14.32	-102.1	-19.16
		-0.6442	-215.6	-56.79	-185.9	-28.62	-144.7	-22.37	-116.3	-14.44	-102.8	-19.27
		-0.6452	-215.9	-57.07	-186.9	-28.83	-145.6	-22.57	-115.8	-14.56	-103.4	-19.38
		-0.6462	-216.2	-57.21	-187.4	-29.04	-146.5	-22.79	-116.5	-14.68	-103.8	-19.51
		-0.6472	-217.6	-57.62	-187.4	-29.25	-147.3	-23.03	-117.3	-14.8	-104.3	-19.63
		-0.6482	-218.2	-57.92	-187.8	-29.46	-148.6	-23.29	-118.6	-14.92	-104.7	-19.75
		-0.6492	-218.7	-58.21	-188.3	-29.69	-149.3	-23.56	-120.1	-15.04	-105.1	-19.87
		-0.6502	-219.2	-58.47	-188.8	-29.9	-149.7	-23.79	-121.5	-15.16	-105.5	-19.99
		-0.6512	-218.6	-58.74	-189.5	-30.13	-150.1	-23.93	-122.2	-15.29	-105.9	-20.11
		-0.6522	-219	-59.02	-190.2	-30.35	-150.7	-24.12	-122.6	-15.41	-106.4	-20.24
		-0.6532	-219.6	-59.31	-190	-30.59	-151.1	-24.34	-123	-15.54	-106.8	-20.36
		-0.6542	-221.1	-59.6	-192.1	-30.78	-151.1	-24.53	-123.5	-15.67	-107.3	-20.49
		-0.6552	-221.1	-59.87	-194.6	-31.01	-151.5	-24.71	-123.9	-15.8	-107.7	-20.61
		-0.6562	-220.6	-60.14	-195.2	-31.25	-151.7	-24.89	-123.9	-15.92	-108.2	-20.74
		-0.6572	-220.1	-60.36	-195.7	-31.47	-151.5	-25.07	-123.8	-16.05	-108.6	-20.86
		-0.6582	-220	-60.57	-196	-31.7	-151.2	-25.22	-124.3	-16.16	-108.6	-20.98
		-0.6592	-219.8	-60.92	-196.7	-31.92	-152.9	-25.39	-124.8	-16.29	-109	-21.1
		-0.6602	-220.1	-61.27	-197.4	-32.15	-154.3	-25.58	-125.3	-16.42	-109.4	-21.23
		-0.6612	-221.3	-61.57	-197.8	-32.37	-155.5	-25.77	-125.8	-16.55	-109.9	-21.35
		-0.6622	-222.6	-61.88	-198.6	-32.6	-156	-25.96	-126.2	-16.69	-110.4	-21.48
		-0.6632	-221.2	-62.16	-199.7	-32.84	-156	-26.16	-126.7	-16.77	-111.2	-21.6
		-0.6642	-221.4	-62.43	-200.5	-33.08	-155.7	-26.36	-127.1	-16.91	-111.8	-21.73
		-0.6652	-222.1	-62.73	-200.8	-33.33	-155.9	-26.56	-127.7	-17.05	-112.2	-21.85
		-0.6662	-222.5	-63.02	-201.6	-33.57	-156.5	-26.75	-127.9	-17.2	-112.7	-21.98
		-0.6672	-222.4	-63.31	-202.5	-33.81	-157	-26.96	-128.5	-17.34	-113.2	-22.11
		-0.6682	-222	-63.59	-203.2	-34.05	-157.9	-27.17	-129.4	-17.49	-113.6	-22.24
		-0.6692	-221.8	-63.87	-203.8	-34.29	-159.1	-27.4	-129.9	-17.66	-114	-22.36
		-0.6702	-222.9	-64.14	-204.5	-34.54	-160.6	-27.59	-130.2	-17.79	-114	-22.49
		-0.6712	-224.4	-64.34	-204.8	-34.79	-161.8	-27.8	-130.7	-17.94	-114.4	-22.61
		-0.6722	-220.9	-64.83	-205.5	-35.04	-162.4	-28	-131.1	-18.09	-114.9	-22.75
		-0.6732	-220.6	-65.27	-206.6	-35.29	-163.3	-28.18	-131.6	-18.22	-115.5	-22.88
		-0.6742	-218.8	-65.61	-207.2	-35.54	-163.5	-28.43	-132.1	-18.37	-116.1	-23.01
		-0.6752	-220.3	-65.97	-207.9	-35.78	-164	-28.65	-131.5	-18.52	-116.9	-23.12
		-0.6762	-225.3	-66.34	-208.7	-36.02	-164.1	-28.85	-132.3	-18.66	-117.3	-23.25
		-0.6772	-230.1	-66.65	-209.4	-36.28	-164.1	-29.07	-133.6	-18.81	-117.5	-23.38
		-0.6782	-231.7	-66.95	-209.6	-36.52	-164.6	-29.29	-135	-18.96	-117.8	-23.52
		-0.6792	-234.3	-67.25	-210.3	-36.77	-165.1	-29.5	-136.1	-19.11	-118.3	-23.66
		-0.6802	-236.8	-67.56	-211.2	-37.02	-165.7	-29.7	-136.6	-19.27	-119.2	-23.78
		-0.6812	-238.7	-67.86	-211.7	-37.29	-166.2	-29.94	-137	-19.42	-120	-23.9
		-0.6822	-240.4	-68.01	-212.3	-37.54	-166.5	-30.19	-137.3	-19.58	-120.5	-24.03
		-0.6832	-241	-68.41	-212.5	-37.8	-162.9	-30.41	-137.7	-19.74	-121	-24.16
		-0.6842	-241.8	-68.76	-213.7	-38.05	-157.2	-30.61	-137.1	-19.9	-121.4	-24.29
		-0.6852	-242	-69.05	-213.8	-38.31	-154.1	-30.83	-137.6	-20.06	-121.9	-24.43
		-0.6862	-242.9	-69.35	-213.8	-38.57	-153.3	-31.04	-138.1	-20.08	-122.4	-24.56
		-0.6872	-243.5	-69.67	-215.1	-38.83	-153.9	-31.26	-138.7	-20.19	-122.8	-24.68
		-0.6882	-244.4	-69.98	-215.9	-39.08	-156.1	-31.48	-139.8	-20.36	-123.2	-24.82
		-0.6892	-242.2	-70.31	-216.7	-39.34	-158.2	-31.71	-140.9	-20.55	-123.4	-24.95
		-0.6902	-241.1	-70.63	-217.4	-39.6	-159.8	-31.93	-141.8	-20.74	-124.2	-25.08
		-0.6912	-241.6	-70.8	-218	-39.87	-160.9	-32.14	-142.8	-20.99	-124.5	-25.19
		-0.6922	-241.9	-71.02	-217.7	-40.13	-161.8	-32.37	-143.6	-21.24	-124.6	-25.31
		-0.6932	-241.7	-71.29	-217.2	-40.38	-162.7	-32.61	-144.4	-21.46	-125.2	-25.41
		-0.6942	-242.4	-71.66	-218.7	-40.65	-163.6	-32.84	-145.2	-21.62	-126.2	-25.52
		-0.6952	-243.9	-72.13	-220.6	-40.9	-165.2	-33.08	-145.6	-21.79	-126.9	-25.66
		-0.6962	-246.1	-72.46	-221.4	-41.16	-166.7	-33.35	-145.5	-21.96	-127.3	-25.81
		-0.6972	-248.4	-72.88	-222.1	-41.43	-168.1	-33.58	-145.9	-22.14	-127.8	-25.98
		-0.6982	-249.6	-73.52	-222.8	-41.69	-169.4	-33.8	-146.4	-22.32	-128.3	-26.14
		-0.6992	-250.5	-73.83	-223.3	-41.96	-170.8	-34.02	-146.9	-22.49	-128.8	-26.28
		-0.7002	-250.1	-73.84	-222.8	-42.24	-172.8	-34.28	-147.4	-22.68	-129.3	-26.43
		-0.7012	-250.6	-74.12	-223.2	-42.52	-174.7	-34.55	-147.7	-22.87	-129.7	-26.57
		-0.7022	-252.4	-74.63	-223.8	-42.81	-176.6	-34.8	-148	-23.06	-130.2	-26.71
		-0.7032	-255.6	-74.96	-225.4	-43.09	-178.4	-35.05	-148.2	-23.26	-130.6	-26.85
		-0.7042	-257.5	-75.29	-228.4	-43.37	-179.4	-35.29	-148.2	-23.45	-131.2	-26.98
		-0.7052	-258.1	-75.59	-230.4	-43.65	-179.8	-35.53	-148.7	-23.64	-131.6	-27.12
		-0.7062	-258.4	-75.89	-231.2	-43.94	-181.5	-35.76	-149.2	-23.84	-132.1	-27.26
		-0.7072	-258.7	-76.19	-231.9	-44.22	-182.2	-36	-149.7	-24.03	-132.6	-27.4
		-0.7082	-259	-76.3	-232.5	-44.51	-182.7	-36.26	-149.9	-24.23	-133	-27.53
		-0.7092	-258.7	-76.26	-233.1	-44.79	-183.2	-36.52	-150.3	-24.44	-133.4	-27.67
		-0.7102	-259.2	-76.51	-231.3	-45.07	-183.7	-36.78	-150	-24.63	-133.6	-27.81
		-0.7112	-259.6	-76.78	-232.2	-45.35	-184.3	-37.01	-150.3	-24.81	-134	-27.95
		-0.7122	-259.9	-77.03	-233.9	-45.63	-185.4	-37.27	-150.9	-25.01	-134.4	-28.09
		-0.7132	-259.6	-77.22	-235.3	-45.91	-186.3	-37.52	-151.9	-25.19	-134.9	-28.23
		-0.7142	-260.3	-77.4	-236.3	-46.22	-186.9	-37.78	-153.4	-25.38	-135.4	-28.37
		-0.7152	-261.6	-77.82	-236.8	-46.51	-187.5	-38.04	-154.3	-25.6	-135.8	-28.51
		-0.7162	-262.8	-78.12	-236.6	-46.8	-188.1	-38.31	-155.3	-25.81	-136.2	-28.65
		-0.7172	-261.9	-78.23	-231.8	-47.11	-188.7	-38.56	-156.1	-26.01	-136.6	-28.79
		-0.7182	-263.3	-78.34	-230.7	-47.41	-189.3	-38.8	-156.7	-26.22	-137	-28.94
		-0.7192	-265.1	-78.67	-232.7	-47.7	-189.9	-39.1	-157.8	-26.44	-137.4	-29.07
		-0.7202	-266.3	-79.16	-233.5	-48.01	-189.7	-39.35	-158.4	-26.65	-137.7	-29.2
		-0.7212	-267.3	-79.54	-233.9	-48.3	-190.2	-39.62	-158.9	-26.86	-137.4	-29.34
		-0.7222	-268.1	-79.91	-235.2	-48.6	-190.5	-39.91	-159.4	-27.02	-137.7	-29.48
		-0.7232	-269.5	-80.36	-236.1	-48.92	-191.3	-40.17	-160	-27.14	-138	-29.62
		-0.7242	-270.1	-80.73	-236.6	-49.24	-192.2	-40.46	-160.3	-27.36	-138.5	-29.77
		-0.7252	-271.5	-81.15	-237.2	-49.54	-193.2	-40.75	-161	-27.58	-138.6	-29.9
		-0.7262	-272.2	-81.45	-237.8	-49.85	-194.2	-41.02	-160.8	-27.81	-138.3	-30.03
		-0.7272	-271.9	-81.92	-238.2	-50.16	-195	-41.28	-161.7	-28.07	-138.6	-30.17
		-0.7282	-273.2	-82.26	-239.2	-50.47	-195.7	-41.56	-162	-28.3	-139	-30.31
		-0.7292	-273.5	-82.6	-239.1	-50.78	-196.3	-41.82	-163.1	-28.71	-139.2	-30.47
		-0.7302	-273.5	-82.94	-239	-51.08	-196.9	-42.08	-164.1	-29	-139.2	-30.62
		-0.7312	-274.7	-83.25	-240.3	-51.39	-197.5	-42.38	-164.7	-29.23	-139.7	-30.76
		-0.7322	-275.5	-83.91	-240.5	-51.7	-198	-42.66	-165	-29.47	-139.7	-30.9
		-0.7332	-275.5	-84.78	-241.7	-52.02	-198.6	-42.93	-164.9	-29.7	-140	-31.04
		-0.7342	-276	-85.2	-242.4	-52.33	-199.1	-43.23	-165.3	-29.95	-141.1	-31.19
		-0.7352	-277	-85.56	-242.9	-52.66	-199.6	-43.55	-165.8	-30.19	-142.2	-31.33
		-0.7362	-277.8	-85.8	-243.4	-52.97	-200.9	-43.84	-166.4	-30.42	-142.9	-31.46
		-0.7372	-278.2	-85.99	-242.8	-53.29	-202.2	-44.12	-166.9	-30.66	-143.4	-31.6
		-0.7382	-278.7	-86.3	-243.7	-53.61	-203	-44.4	-166.9	-30.9	-143.8	-31.75
		-0.7392	-279.5	-86.61	-244.3	-53.94	-203.5	-44.7	-166	-31.14	-144	-31.89
		-0.7402	-280	-86.91	-245	-54.26	-204	-45.01	-166.6	-31.4	-144.7	-32.03
		-0.7412	-279.1	-87.22	-244.7	-54.58	-204.8	-45.3	-167.2	-31.65	-145.1	-32.17
		-0.7422	-280.1	-87.42	-245.6	-54.9	-205.5	-45.57	-167.8	-31.9	-145.6	-32.31
		-0.7432	-281	-87.59	-246.5	-55.22	-206.1	-45.84	-168.2	-32.15	-146.2	-32.45
		-0.7442	-280.9	-87.9	-247.3	-55.55	-206.8	-46.16	-168.7	-32.41	-146.7	-32.59
		-0.7452	-279.2	-88.25	-247.4	-55.87	-207.3	-46.48	-169.1	-32.52	-147.2	-32.74
		-0.7462	-280.9	-88.55	-248.5	-56.2	-207.9	-46.82	-169.5	-32.73	-147.8	-32.88
		-0.7472	-282.3	-88.82	-249.2	-56.56	-208.5	-47.08	-169	-32.97	-148.3	-33.02
		-0.7482	-282.4	-88.89	-249.8	-56.94	-209	-47.33	-169.1	-33.23	-148.8	-33.18
		-0.7492	-280.6	-88.97	-250.1	-57.27	-209.6	-47.6	-170.7	-33.52	-149.3	-33.33
		-0.7502	-281.9	-89.31	-250	-57.61	-210.1	-47.92	-172.5	-33.79	-149.8	-33.47
		-0.7512	-284.2	-89.71	-250.8	-57.95	-210.7	-48.26	-173.9	-34.04	-150.3	-33.61
		-0.7522	-286	-89.99	-252	-58.29	-211.3	-48.54	-175	-34.3	-150.6	-33.75
		-0.7532	-284.8	-90.39	-252.6	-58.63	-211.8	-48.83	-176.5	-34.57	-151.3	-33.89
		-0.7542	-285.9	-90.85	-252.9	-58.97	-212.5	-49.28	-177.9	-34.84	-151.9	-34.03
		-0.7552	-286.7	-91.62	-253.3	-59.31	-213.2	-49.63	-178.4	-35.11	-152.4	-34.17
		-0.7562	-285.7	-91.92	-256	-59.66	-213.9	-49.94	-179.1	-35.38	-152.7	-34.33
		-0.7572	-285.2	-92.82	-256.8	-60	-214.4	-50.22	-180.1	-35.65	-153.1	-34.48
		-0.7582	-286.1	-93.3	-257.8	-60.37	-215.1	-50.37	-181.4	-35.92	-153.7	-34.62
		-0.7592	-285	-93.84	-258.1	-60.7	-215.6	-50.56	-182.3	-36.21	-154.1	-34.75
		-0.7602	-284.1	-94.48	-257.9	-61.06	-216.2	-50.84	-182.6	-36.49	-154.3	-34.9
		-0.7612	-287.7	-94.9	-258.5	-61.42	-216.8	-51.18	-183.1	-36.78	-153.8	-35.05
		-0.7622	-289.6	-95.32	-260.6	-61.77	-217.4	-51.51	-183.6	-36.84	-154.2	-35.19
		-0.7632	-291.3	-95.72	-264.1	-62.12	-218	-51.84	-184.2	-36.38	-154.6	-35.33
		-0.7642	-291.9	-96.07	-267.1	-62.47	-218.6	-52.17	-184.6	-36.31	-153.4	-35.47
		-0.7652	-296.1	-96.04	-268.1	-62.83	-218.3	-52.48	-185.1	-36.12	-152.9	-35.62
		-0.7662	-297.7	-96.33	-268.9	-63.19	-217.7	-52.77	-185.6	-36.12	-154.2	-35.76
		-0.7672	-298	-96.67	-269.5	-63.54	-218.2	-53.07	-186	-36.5	-155.6	-35.89
		-0.7682	-297.1	-97.11	-270.3	-63.97	-218.8	-53.44	-186.2	-37.04	-156.9	-36.04
		-0.7692	-296	-97.86	-270.8	-64.37	-219.1	-53.75	-186	-37.74	-157.9	-36.19
		-0.7702	-296.9	-98.35	-271.3	-64.74	-219.5	-54.03	-186.7	-38.53	-158.5	-36.33
		-0.7712	-300.4	-98.71	-271.8	-65.1	-220.7	-54.26	-187.5	-39.09	-158.8	-36.46
		-0.7722	-302.4	-99.21	-271.5	-65.47	-221.5	-54.57	-188.8	-39.55	-159.5	-36.61
		-0.7732	-301.3	-99.42	-271.8	-65.83	-222.5	-54.91	-190.2	-39.91	-160.1	-36.76
		-0.7742	-303.3	-99.66	-272.4	-66.19	-222.9	-55.2	-191	-40.22	-160.6	-36.89
		-0.7752	-305.6	-100	-273.1	-66.57	-223.5	-55.46	-191.2	-40.52	-161.1	-37.03
		-0.7762	-306.5	-100.3	-274.1	-66.96	-224.3	-55.69	-191.8	-40.82	-161.5	-37.17
		-0.7772	-306.3	-100.7	-274.6	-67.34	-224.8	-55.81	-192.7	-41.11	-161.7	-37.31
		-0.7782	-305.5	-101.1	-275.3	-67.71	-225.4	-56.13	-193.8	-41.41	-161.7	-37.44
		-0.7792	-307.7	-101.4	-276	-68.08	-224.8	-56.45	-194.6	-41.7	-162.2	-37.59
		-0.7802	-308.6	-101.3	-275.9	-68.46	-225.1	-56.76	-194.3	-41.99	-162.8	-37.74
		-0.7812	-309.4	-101.5	-276.3	-68.85	-226	-57.13	-195.1	-42.28	-163.5	-37.88
		-0.7822	-307.1	-101.8	-277	-69.24	-227.3	-57.44	-196.2	-42.59	-164.2	-38.02
		-0.7832	-309.2	-102	-277.5	-69.6	-225.1	-57.78	-196.9	-42.89	-164.8	-38.17
		-0.7842	-310.8	-102.5	-278.4	-69.98	-226.3	-58.14	-197.5	-43.2	-165.3	-38.31
		-0.7852	-311	-103.2	-279.7	-70.36	-227.8	-58.66	-198.1	-43.52	-165.8	-38.43
		-0.7862	-310.7	-103.8	-279.8	-70.77	-229.2	-59.25	-198.5	-43.83	-166.3	-38.34
		-0.7872	-309.8	-104.3	-280.7	-71.17	-231.1	-59.79	-198.6	-44.18	-166.8	-38.59
		-0.7882	-311.5	-105.2	-281.3	-71.55	-232.9	-60.25	-197.4	-44.48	-167	-38.78
		-0.7892	-313.6	-105.7	-281.9	-71.95	-234.2	-60.37	-196.8	-44.85	-168.7	-38.95
		-0.7902	-314.5	-106.1	-281.2	-72.33	-234.9	-59.76	-197.3	-45.48	-169.7	-39.32
		-0.7912	-315.9	-106.7	-281.3	-72.69	-235.9	-59.37	-197.9	-45.87	-168.7	-39.61
		-0.7922	-317.9	-107.3	-282.7	-73.11	-236.4	-59.58	-198.6	-46.18	-169.4	-40.02
		-0.7932	-319.4	-107.7	-283.4	-73.51	-236.8	-60.02	-199.1	-46.5	-170	-40.37
		-0.7942	-322.5	-107.9	-284.2	-73.89	-238	-60.62	-199.5	-46.82	-170.8	-40.68
		-0.7952	-325	-107.8	-285.1	-74.29	-239.4	-61.21	-199.6	-47.17	-171.1	-40.95
		-0.7962	-326.5	-108.1	-285.3	-74.68	-238.3	-61.66	-200	-47.5	-172.8	-41.24
		-0.7972	-326.8	-108.5	-285.8	-75.08	-239.6	-62.1	-200.4	-47.82	-174.1	-41.48
		-0.7982	-327.9	-109	-286.6	-75.48	-239.4	-62.62	-200.8	-48.14	-175	-41.71
		-0.7992	-328.4	-109.5	-287	-75.89	-239.8	-63.34	-201.3	-48.48	-175.5	-41.95
		-0.8002	-329.1	-109.9	-287.5	-76.3	-240.9	-63.95	-201.8	-48.8	-176.1	-42.21
		-0.8012	-330.2	-110.3	-287.5	-76.71	-242.6	-64.3	-200.3	-49.15	-176.7	-42.44
		-0.8022	-330	-110.2	-286.8	-77.11	-243.3	-64.68	-199	-49.53	-177.1	-42.65
		-0.8032	-331.3	-110.7	-289.5	-77.5	-243.6	-65.04	-198.7	-49.86	-177.7	-42.86
		-0.8042	-332.3	-111	-293.3	-77.9	-245	-65.36	-199.1	-50.21	-178.1	-43.06
		-0.8052	-331.8	-111.3	-295.4	-78.3	-245.7	-65.73	-198.8	-50.54	-178.7	-43.28
		-0.8062	-332.7	-111.6	-296.6	-78.71	-246	-66.09	-199.7	-50.86	-179.2	-43.47
		-0.8072	-332.5	-111.9	-296.5	-79.12	-245.8	-66.3	-201.6	-51.19	-179.8	-43.64
		-0.8082	-334	-111.7	-297.6	-79.54	-248.9	-66.61	-201.2	-51.54	-180.4	-43.8
		-0.8092	-334.5	-112	-298.7	-79.97	-250.1	-66.96	-203.6	-52	-180.8	-43.95
		-0.8102	-335	-112.9	-298.9	-80.39	-250.2	-67.33	-205.6	-52.34	-180.8	-44.11
		-0.8112	-335.8	-113.9	-299.7	-80.84	-250.3	-67.71	-207.4	-52.67	-181.3	-44.26
		-0.8122	-335	-114.4	-300.6	-81.27	-250.5	-68.02	-209	-53.01	-181.7	-44.43
		-0.8132	-336	-114.7	-300.2	-81.69	-251.9	-68.41	-210.2	-53.43	-182.5	-44.59
		-0.8142	-336.8	-115.2	-301.6	-82.12	-252.5	-68.81	-211.1	-53.53	-183	-44.75
		-0.8152	-336.5	-115.3	-302.7	-82.55	-252.4	-69.14	-211.1	-53.75	-183.5	-44.9
		-0.8162	-336.9	-115.4	-303.3	-82.99	-252.6	-69.41	-211.7	-54.38	-184.1	-45.05
		-0.8172	-338.3	-115.8	-303.7	-83.43	-255.2	-69.37	-212.3	-54.77	-184.7	-45.21
		-0.8182	-338.4	-116.3	-304.2	-83.85	-255.7	-69.75	-213.1	-55.11	-185.3	-45.37
		-0.8192	-337	-117.6	-302.8	-84.29	-256.7	-70.15	-214	-55.46	-185.6	-45.53
		-0.8202	-339	-119.2	-304.4	-84.73	-257.2	-70.49	-214.6	-55.8	-186.4	-45.69
		-0.8212	-339.5	-119.9	-305.2	-85.18	-257.4	-70.82	-215.3	-56.16	-187	-45.85
		-0.8222	-339	-120.3	-304.9	-85.61	-256.8	-71.24	-217.3	-56.74	-187.6	-46
		-0.8232	-340.9	-120.4	-305.4	-86.04	-260.1	-71.65	-217.1	-57.08	-188.3	-46.17
		-0.8242	-339.5	-121.1	-306.1	-86.5	-261.3	-71.96	-217.6	-57.41	-188.7	-46.33
		-0.8252	-340.8	-121.3	-305.7	-86.98	-261.4	-72.3	-218.1	-57.76	-189.4	-46.5
		-0.8262	-342.6	-121.5	-307.1	-87.42	-259.7	-72.73	-218.4	-57.93	-189.9	-46.67
		-0.8272	-342.7	-121.5	-307.6	-87.87	-257.8	-73.09	-218.1	-57.96	-190.2	-46.83
		-0.8282	-341.9	-121.6	-308.9	-88.28	-259.1	-73.41	-218.3	-58.67	-190.9	-47.01
		-0.8292	-342.3	-121.6	-309.5	-88.7	-256.2	-73.65	-219.7	-59.28	-191.4	-47.19
		-0.8302	-342.1	-120.5	-309.4	-89.16	-246.1	-73.91	-221.4	-59.66	-192.1	-48.69
		-0.8312	-342.1	-120.8	-310.6	-89.63	-243.6	-74.27	-221.5	-60.05	-192.7	-49.96
		-0.8322	-343.7	-121.4	-311.3	-90.08	-247	-74.74	-222.1	-60.41	-193.6	-50.29
		-0.8332	-344.6	-120.7	-311.9	-90.53	-248.2	-75.13	-222.7	-60.73	-194.2	-50.44
		-0.8342	-342.2	-119	-312.5	-90.98	-244.2	-75.46	-223.2	-61.05	-194.2	-50.62
		-0.8352	-342.2	-117.7	-313.3	-91.41	-240.6	-75.83	-223.7	-61.32	-192.8	-50.79
		-0.8362	-345	-118.4	-313.3	-91.89	-239.2	-76.18	-222.2	-61.73	-193.6	-50.98
		-0.8372	-346.7	-118.8	-312.4	-92.35	-242.5	-76.52	-222.5	-62.08	-194.3	-51.17
		-0.8382	-351	-119.9	-314.9	-92.86	-245.1	-76.93	-223.1	-62.48	-194.9	-51.36
		-0.8392	-354.6	-121.2	-315.7	-93.33	-247.5	-77.32	-223.6	-62.93	-195.4	-51.57
		-0.8402	-356.8	-122.6	-316.3	-93.77	-250.1	-76.77	-224.1	-63.3	-196.1	-51.77
		-0.8412	-359.1	-123.8	-315.7	-94.22	-252.1	-77.76	-224.1	-63.67	-196.6	-51.96
		-0.8422	-361.7	-124.6	-314.7	-94.68	-254.5	-78.61	-224.1	-63.8	-197.1	-52.17
		-0.8432	-362.1	-125.2	-316.5	-95.12	-249.3	-79.31	-221.2	-63.97	-197.8	-52.37
		-0.8442	-363.3	-126.2	-318.3	-95.58	-245.9	-80.09	-211.1	-64.31	-198.2	-52.57
		-0.8452	-362.8	-127.3	-319.3	-96.03	-255.2	-80.91	-205.6	-64.69	-198.9	-52.78
		-0.8462	-362.5	-128.5	-322.1	-96.5	-260.5	-81.69	-203.7	-65.06	-199.5	-52.97
		-0.8472	-362.6	-129.7	-327	-96.96	-263.1	-82.34	-205.4	-65.44	-200	-53.17
		-0.8482	-361.5	-130.7	-328.5	-97.42	-265.7	-82.6	-208.3	-65.85	-200.6	-53.38
		-0.8492	-359.8	-131.3	-328.1	-97.89	-266.9	-83	-211.1	-66.28	-201.2	-53.47
		-0.8502	-359.5	-131.7	-328.4	-98.37	-267.5	-83.39	-213.3	-67.02	-201.7	-53.62
		-0.8512	-359.1	-132.2	-328.5	-98.85	-268.5	-83.79	-214.9	-67.48	-200.4	-53.8
		-0.8522	-358.9	-132.6	-326.4	-99.31	-270	-84.22	-216.8	-67.83	-201.1	-53.8
		-0.8532	-357.7	-133.3	-322.9	-99.77	-270.7	-84.65	-218.8	-68.18	-202.1	-54.24
		-0.8542	-353.9	-133.7	-324	-100.3	-271.3	-84.99	-220.8	-68.57	-202.8	-54.71
		-0.8552	-357.3	-134.3	-330.4	-100.7	-272.2	-85.35	-222.9	-68.92	-203	-55.09
		-0.8562	-359.8	-134.7	-335	-101.2	-273	-85.48	-225	-69.27	-203.9	-55.31
		-0.8572	-363.9	-135.2	-337	-101.7	-273.7	-85.83	-227.6	-69.27	-204.9	-55.53
		-0.8582	-369.4	-135.7	-337.2	-102.2	-274.6	-86.29	-230.3	-69.62	-205.3	-55.74
		-0.8592	-374.3	-136.1	-337.5	-102.6	-275.8	-86.69	-232.8	-70	-205.7	-55.97
		-0.8602	-376.6	-136.6	-338.1	-103.1	-276.1	-87.48	-235.3	-70.39	-206.3	-56.19
		-0.8612	-377.6	-137.2	-338.1	-103.6	-276.6	-88.47	-237.9	-70.84	-206.8	-56.4
		-0.8622	-379.4	-137.6	-337.9	-104.1	-277.4	-89.37	-239.6	-71.22	-207.3	-56.62
		-0.8632	-378.1	-138.1	-339.3	-104.6	-277.7	-89.89	-241.4	-71.59	-208	-56.84
		-0.8642	-378.8	-138.2	-340.2	-105	-277	-90.24	-242.6	-71.95	-208.6	-57.08
		-0.8652	-381.1	-138.3	-341.3	-105.5	-277.5	-90.66	-242.4	-71.84	-209.3	-57.31
		-0.8662	-383.7	-139.2	-342.6	-106	-277.1	-90.46	-240.3	-71.67	-209.9	-57.53
		-0.8672	-385.4	-139.8	-341.1	-106.5	-276.7	-90.78	-240.5	-72.16	-210.1	-57.77
		-0.8682	-385.1	-140.4	-341.8	-107	-277.1	-91.34	-242	-73.16	-210.7	-58
		-0.8692	-386	-140.9	-345.3	-107.5	-276.9	-91.77	-243.1	-74.27	-211.4	-58.22
		-0.8702	-385.9	-141	-347.7	-108	-274.6	-92.13	-243.6	-74.97	-211.9	-58.45
		-0.8712	-386	-141.4	-348.2	-108.4	-273.6	-92.48	-244.2	-75.63	-212.5	-58.69
		-0.8722	-387.4	-141.8	-348.8	-108.9	-268.3	-92.95	-244.7	-76.21	-212.6	-58.93
		-0.8732	-386.9	-142.2	-349.7	-109.4	-267.9	-93.39	-245.3	-76.62	-212.8	-59.18
		-0.8742	-386.6	-142.7	-350.8	-109.9	-272.8	-93.77	-245.9	-77.01	-213.9	-59.43
		-0.8752	-388.3	-142.8	-352.1	-110.4	-280.7	-94.21	-246.4	-77.37	-214	-59.67
		-0.8762	-387.2	-143	-352.5	-110.9	-281.6	-94.42	-247	-77.78	-214.9	-59.93
		-0.8772	-387.2	-143.9	-353.1	-111.4	-281.5	-94.46	-247.5	-78.16	-215.5	-60.17
		-0.8782	-386.4	-144.4	-354.2	-111.9	-279.7	-94.83	-248	-78.51	-216.2	-60.41
		-0.8792	-383	-144.8	-354.1	-112.4	-276.2	-95.32	-248.6	-78.87	-215.4	-60.63
		-0.8802	-382.4	-145.2	-351.7	-112.9	-274.8	-95.96	-249.1	-79.25	-214.1	-60.8
		-0.8812	-386	-143.5	-352.3	-113.4	-275.9	-96.74	-249.6	-78.96	-214.4	-61.11
		-0.8822	-384.7	-144	-353.4	-113.9	-281.2	-97.41	-250.2	-79.14	-215.2	-61.44
		-0.8832	-386.7	-145.6	-354.1	-114.5	-283.3	-98.01	-250.7	-79.51	-215.8	-61.7
		-0.8842	-390.2	-147.3	-354.9	-115.1	-287.8	-98.48	-251.2	-80.03	-216.6	-61.94
		-0.8852	-392.6	-148.3	-355.6	-115.6	-291.7	-99.42	-251.7	-80.88	-217.4	-62.17
		-0.8862	-396.2	-148.7	-352.8	-116.1	-294.5	-100.2	-252.2	-81.39	-215.3	-62.44
		-0.8872	-398.1	-149.1	-355.8	-116.6	-297.4	-101.1	-252.6	-81.77	-215.6	-62.77
		-0.8882	-399.2	-149.5	-357.6	-117.1	-300.4	-101.9	-253.2	-82.15	-218.4	-63.03
		-0.8892	-400.8	-150	-358.7	-117.6	-302.4	-102.6	-253.8	-82.51	-220.2	-63.28
		-0.8902	-400.9	-150.5	-359.4	-118.1	-303.9	-103.1	-254.3	-82.82	-223.6	-63.52
		-0.8912	-399.9	-151	-360	-118.6	-304.4	-103.5	-254.8	-82.99	-227.5	-63.78
		-0.8922	-401.6	-151.6	-360.8	-119.2	-304.6	-104.2	-255.3	-83.39	-228.5	-64.04
		-0.8932	-402.6	-152.8	-361.2	-119.7	-305.6	-104.5	-255.8	-83.82	-229	-64.29
		-0.8942	-401.9	-154.1	-361.5	-120.1	-306.6	-105	-256.4	-84.22	-229.6	-64.55
		-0.8952	-403	-154.8	-362.5	-120.6	-308.1	-105.4	-256.8	-84.57	-230.1	-64.87
		-0.8962	-401	-155.8	-362.9	-121.1	-309	-105.9	-257.3	-84.97	-230.5	-65.11
		-0.8972	-404	-156.6	-362.5	-121.7	-308.7	-106.3	-257.9	-85.36	-230.7	-65.34
		-0.8982	-405.3	-157.4	-363.3	-122.2	-309.2	-106.7	-258.4	-85.8	-231.2	-65.45
		-0.8992	-401.1	-157.9	-364.4	-122.7	-308.6	-107.1	-259.1	-86.16	-231.6	-65.64
		-0.9002	-401.4	-158.4	-365.1	-123.3	-309.8	-106.8	-258.2	-86.04	-231.5	-65.92
		-0.9012	-407.5	-158.9	-364.8	-123.8	-307	-107.2	-257.9	-86.09	-232.2	-66.18
		-0.9022	-410.3	-158.9	-365.3	-124.3	-301.1	-107.7	-259.6	-86.46	-233.9	-66.43
		-0.9032	-414.6	-159.3	-367.5	-124.8	-299.5	-108.2	-261.8	-86.94	-235.5	-66.68
		-0.9042	-418.6	-159.8	-367.9	-125.4	-299.6	-108.7	-263.1	-87.35	-236.6	-66.92
		-0.9052	-422.5	-160.3	-368	-125.9	-303.6	-109.2	-263.7	-87.71	-237.8	-67.17
		-0.9062	-425.1	-160.9	-369.9	-126.4	-308.9	-109.6	-264	-88.05	-236.4	-67.43
		-0.9072	-428.7	-160.9	-370.5	-126.9	-310.2	-110	-264.5	-88.16	-238.1	-67.7
		-0.9082	-429.9	-161.1	-371.1	-127.5	-310.5	-110.4	-264.3	-88.33	-239.5	-67.97
		-0.9092	-432	-162.4	-370.7	-128	-308.9	-110.9	-264.5	-88.46	-240.1	-68.21
		-0.9102	-433.6	-163.7	-372	-128.5	-309.3	-110.8	-264.6	-89.87	-240.8	-68.46
		-0.9112	-436.4	-164.4	-371.9	-129.1	-309.8	-110.8	-264.2	-91.85	-241.3	-68.66
		-0.9122	-436.2	-164.9	-371.5	-129.6	-309.9	-111.6	-264.9	-92.46	-241.9	-68.88
		-0.9132	-438.7	-165.1	-371.5	-130.1	-312.4	-112.3	-265.7	-92.83	-242.5	-69.16
		-0.9142	-441.2	-165.2	-373.1	-130.6	-316.5	-113	-267.1	-93.17	-243	-69.46
		-0.9152	-442.3	-165.7	-373.9	-131.2	-315.2	-113.6	-268.1	-93.36	-243.6	-69.74
		-0.9162	-445.8	-166	-374.6	-131.7	-303.3	-114.3	-268.5	-93.75	-244.2	-70.02
		-0.9172	-448.7	-165.8	-374.1	-132.2	-293.7	-114.8	-270	-94.1	-242.8	-70.27
		-0.9182	-450.6	-166.3	-376.2	-132.8	-291.7	-115.6	-270.6	-94.29	-243	-70.54
		-0.9192	-451.2	-166.8	-376.6	-133.3	-295.9	-116.4	-271	-93.98	-244.6	-70.79
		-0.9202	-452.7	-167.3	-376.8	-133.8	-298.8	-116.8	-271.2	-94.54	-246.3	-70.97
		-0.9212	-452.5	-167.8	-377.4	-134.4	-302.2	-117.2	-272.1	-95.05	-247	-71.2
		-0.9222	-454.4	-168	-372.1	-135	-306.3	-117.6	-275.1	-95.54	-247.8	-71.45
		-0.9232	-455.2	-168.2	-371.6	-135.6	-310.6	-118.2	-277.4	-96.11	-248.3	-71.71
		-0.9242	-455.3	-168.1	-372	-136.1	-315.9	-118.7	-278.6	-97.15	-246.4	-71.99
		-0.9252	-456	-168	-372.1	-136.6	-320.3	-118.6	-278.9	-97.65	-244.9	-72.27
		-0.9262	-457.9	-168.4	-373.1	-137.2	-323.2	-118.2	-279.4	-98.06	-245.5	-72.54
		-0.9272	-458.4	-169.2	-373.3	-137.7	-325.3	-118.7	-280.3	-98.55	-245.7	-72.79
		-0.9282	-458.6	-170.4	-373.7	-138.2	-326.3	-119.1	-281	-99.07	-246	-73.06
		-0.9292	-460.2	-171	-374.1	-138.8	-327	-119.5	-281.7	-99.9	-246.4	-73.33
		-0.9302	-459.4	-170.9	-372.8	-139.3	-327.8	-119.9	-280.8	-100.4	-245.8	-73.61
		-0.9312	-461.2	-171.3	-374.5	-139.9	-328.5	-120.2	-282.9	-100.8	-244.7	-73.9
		-0.9322	-459.3	-171.7	-377	-140.4	-329.3	-120.6	-285	-101.2	-244.9	-74.19
		-0.9332	-459.4	-172	-381.2	-140.9	-329.9	-121	-286.1	-101.4	-245.1	-74.1
		-0.9342	-459.2	-172.2	-379.1	-141.4	-330.3	-121.4	-281.6	-101.7	-245.4	-74.56
		-0.9352	-462.8	-171.7	-379.4	-142	-331.3	-121.1	-272.3	-102.1	-245.2	-74.94
		-0.9362	-461.1	-172.3	-384.1	-142.5	-332.5	-121.6	-268.2	-102.5	-245.7	-75.23
		-0.9372	-460.2	-173	-389.4	-143.1	-332.2	-122.2	-270.1	-102.9	-246.2	-75.5
		-0.9382	-459.1	-174.4	-391.7	-143.6	-332.2	-122.9	-273.2	-103	-246.7	-75.78
		-0.9392	-462.3	-176.5	-391.5	-144.2	-332	-123.9	-276.3	-102.5	-247	-76.07
		-0.9402	-462.7	-178.5	-390	-144.8	-332.3	-124.9	-278.7	-103	-246.5	-76.34
		-0.9412	-463.5	-180.4	-390.6	-145.4	-332.8	-125.6	-280.4	-103.8	-246.6	-76.56
		-0.9422	-464.1	-181.5	-391	-145.9	-333.2	-126.2	-281.8	-104.2	-246.7	-76.82
		-0.9432	-459.4	-182.1	-391.4	-146.5	-334	-126	-283.9	-104.6	-246.7	-77.11
		-0.9442	-458.9	-182.6	-390.3	-147	-336.5	-126.6	-286	-105.4	-246.2	-77.39
		-0.9452	-465.1	-182.9	-388.5	-147.5	-339.9	-127.1	-287.8	-105.9	-244.5	-77.69
		-0.9462	-471.2	-183.6	-388.4	-148.1	-342.2	-127.6	-289.5	-106	-241.1	-77.95
		-0.9472	-475.5	-184.3	-389	-148.7	-343.3	-128	-291	-106.3	-241.4	-78.2
		-0.9482	-477.3	-184.8	-389.1	-149.2	-344	-128.4	-292.6	-106.7	-242.6	-78.47
		-0.9492	-479	-185	-387.9	-149.7	-344.5	-128.9	-293.8	-107	-244.6	-78.76
		-0.9502	-479.3	-185.6	-389.1	-150.3	-345.2	-129.3	-294.4	-107.2	-246.3	-79.08
		-0.9512	-479.2	-186.2	-393.1	-150.8	-345.9	-129.6	-295.1	-107.5	-246.8	-79.36
		-0.9522	-479.6	-186.7	-393.9	-151.4	-346.6	-129.9	-295.8	-107.9	-247.4	-79.65
		-0.9532	-475.9	-187.2	-395.6	-151.9	-347.3	-130.2	-296.2	-108	-248.7	-79.69
		-0.9542	-475.2	-187.1	-396.3	-152.5	-347.1	-130.5	-296.6	-108.3	-250	-79.09
		-0.9552	-475.4	-188.1	-396.4	-153.1	-347	-130.4	-297.1	-108.7	-251.3	-79.63
		-0.9562	-474.9	-188.8	-395.5	-153.7	-346.2	-130.6	-297.7	-109	-251.1	-79.94
		-0.9572	-473.3	-189.4	-394	-154.2	-346	-130.6	-298.9	-109.4	-251	-80.48
		-0.9582	-476.9	-189.3	-391.2	-154.8	-347.8	-130.4	-299.3	-109.6	-251.7	-81.44
		-0.9592	-479.5	-189.6	-397.2	-155.3	-348.6	-131.2	-299.7	-108.7	-251.4	-83.21
		-0.9602	-482.2	-189.8	-402.2	-155.9	-347.8	-132.4	-300.4	-108.8	-251.7	-84.17
		-0.9612	-483.1	-190.2	-407.4	-156.5	-349.4	-133.3	-300.7	-108.8	-253	-84.54
		-0.9622	-483.1	-190.4	-411.4	-157.1	-349.3	-134.8	-301	-108.2	-254.8	-84.78
		-0.9632	-486.5	-190.8	-412.7	-157.7	-348.9	-136.2	-301.4	-108.4	-257	-85.07
		-0.9642	-484.9	-190.7	-415.4	-158.2	-350.8	-136.6	-301.8	-108.8	-258.5	-85.33
		-0.9652	-489.1	-191.4	-416.6	-158.8	-353.6	-137.6	-302.6	-109.3	-261.2	-85.64
		-0.9662	-489.4	-192.6	-417.7	-159.4	-353.2	-138.5	-303.6	-109.7	-265.8	-85.92
		-0.9672	-487	-194.2	-418.4	-160	-353.1	-139	-304.1	-109.5	-269.8	-86.18
		-0.9682	-487.1	-195.2	-419	-160.6	-351.1	-139.6	-304.4	-109.3	-271.8	-86.44
		-0.9692	-483.8	-196.3	-420.6	-161.2	-350.4	-139.9	-304.7	-109.9	-273.6	-86.71
		-0.9702	-486.4	-196.8	-421.5	-161.8	-349.4	-140.4	-305	-111.1	-271.4	-87
		-0.9712	-487.7	-196.9	-421.6	-162.4	-350.1	-140.9	-305.4	-113.5	-270.9	-87.3
		-0.9722	-491.3	-198.1	-419.2	-162.9	-352.7	-141.2	-305.6	-114.6	-271.3	-87.57
		-0.9732	-494.1	-199	-420.3	-163.5	-355.5	-141.4	-306	-114.9	-270.8	-87.85
		-0.9742	-495.6	-199.6	-421	-164	-358	-141.8	-306.4	-115.3	-271.2	-88.15
		-0.9752	-494.3	-200	-420.2	-164.6	-359.2	-142.2	-306.9	-115.7	-271.7	-88.38
		-0.9762	-496.2	-199.4	-422.9	-165.1	-361.6	-142.3	-307.4	-116.2	-272.5	-88.67
		-0.9772	-500.2	-199.6	-423.5	-165.7	-363	-142.2	-308.2	-116.1	-272.9	-88.98
		-0.9782	-499.8	-200.1	-424.8	-166.3	-364	-142.7	-308.6	-117	-273.9	-89.29
		-0.9792	-500.1	-200.5	-426.2	-166.8	-363	-143.2	-308.6	-118	-274.4	-89.54
		-0.9802	-496.8	-200.3	-426.9	-167.4	-365.2	-143.6	-308.6	-119	-274.2	-89.82
		-0.9812	-499.1	-200.4	-423.2	-168.2	-367.4	-144	-309	-119.9	-275.6	-90.1
		-0.9822	-503.8	-200.9	-421	-168.7	-368.8	-144.3	-309.6	-120.4	-277.5	-90.37
		-0.9832	-505.3	-202.7	-422.4	-169.2	-369.7	-144.9	-309.9	-120.8	-278.2	-90.65
		-0.9842	-510.6	-204	-425	-169.6	-370.8	-147.2	-310	-120.5	-279	-90.92
		-0.9852	-513.5	-204.9	-427.4	-169.7	-370.7	-148.2	-310.3	-120.7	-280.3	-91.22
		-0.9862	-516.7	-205.5	-428.4	-169.8	-372.2	-148.5	-310.8	-121	-281.3	-91.49
		-0.9872	-521.7	-205.9	-425.3	-170.1	-373.2	-148.9	-311.3	-121.7	-282.1	-91.72
		-0.9882	-522.4	-205.2	-425.9	-170.5	-372.6	-148.9	-311.8	-122.2	-282.3	-92.02
		-0.9892	-524.2	-205.7	-426.8	-171.1	-373	-149.1	-312.3	-122.6	-281.8	-92.27
		-0.9902	-520.4	-206	-432.7	-171.6	-373.4	-150.6	-312.7	-123.1	-282.8	-92.57
		-0.9912	-523.5	-206.2	-435.6	-172.3	-374.5	-153.1	-310.2	-123.4	-282.8	-92.86
		-0.9922	-523.8	-205	-437.3	-172.6	-374.1	-156.7	-309.9	-124.1	-283.1	-93.14
		-0.9932	-524.1	-205.5	-436.7	-173.1	-375.4	-153.9	-310.3	-124.7	-284.4	-93.26
		-0.9942	-522.1	-206.6	-439.4	-173.6	-376.3	-151.6	-310.6	-124.9	-284	-93.84
		-0.9952	-523.6	-207.4	-441.4	-174.5	-377.3	-154.1	-312.2	-124.1	-284.7	-94.17
		-0.9962	-523.6	-208.9	-442.6	-175.3	-378.6	-156.7	-314.1	-123.9	-285.4	-94.47
		-0.9972	-524.6	-213.8	-442.1	-175.9	-378.8	-150.5	-314.5	-125.3	-286	-94.79
		-0.9982	-524.8	-216.1	-444.6	-176.8	-378.6	-148.1	-317	-125.9	-286.3	-95.07
		-0.9992	-525.5	-217	-446.3	-177.4	-376.9	-147.5	-317.8	-125.6	-287.1	-95.36
		-1.0002	-523.2	-218.4	-447.1	-178	-379.8	-153.5	-318	-126	-281.8	-95.69
		-1.0012	-525	-220.7	-446.9	-178.6	-378.8	-155.9	-319.6	-126.1	-275.6	-96.03
		-1.0022	-521.9	-222.1	-444.5	-179.2	-365.9	-156.9	-319.6	-126.4	-276.5	-96.36
		-1.0032	-523.2	-222.1	-445.7	-179.7	-356.8	-156.4	-319.8	-126.7	-277.9	-96.67
		-1.0042	-520.6	-222	-450.3	-180.3	-358.5	-158.1	-321	-125.6	-278.2	-97
		-1.0052	-520.6	-222.5	-454.5	-180.9	-368.9	-158.4	-320.7	-126.5	-277.8	-97.3
		-1.0062	-524.1	-223	-459.2	-181.4	-378.8	-158.5	-321	-127.6	-279.5	-97.61
		-1.0072	-522.7	-223.5	-461.4	-182.1	-386.2	-157.4	-321.1	-128.4	-281.9	-97.94
		-1.0082	-523.9	-224.5	-461.7	-182.8	-391.7	-157.7	-321.6	-128.9	-284.7	-98.23
		-1.0092	-525.9	-225.2	-460.9	-183.5	-394.8	-158.1	-322.5	-129.2	-287	-98.54
		-1.0102	-528.9	-225.5	-462	-184.1	-396.3	-158	-321.3	-129.5	-291.5	-98.84
		-1.0112	-526.6	-223.3	-462.7	-184.9	-396.8	-159.6	-321.8	-129.8	-296.1	-99.16
		-1.0122	-526.2	-223.6	-463.5	-185.7	-397.1	-161.7	-322.4	-130	-299.2	-99.47
		-1.0132	-514.7	-223.9	-463.9	-186.5	-397.9	-161.9	-321.1	-130.6	-301.1	-99.62
		-1.0142	-498.9	-223.9	-465.1	-187.2	-398	-162.1	-321.2	-130	-301.5	-99.6
		-1.0152	-484.2	-224.6	-465.8	-188	-398.6	-162.8	-319.2	-131.1	-301.9	-99.8
		-1.0162	-473.5	-224.1	-467.8	-188.7	-398.9	-163.1	-319.5	-131.7	-302.4	-100.1
		-1.0172	-477.5	-223.1	-469.3	-189	-399.3	-163.3	-320.1	-131.9	-302.3	-100.4
		-1.0182	-481.7	-223.4	-469.7	-189.6	-399.4	-162.5	-320.1	-132.1	-302.9	-100.8
		-1.0192	-483.7	-224.6	-468.9	-190.4	-399.3	-162.9	-322.2	-131.8	-303.9	-101
		-1.0202	-487.6	-225.8	-469.6	-191.1	-399.7	-163.3	-325.2	-131.1	-305.1	-101.3
		-1.0212	-495.7	-227.8	-469.9	-191.9	-400.3	-163.6	-322.6	-131.3	-305.8	-101.5
		-1.0222	-501.8	-227.7	-470.6	-192.6	-400.2	-162.9	-324.4	-131.9	-305.6	-101.8
		-1.0232	-505	-228.4	-470.6	-192.3	-400.5	-163.8	-323.7	-132.2	-299.6	-102.1
		-1.0242	-510.4	-229.7	-471.4	-192.1	-401.7	-166	-317.8	-132.4	-300.1	-102.2
		-1.0252	-512.8	-231.3	-470.9	-192.8	-401.7	-166.4	-319.4	-132.7	-302.6	-102.2
		-1.0262	-512.8	-232.1	-472.1	-193.5	-403.5	-166.7	-322.4	-132.7	-305.6	-102.8
		-1.0272	-513.5	-231.9	-473.2	-194.3	-405.3	-167.2	-324.5	-132.7	-308.2	-103.2
		-1.0282	-514.5	-232.7	-474.6	-195	-405.7	-167.6	-328.9	-133	-309.3	-103.5
		-1.0292	-515.2	-232.5	-474.5	-195.8	-405.5	-167.5	-331.1	-133.2	-309.5	-103.7
		-1.0302	-518	-232.2	-476.1	-196.4	-405.5	-167.3	-329.1	-133.4	-310.2	-104
		-1.0312	-518	-234.4	-476.5	-197.1	-405.7	-167.7	-331.3	-132.6	-310.3	-104.3
		-1.0322	-519.6	-237.2	-477	-197.7	-405.8	-167.4	-332.8	-133.2	-310	-104.6
		-1.0332	-522.8	-238.7	-475.8	-198.3	-409.2	-169.2	-334	-134.3	-311.2	-104.7
		-1.0342	-521.9	-237.9	-473.5	-198.9	-410.5	-172.4	-335.9	-135.5	-311.9	-105.1
		-1.0352	-527.2	-238.3	-475.2	-199.6	-412	-172.4	-338.3	-136.7	-312.6	-105.4
		-1.0362	-531.3	-237.6	-476.9	-200.3	-413.7	-172.6	-334	-137.3	-312.5	-105.7
		-1.0372	-535.4	-237.9	-477.9	-201	-414.4	-173	-334.3	-138.1	-312.8	-105.9
		-1.0382	-535.6	-238.2	-477	-201.8	-411	-173.2	-337.6	-138.7	-313.8	-106.3
		-1.0392	-534.1	-238.6	-482.2	-202.7	-410.7	-172.5	-341	-139.3	-314.8	-106.7
		-1.0402	-541.8	-239.8	-487.7	-203.5	-410	-172.8	-343.3	-139.6	-313.5	-106.9
		-1.0412	-544.4	-239.8	-489.1	-204.3	-406.8	-171.7	-345.9	-139.8	-309.1	-107.3
		-1.0422	-541.8	-240	-489.9	-205.1	-407.5	-173.3	-349	-139.5	-309.3	-107.5
		-1.0432	-537.6	-239.2	-489.4	-205.9	-406.1	-176.4	-349.6	-139.5	-310.3	-107.6
		-1.0442	-545.1	-240.3	-492.2	-206.7	-409.6	-177.6	-350.1	-139.7	-312.1	-108.1
		-1.0452	-553.4	-242.9	-494.8	-207.4	-411.3	-177.8	-350.4	-140.1	-314.1	-108.4
		-1.0462	-555.8	-244.9	-496.9	-208.2	-411.8	-177.6	-350.9	-140.3	-311.8	-108.7
		-1.0472	-553.6	-246.7	-499.3	-208.9	-411.1	-178.8	-350.7	-140.3	-311.4	-109
		-1.0482	-553.7	-247.8	-503.3	-209.6	-413.2	-178.7	-350.4	-140.7	-311.8	-109.3
		-1.0492	-552.7	-248.5	-503.5	-210.2	-409.9	-179.2	-348.7	-142	-312.6	-109.7
		-1.0502	-545.2	-247.5	-505.3	-210.8	-413.8	-177.4	-350.2	-143.2	-314	-110
		-1.0512	-544.6	-247.5	-506.7	-211.4	-420.3	-177.8	-351.9	-145.1	-316.2	-110.3
		-1.0522	-541.7	-247.2	-507.4	-211.9	-423.8	-178.4	-351.8	-145.4	-318.5	-110.6
		-1.0532	-537.9	-246.3	-507	-212.5	-426.4	-178.9	-350.7	-145.7	-321.1	-110.9
		-1.0542	-536.5	-245.6	-507.3	-213	-429.8	-179.3	-353.7	-145.9	-322.4	-110.6
		-1.0552	-523.3	-243.2	-507.6	-213.1	-434.3	-179.6	-355.1	-146.1	-322.8	-110.1
		-1.0562	-523.5	-239.1	-508.3	-213.6	-441.9	-179.8	-355.3	-146.9	-323.9	-110.2
		-1.0572	-521.8	-238	-510.2	-214.2	-445.7	-179.6	-357.2	-147.1	-322.6	-110.4
		-1.0582	-520.1	-237.7	-511	-214.7	-446.4	-179.2	-355.4	-147.3	-314.8	-110.4
		-1.0592	-524.2	-239.8	-511.8	-215.3	-447.3	-177.5	-351.1	-147.3	-313.3	-110.2
		-1.0602	-520.1	-244	-511.8	-215.9	-445.3	-177.2	-348.5	-147	-316.1	-110.4
		-1.0612	-519.1	-248	-512.2	-216.5	-447.4	-177.5	-345.9	-145	-319.1	-110.8
		-1.0622	-523.4	-251.9	-511.2	-217.1	-449.4	-177.8	-349.3	-144.8	-321.6	-111.2
		-1.0632	-514.9	-255.2	-511.6	-217.7	-449.7	-178.6	-350.5	-145.9	-321.7	-111.5
		-1.0642	-509.3	-259.1	-512.1	-218.2	-450.5	-182.3	-350.1	-147.1	-321	-111.7
		-1.0652	-512.4	-261	-514.1	-218.8	-451.6	-185.6	-350.4	-145.7	-319.6	-112
		-1.0662	-518.2	-261.8	-514.2	-219.6	-451.8	-185	-351.4	-145.8	-319.9	-112.4
		-1.0672	-525	-261.4	-511.4	-220.3	-453.3	-184.9	-354.3	-147.1	-319.9	-112.8
		-1.0682	-534.2	-262.9	-511.3	-220.9	-452.2	-184.6	-356.3	-148	-320.5	-113.1
		-1.0692	-538.9	-263.6	-516.2	-221.5	-451.6	-183.2	-356.4	-148.7	-321.1	-113.4
		-1.0702	-545.3	-263.2	-518.8	-222.1	-449.9	-181.6	-359.8	-149.3	-319.1	-113.7
		-1.0712	-552.4	-264.6	-518	-222.7	-437.3	-180.7	-364.4	-149.5	-316.6	-114
		-1.0722	-561.1	-265	-517.6	-223.3	-431.3	-183	-367.5	-149.7	-320.7	-114.2
		-1.0732	-566.6	-264.8	-517	-223.7	-423.5	-185.5	-370.5	-149.9	-324.7	-114.5
		-1.0742	-568	-265.7	-513.8	-222.9	-420.3	-186.1	-374.5	-149.5	-328.3	-114.8
		-1.0752	-570.8	-265.9	-513.5	-222.9	-425.2	-186.4	-374.9	-149.7	-333.3	-114.1
		-1.0762	-571.2	-267.1	-518.5	-223.4	-426.4	-186.5	-377	-149.9	-337.1	-114.7
		-1.0772	-571.6	-266.5	-526.1	-223.9	-430.4	-185.6	-379.9	-150	-338.3	-115.1
		-1.0782	-572.7	-268.3	-529.4	-224.5	-432.3	-186	-381.3	-150.2	-340.3	-115.7
		-1.0792	-561.9	-268.5	-532.4	-225.1	-434.2	-186.5	-382.3	-150.1	-341.4	-116.3
		-1.0802	-559.8	-264.9	-532.9	-225.7	-437	-186.7	-384	-151.4	-341.9	-116.7
		-1.0812	-560.4	-263.7	-533.2	-226.2	-432.3	-187.3	-383.6	-152.1	-343.4	-117
		-1.0822	-566.9	-263.9	-532.1	-226.7	-432.2	-187.5	-384.3	-152.3	-343.8	-117.4
		-1.0832	-571.7	-263.8	-533	-227.3	-428.9	-186.3	-385	-153.3	-342.8	-117.7
		-1.0842	-568.7	-262.5	-533.6	-227.9	-432.4	-186.2	-384.1	-154.4	-344.4	-118
		-1.0852	-572.8	-259.7	-533.1	-228.5	-436.9	-186.3	-384.6	-156.9	-345.8	-118.3
		-1.0862	-572.8	-260.2	-534.2	-229.1	-443.6	-184.5	-384.3	-157.9	-346.6	-118.5
		-1.0872	-572.7	-263	-535.4	-229.7	-448.3	-185.6	-383.2	-158.4	-345.2	-118.5
		-1.0882	-566.8	-265.1	-536.5	-230.2	-448.8	-187.3	-383.9	-158.7	-348.1	-118.4
		-1.0892	-563.9	-266.8	-537.1	-231.1	-446.5	-189.2	-385	-158.6	-348.4	-118.5
		-1.0902	-569	-269	-537.3	-231.7	-439.6	-190.7	-387	-156.2	-348.4	-117.2
		-1.0912	-574.8	-273.2	-537.1	-232.4	-437.3	-190.9	-387.7	-154.6	-349.5	-117.1
		-1.0922	-579.1	-276.4	-536.1	-233	-438.5	-191.6	-387.8	-156.5	-349.4	-117.1
		-1.0932	-583.3	-277.5	-535.3	-233.6	-437.9	-193.1	-389.2	-158.3	-348.3	-117.3
		-1.0942	-588	-279.4	-534.7	-234.3	-439.5	-194.8	-390.1	-159.4	-349	-117.6
		-1.0952	-588.3	-280	-535.1	-235.1	-442.6	-195.4	-388.8	-160.2	-349	-117.7
		-1.0962	-590.4	-279.9	-537.2	-235.9	-442.5	-195.6	-388.9	-161	-347.3	-117.8
		-1.0972	-588.9	-279.6	-537.2	-236.9	-442.5	-195.8	-386.7	-161.6	-346	-118
		-1.0982	-588.6	-280.9	-539.8	-237.8	-447.6	-192.9	-386.6	-162.3	-346.3	-118.4
		-1.0992	-591.9	-281.1	-541.1	-238.8	-448.1	-193	-389.1	-162.5	-346.7	-119.3
		-1.1002	-593.8	-280.7	-541.4	-238.7	-449.9	-193.1	-390.7	-162.6	-347.9	-120.1
		-1.1012	-596.3	-281.7	-541.9	-237.7	-454.8	-193.5	-392.5	-162.9	-350	-120.6
		-1.1022	-597.5	-283.3	-543.6	-238.5	-460	-194	-396.4	-163.2	-352.7	-120.8
		-1.1032	-604.3	-283.5	-543.1	-239.3	-462.9	-194.5	-399.1	-163.4	-355.9	-121
		-1.1042	-614.9	-283.5	-541.8	-240.2	-454.5	-194.7	-400.6	-163.7	-357.6	-121.6
		-1.1052	-621.7	-284.4	-540.9	-241.1	-443.8	-195.7	-399.9	-163.9	-358.7	-122.2
		-1.1062	-624.4	-285.4	-542.6	-242	-431.7	-196.4	-400.7	-164	-359.8	-121.8
		-1.1072	-626.9	-284.8	-543.9	-242.8	-423.4	-198.5	-399.5	-164.2	-359	-120.9
		-1.1082	-624.8	-284.9	-545	-243.5	-423.7	-199.3	-401	-164.4	-360	-121.4
		-1.1092	-633.6	-284.2	-544.8	-243.9	-427.1	-200.3	-402	-164.6	-359.1	-121.7
		-1.1102	-636.7	-282.2	-546.9	-244.3	-428.6	-201.7	-404.2	-164.6	-358	-122.3
		-1.1112	-636.9	-283.9	-554.5	-244.8	-429.5	-201.7	-406.1	-164.8	-356.7	-123.4
		-1.1122	-639.5	-285.6	-557.5	-245.4	-432.7	-201.1	-405.7	-164.8	-356.8	-125.5
		-1.1132	-634.9	-286.1	-556	-245.9	-432.3	-201.7	-404.8	-164.9	-360.7	-127.7
		-1.1142	-630.7	-287.4	-556.3	-246.5	-435.8	-202.2	-405.3	-165.1	-364	-129.4
		-1.1152	-637.4	-288.1	-555.1	-247.1	-438.1	-202.4	-406.2	-165.2	-365.3	-129.9
		-1.1162	-637.6	-289.2	-555.3	-247.7	-439	-202.7	-405	-165.6	-361.9	-130.3
		-1.1172	-637.1	-288.9	-544.5	-248.3	-443.3	-202.5	-404.6	-165.9	-362.8	-130.6
		-1.1182	-637.2	-289.2	-544.6	-248.9	-445.2	-201.7	-403.9	-167	-366	-130.9
		-1.1192	-639.7	-286.9	-547.4	-249.4	-450.3	-201.8	-403.4	-167.4	-367	-131.1
		-1.1202	-634.1	-282.5	-547.1	-250	-453.8	-199.8	-403	-167.5	-367.8	-131.4
		-1.1212	-633.2	-282.2	-547.6	-250.5	-458	-199.2	-404.3	-167.7	-368.4	-131.8
		-1.1222	-627.2	-285.1	-550.1	-251.1	-458.8	-200.1	-406.7	-167.9	-364.4	-133.4
		-1.1232	-619.1	-286.1	-549.9	-251.6	-463.4	-201.9	-405.6	-168	-354.3	-133.5
		-1.1242	-615.2	-284.7	-549.8	-252.2	-463.3	-205.5	-407.4	-167.9	-349.9	-133.2
		-1.1252	-618.2	-281.1	-554.8	-252.9	-466.2	-206.1	-409.3	-168.2	-352.1	-133.5
		-1.1262	-627.7	-285.5	-556.2	-253.4	-466.7	-205.2	-409.6	-168.4	-354.9	-134.1
		-1.1272	-638.1	-288.2	-556.8	-253.9	-467.9	-205.5	-412.6	-168.8	-358	-134.4
		-1.1282	-651.4	-291.7	-557.4	-254.5	-468.3	-205.8	-411.5	-169	-359.9	-134.7
		-1.1292	-654.6	-295.6	-559.4	-255.1	-467.8	-205.9	-412.8	-169.3	-360.6	-135
		-1.1302	-659.8	-299.4	-561	-255.6	-468.7	-206.2	-414.1	-169.4	-359.6	-135.3
		-1.1312	-659.5	-301.6	-560.8	-255.6	-470.3	-204.9	-414.8	-169.6	-358.4	-135.1
		-1.1322	-656.5	-303.3	-559.8	-255.8	-467	-206.7	-411.7	-169.7	-362.5	-135.4
		-1.1332	-657	-304.6	-560.2	-256.3	-466.7	-209.4	-412.2	-170.1	-366.4	-136.4
		-1.1342	-660	-305.7	-559.8	-256.9	-468.1	-210.4	-412.9	-170.6	-367.1	-136.7
		-1.1352	-664.5	-304.3	-562.8	-257.4	-466.8	-210.8	-413.3	-170.8	-367.9	-136.9
		-1.1362	-665.7	-304	-566.6	-258	-466.4	-210.9	-413.4	-170.7	-368.6	-137.2
		-1.1372	-667.5	-303.8	-567.5	-258.6	-465.3	-210	-416.1	-169	-369.7	-137.4
		-1.1382	-670.1	-303.2	-567.3	-259.1	-464.1	-209.8	-418.1	-167.1	-368.5	-137.7
		-1.1392	-672.4	-298.7	-570.8	-259.6	-452.1	-210	-421.5	-166.6	-365.1	-137.9
		-1.1402	-672	-299.6	-575.5	-260.1	-449.6	-209	-422.5	-167.3	-364.8	-138.4
		-1.1412	-673.3	-301.5	-576.2	-259.4	-454.1	-208	-420.7	-168.6	-363.2	-138.7
		-1.1422	-670.2	-303	-574.5	-258.4	-456.4	-210.9	-421.1	-169.3	-361.4	-138.9
		-1.1432	-665.6	-301.8	-576.3	-258.5	-461.1	-213.5	-421.2	-169.7	-360.9	-138.8
		-1.1442	-667.2	-300.7	-577.5	-259.1	-461.4	-214.4	-419.6	-170.3	-360.8	-139.3
		-1.1452	-667.9	-300.5	-581	-259.7	-460.1	-214.5	-420.2	-170.6	-360.3	-140.3
		-1.1462	-668.6	-299.7	-580.3	-260.3	-456.7	-215.6	-419.7	-171	-360.6	-140.9
		-1.1472	-663.5	-298.6	-578.9	-260.8	-466.4	-215.1	-421.1	-171.9	-358.8	-140.8
		-1.1482	-664.2	-298.4	-581.7	-261.4	-467.8	-214	-418.7	-172.1	-363.8	-142.3
		-1.1492	-666.7	-299.2	-583.8	-261.8	-468.4	-211.7	-418.8	-172.2	-366.9	-143
		-1.1502	-667.3	-299.9	-582.8	-262.4	-467.9	-212.2	-420.9	-172.5	-369.6	-143.3
		-1.1512	-668.4	-303.1	-583.2	-262.9	-466.5	-213.9	-421.6	-172.9	-371.9	-143.5
		-1.1522	-664.7	-307.5	-586.2	-263.5	-466.8	-215.7	-424.5	-173.8	-374.4	-144
		-1.1532	-667.8	-309.5	-581.8	-264.1	-472	-217.2	-424.5	-174	-375.4	-144.2
		-1.1542	-670.5	-311	-579.2	-264.6	-472.8	-217.4	-426.3	-174.2	-376.6	-144.5
		-1.1552	-669.9	-307.9	-582.2	-265	-477.2	-218.1	-427.3	-174.9	-376.6	-144.8
		-1.1562	-671.2	-310.3	-582.3	-265.1	-476.7	-214.3	-425.8	-176.6	-375.4	-145.2
		-1.1572	-676	-312	-581.8	-265.5	-479.9	-214	-429.4	-178.1	-376.4	-145.5
		-1.1582	-681.5	-314.3	-585.5	-266	-478.8	-214.3	-433	-177.6	-375.4	-145.9
		-1.1592	-684.6	-313.9	-586	-266.6	-479.3	-214.6	-432.5	-178.7	-370.5	-146.2
		-1.1602	-694.4	-312.8	-586	-267.4	-478.1	-214.6	-435.4	-179.4	-368.6	-146.4
		-1.1612	-696.8	-314	-582.2	-267.8	-477.9	-214.1	-438.4	-179.9	-370.2	-146.7
		-1.1622	-697	-315.1	-576.8	-267.7	-478.8	-216.2	-440.1	-180	-371.3	-147
		-1.1632	-697.4	-316.2	-567.3	-267.7	-478.8	-219	-442	-180.3	-370.6	-147.2
		-1.1642	-693.5	-312	-554	-267.3	-478.2	-222	-443.8	-181.4	-373.9	-147.5
		-1.1652	-699.8	-310.6	-551.9	-268.3	-478.3	-223.1	-444.3	-183	-379.2	-147.8
		-1.1662	-706.7	-310	-559.3	-269.1	-478.6	-222.4	-446.3	-183.8	-384.2	-147.8
		-1.1672	-708.3	-309.9	-570.8	-270.1	-476	-222.1	-446.1	-183.8	-388.8	-147.9
		-1.1682	-704.6	-311.5	-579	-271.1	-473.8	-219.8	-447.4	-185.3	-390.6	-148.1
		-1.1692	-706.9	-309.8	-591.7	-272	-476.2	-218.9	-449	-186.1	-391.9	-147.8
		-1.1702	-707.6	-309.2	-593.5	-273	-468.1	-220.8	-449.8	-186.6	-391.8	-148
		-1.1712	-704.1	-309.9	-600.9	-273.9	-471.6	-222.7	-449.4	-186.8	-392.3	-148.2
		-1.1722	-697	-308.3	-606.2	-274.8	-476.6	-225.3	-449.8	-187.2	-394	-148.7
		-1.1732	-703.5	-309.1	-607.2	-275.7	-480.2	-226.4	-451.7	-186.2	-395.5	-148.9
		-1.1742	-707.7	-309.4	-605.1	-276.6	-479.8	-226.7	-452.7	-186.8	-392.9	-149.1
		-1.1752	-696.6	-309.8	-606.6	-277.5	-481.3	-226.9	-453.4	-187.9	-392.8	-149.4
		-1.1762	-697.7	-312.7	-604.4	-278.9	-479.1	-226.9	-446	-189.3	-394.2	-149.6
		-1.1772	-706.6	-315	-604.6	-280	-486.8	-226.3	-440.3	-190.3	-395.2	-148.2
		-1.1782	-705.6	-318.9	-604.4	-280.9	-490.1	-225.4	-442	-193.2	-396.3	-148.5
		-1.1792	-696.7	-323.1	-605.3	-281.9	-487.5	-224.5	-450.3	-194.2	-397.1	-149.6
		-1.1802	-698.5	-322.9	-595	-282.2	-485	-224.1	-454.7	-194.3	-397.1	-150.5
		-1.1812	-695.2	-325.3	-596.4	-282.8	-484.1	-226.2	-454.6	-194.7	-399.3	-151.1
		-1.1822	-694.4	-328.3	-592.7	-283.7	-480.5	-231.8	-451.9	-194.8	-399.4	-151.3
		-1.1832	-700.9	-326.8	-595.9	-284.6	-485.5	-234.7	-452.6	-194.4	-398.4	-151.5
		-1.1842	-706	-330.6	-598	-285.6	-482.5	-239.3	-452.7	-194.3	-399.7	-152
		-1.1852	-710.4	-330.3	-599.8	-286.6	-465.4	-244.6	-452	-195	-399.5	-152.5
		-1.1862	-715.9	-332	-599.7	-287	-467	-246.3	-452.5	-195.3	-401	-152.9
		-1.1872	-719.8	-332.2	-601.1	-287.5	-478.9	-246.9	-451.5	-195.3	-400.7	-153.3
		-1.1882	-726.1	-334.2	-597.8	-287.8	-489	-247.3	-452.8	-194.8	-398.1	-153.8
		-1.1892	-734.1	-335.4	-599.8	-288.6	-497.3	-247.5	-454.8	-194	-392.8	-154.2
		-1.1902	-737.3	-336.6	-605.7	-289.4	-501.3	-246.1	-454.9	-194	-392.1	-154.4
		-1.1912	-726.9	-337.5	-609.8	-290.3	-502.1	-248.5	-452.9	-194.6	-389.8	-154.7
		-1.1922	-731.3	-338.2	-613.3	-291.1	-502.3	-249.3	-446.1	-193.4	-387.1	-154.9
		-1.1932	-736.3	-339.2	-618	-291.8	-503.4	-249.7	-435.7	-193.8	-390.3	-155.2
		-1.1942	-736	-343.7	-618.7	-292.6	-504.4	-250.2	-433.6	-194	-391.1	-155.5
		-1.1952	-732.5	-346.9	-622	-293.4	-506.2	-250.4	-433.5	-196.1	-389.5	-155.9
		-1.1962	-733.6	-348.2	-624.1	-294	-507.6	-251.5	-435.1	-196.3	-384.2	-156.6
		-1.1972	-731.1	-351.5	-625.6	-294.7	-506	-250.6	-433.9	-193.6	-382.2	-157
		-1.1982	-727.2	-353.6	-627.5	-295.2	-504.2	-251.9	-436.4	-190	-379.8	-156.6
		-1.1992	-731.3	-353.6	-630.6	-295.1	-503.6	-251.6	-442.1	-189.3	-378.2	-156.9
		-1.2002	-728.4	-352.9	-630.8	-295	-503	-252.3	-440.5	-191.1	-376.9	-155.6
		-1.2012	-723.1	-352.7	-632.6	-294.8	-501.3	-253	-443.3	-193.1	-375.2	-155.4
		-1.2022	-716.7	-351.7	-635	-296.5	-497.8	-253.7	-444.9	-195	-375.1	-155.3
		-1.2032	-718.1	-351.8	-634.5	-297.1	-499.8	-253.7	-449.6	-196	-377.3	-155.5
		-1.2042	-712.3	-352	-632	-297.6	-494	-253.6	-451.9	-195.6	-376.1	-155.9
		-1.2052	-714.2	-353.5	-631.6	-298.1	-498.5	-253.4	-454.9	-196	-375.7	-156.3
		-1.2062	-710.6	-356.6	-631.8	-298.7	-503.8	-251.9	-457.4	-196	-377.6	-156.3
		-1.2072	-714.1	-357.7	-631.3	-299.3	-510.2	-252.4	-459.2	-194.3	-383.8	-156.5
		-1.2082	-712.7	-359.5	-628.5	-299.8	-512	-254.7	-459.6	-193.9	-389.5	-156.8
		-1.2092	-711.4	-359.7	-621.2	-300.4	-511.9	-255.3	-458.8	-193.2	-393.4	-157.1
		-1.2102	-714.5	-362.3	-621.2	-301	-509.3	-255.2	-458.7	-191.9	-395.3	-156.6
		-1.2112	-714.8	-364.6	-615.9	-301.7	-507.2	-253.1	-456.8	-192.5	-397.8	-156.1
		-1.2122	-709.9	-363.5	-622.7	-302.3	-507.3	-253.3	-456.2	-192.1	-401.4	-156.2
		-1.2132	-708.4	-366.8	-629	-302.8	-502.6	-253.7	-454.4	-190.7	-402.9	-156.6
		-1.2142	-702.4	-369.9	-630.2	-303.3	-504.2	-253.7	-454.4	-190.8	-402.6	-157
		-1.2152	-706.5	-370.3	-630.7	-303.8	-508.7	-250.7	-453.2	-190.7	-402.3	-157.6
		-1.2162	-713	-369.4	-634.4	-304.5	-509.9	-252.7	-448	-190.6	-403.3	-158
		-1.2172	-715.8	-370.7	-636	-304.2	-518.9	-254.8	-448	-189.9	-404.3	-158.1
		-1.2182	-707	-372.5	-636.8	-302.1	-526.7	-256.9	-451.9	-188.3	-403.1	-157.8
		-1.2192	-714.5	-373	-634.9	-303	-523.5	-258	-455.7	-188.3	-401.2	-157.5
		-1.2202	-722.6	-375.3	-625.1	-304.3	-527.6	-257.8	-458.6	-191.1	-402.5	-158
		-1.2212	-729.6	-375.9	-615.3	-305.5	-529.4	-257.4	-459.7	-197.1	-404.1	-159.1
		-1.2222	-731.2	-375.3	-612.1	-306.6	-528.9	-257.9	-460.6	-198.9	-406.3	-160.3
		-1.2232	-726.9	-377.8	-617.1	-307.6	-527.1	-259.1	-460.2	-200.8	-406	-161.7
		-1.2242	-714.5	-378.7	-619.2	-308.6	-527.5	-259.7	-461.6	-202.5	-402.4	-161.3
		-1.2252	-721.3	-377.9	-623.4	-309.5	-526.8	-260.9	-460.6	-204	-401.7	-160.9
		-1.2262	-731	-376.9	-627.7	-310.5	-526.4	-261.4	-461.5	-205.5	-403.2	-161.2
		-1.2272	-732.7	-375.8	-627.9	-311.4	-524.8	-261.6	-453.8	-205.1	-406.6	-162.1
		-1.2282	-739.8	-377.6	-628.9	-312.2	-526.4	-261.6	-454.1	-205.6	-411.5	-162.5
		-1.2292	-745.7	-378.2	-631.6	-313	-523	-259.7	-458.5	-205.8	-412.7	-162.7
		-1.2302	-753.5	-379.1	-632.3	-313.9	-523.3	-257.9	-462	-206	-415.3	-163
		-1.2312	-758.8	-379.5	-634.2	-314.7	-522.8	-257.2	-463.5	-205.5	-419.6	-162.7
		-1.2322	-759.1	-381.6	-635.7	-315.8	-518.9	-256.6	-465.2	-205.7	-422.8	-162
		-1.2332	-755.1	-381.4	-637.9	-316.9	-518.2	-258.9	-465.6	-206.4	-424.2	-162.4
		-1.2342	-746	-381.8	-636.7	-318	-511	-260.2	-466.6	-206.3	-420.5	-162.9
		-1.2352	-736.6	-382.4	-637.2	-319.1	-510.1	-261.1	-468.2	-206.3	-421	-164
		-1.2362	-734.2	-383.3	-637.4	-320.2	-502.2	-263.4	-467	-205.2	-422.2	-166.3
		-1.2372	-740.1	-382.9	-640.6	-321	-486.3	-266.8	-467	-204.1	-424.8	-169.4
		-1.2382	-742.2	-384.5	-638.5	-320.4	-468.4	-269.2	-464.7	-202.7	-425.3	-170.9
		-1.2392	-739.7	-386.5	-639.3	-321	-463.5	-270.9	-466.6	-201.8	-428.2	-171.6
		-1.2402	-745.2	-386.2	-641.9	-322	-467.1	-273	-468.3	-203.6	-428.7	-172
		-1.2412	-748.4	-388.5	-641.7	-322.9	-469.5	-271.5	-470.5	-204.6	-429.7	-175.6
		-1.2422	-754.6	-390.9	-642.2	-324	-472.6	-271.2	-470.5	-206.1	-430.3	-176.3
		-1.2432	-755	-391.5	-643.4	-325	-477.1	-269	-468.8	-207	-430.5	-176.4
		-1.2442	-738.7	-393	-643.3	-325.9	-482	-264.6	-468.4	-207.5	-431.2	-176.7
		-1.2452	-744.2	-395	-642.9	-326.4	-489	-265.8	-467.4	-205.7	-428.7	-176.9
		-1.2462	-755.9	-394.5	-646.6	-327	-498.7	-267.1	-469	-203.8	-431.6	-177.3
		-1.2472	-763.8	-394.3	-646.8	-327.8	-513.1	-265.1	-469.8	-204.4	-434.3	-177.8
		-1.2482	-769.6	-392.6	-646	-328.4	-527.8	-266.7	-463.3	-206.5	-436.1	-178
		-1.2492	-767.8	-393.3	-643.1	-329.1	-540.3	-265.6	-445.8	-206.7	-435.5	-177.7
		-1.2502	-770.5	-394.5	-648.2	-329.7	-547.8	-256.3	-429	-208.2	-435.3	-175.7
		-1.2512	-766.9	-396.7	-657.1	-330.3	-553.6	-250.2	-427.8	-209.8	-431.7	-177.2
		-1.2522	-763.9	-399	-661.5	-331	-555.6	-249.9	-435.6	-210.2	-433.9	-178.2
		-1.2532	-752.1	-400.1	-664.4	-331.5	-557.2	-253	-444.4	-210.3	-438.1	-178.4
		-1.2542	-755	-400.1	-666.3	-331.3	-559.2	-260.1	-451.2	-211.8	-438.5	-178.6
		-1.2552	-752.1	-401.9	-667.2	-331.3	-561.5	-267.3	-458.8	-212.9	-438.7	-178.9
		-1.2562	-744	-400.5	-670.3	-330.9	-563.2	-272.8	-464.9	-213.4	-439.4	-179.1
		-1.2572	-740.3	-398.7	-669.5	-331.2	-563.7	-276.4	-471	-213.8	-439.2	-179.2
		-1.2582	-736.4	-398	-666.7	-331.6	-564.3	-279	-475.7	-215.2	-440.8	-179.4
		-1.2592	-742.4	-397.8	-670.2	-332.3	-564.7	-280.4	-478.9	-217	-440.7	-179.8
		-1.2602	-750	-397.3	-674	-332.9	-564.2	-281.3	-480.4	-219.2	-440.5	-180.1
		-1.2612	-760.4	-400.5	-673.2	-333.5	-564.6	-281.9	-481.3	-222.1	-441.4	-180.4
		-1.2622	-755.4	-400.2	-673	-334.1	-562.7	-282.2	-481.5	-225.4	-440.7	-180.5
		-1.2632	-751.4	-400.7	-674.4	-334.6	-559.3	-282.5	-480.5	-228.9	-440	-180.7
		-1.2642	-746.1	-400.4	-671.4	-335.1	-558	-283	-478.2	-216.9	-437	-180.8
		-1.2652	-748.8	-399.3	-668	-335.6	-556.2	-283.4	-477.7	-207.3	-438	-180.7
		-1.2662	-758.2	-401.7	-670.8	-334.8	-550.4	-283.7	-477.7	-205	-437.7	-180.9
		-1.2672	-776.1	-402.9	-671.2	-335.1	-550.1	-284	-477.9	-204.7	-435.8	-181.1
		-1.2682	-777.5	-406.1	-668.3	-336.4	-545.3	-284.4	-477.7	-201.5	-436.4	-180.9
		-1.2692	-776.3	-408.2	-670.9	-337.7	-546.4	-284.5	-478.1	-200.3	-438.8	-179.4
		-1.2702	-781.5	-406.5	-671.1	-339	-546.4	-284.7	-478.5	-201.9	-440.2	-179.4
		-1.2712	-789.3	-407.1	-670.8	-340.2	-545.8	-285.2	-482.2	-205.7	-440.3	-179.7
		-1.2722	-785.7	-410.4	-669.4	-341.4	-545	-285.7	-484.4	-212.8	-425.4	-179.7
		-1.2732	-796.4	-412.7	-668.4	-342.7	-544.1	-285.9	-486.3	-222.2	-424.7	-179.9
		-1.2742	-804.8	-415.8	-664	-343.9	-545.5	-286.1	-486.4	-227.2	-428	-180
		-1.2752	-778.2	-418.8	-655.2	-345	-543.8	-286.8	-483.8	-223.2	-425.6	-180.1
		-1.2762	-733	-420.5	-654.5	-346	-545.8	-287.5	-485.5	-211.1	-424.1	-180.1
		-1.2772	-719.4	-419.1	-659.4	-347	-543.8	-288	-488.7	-208	-428.2	-180.3
		-1.2782	-701.8	-419	-663.7	-347.6	-551.4	-288.3	-484.3	-206.2	-433.4	-180.4
		-1.2792	-698.8	-418.7	-667.5	-346.6	-551.5	-288.3	-486.1	-205.2	-437.5	-179.3
		-1.2802	-697.2	-417.5	-675.5	-346.9	-551.6	-288.4	-489.9	-206.6	-439.8	-179.6
		-1.2812	-699.4	-416.2	-685.4	-347.5	-549.5	-288.6	-490.5	-204	-439.9	-180.6
		-1.2822	-710.9	-419.8	-695.3	-348	-553.4	-288.7	-491.7	-205.5	-441.3	-180.9
		-1.2832	-700.7	-422.9	-700.2	-348.5	-551.8	-288.6	-492.1	-214.6	-442.1	-181.2
		-1.2842	-710.6	-425.9	-700.6	-348.9	-548.6	-289.2	-496.3	-222.3	-442	-181.3
		-1.2852	-724.4	-427.7	-702.6	-349.3	-548.6	-289.8	-499.1	-214.3	-445.3	-181.4
		-1.2862	-736.8	-430.1	-695.4	-349.9	-541.4	-290.3	-494	-205.6	-442.2	-181.6
		-1.2872	-746.2	-431	-691.9	-350.5	-540.3	-290.8	-490.6	-205	-436.6	-181.7
		-1.2882	-748	-433.7	-687.4	-351	-539.8	-291.3	-487.8	-200.7	-439.6	-181.8
		-1.2892	-741.8	-434.1	-689.5	-351.5	-539.2	-291.7	-486.9	-197.6	-442.6	-182.1
		-1.2902	-743.3	-435.6	-697.2	-352.1	-541.6	-292.2	-484.9	-199.4	-451.4	-182.2
		-1.2912	-742.4	-437	-700.2	-352.4	-538	-292.6	-487.1	-201.4	-459.6	-182.5
		-1.2922	-731.7	-436.2	-703.8	-349.7	-542.7	-293	-492	-203.1	-463	-182.8
		-1.2932	-725.5	-438	-704.6	-349.6	-538.8	-294.1	-494.3	-203.4	-461.6	-182.8
		-1.2942	-731	-437.6	-705.3	-349.6	-542.9	-294.7	-498.1	-205	-461.3	-183
		-1.2952	-731.6	-439.3	-702.5	-350.2	-548.2	-292.5	-500.9	-208.1	-463.5	-181.9
		-1.2962	-740.5	-439.2	-704	-351	-552.8	-291	-504	-207.3	-464.7	-182.2
		-1.2972	-749.2	-437.7	-704.9	-352.3	-554.6	-293	-507.8	-209.3	-467.2	-182.2
		-1.2982	-746.3	-436.8	-703.5	-353.5	-552.1	-295.1	-508.9	-212.8	-459.2	-182.5
		-1.2992	-749	-433.8	-697.5	-354.6	-555.2	-297.1	-508.1	-216.4	-447.3	-182.8
		-1.3002	-753	-434.5	-671.6	-355.8	-556.1	-297.5	-511.6	-219.1	-448.5	-183.9
		-1.3012	-752.3	-436.7	-658.6	-356.9	-557.5	-296.4	-513.5	-219.8	-449.5	-185.1
		-1.3022	-757.1	-439.1	-659.6	-358	-556.5	-297.9	-508.9	-221.7	-463.8	-185.9
		-1.3032	-770.1	-439.8	-663.6	-359.2	-554.7	-296.8	-511.4	-222.9	-472.5	-186.3
		-1.3042	-776	-443	-665.6	-360.3	-544.7	-298.7	-514.1	-222.1	-474.9	-186.4
		-1.3052	-789.6	-444.5	-666.7	-361.3	-543.6	-299.7	-517.8	-216.3	-482.2	-186.6
		-1.3062	-792	-446.3	-668.4	-362.1	-550.6	-300.9	-521.1	-208.5	-483.9	-186.5
		-1.3072	-796.9	-447.1	-669	-362.7	-557.4	-301.8	-521.3	-206.4	-483.2	-187.2
		-1.3082	-805.9	-446.2	-674.6	-363.5	-563.6	-302.2	-521.8	-207.2	-484.7	-187.5
		-1.3092	-805.7	-445.9	-680.7	-364.5	-566.7	-302.2	-524.4	-208.2	-488	-187.6
		-1.3102	-803	-447.2	-682.8	-365.4	-568.7	-301.2	-525.4	-211	-478.9	-187.6
		-1.3112	-809.9	-446.5	-684.9	-366.4	-572.3	-300.4	-527	-214.5	-477.8	-187.9
		-1.3122	-808.1	-446.9	-686.6	-367.1	-566.3	-299.1	-530.5	-218.6	-466.1	-188.1
		-1.3132	-808	-444.6	-682.5	-368.1	-572	-297.2	-528.6	-223.2	-466.6	-189.1
		-1.3142	-816.6	-443.4	-679	-368.4	-577.2	-298.1	-529.7	-228.6	-466.7	-192.8
		-1.3152	-817.2	-443.3	-677.8	-369	-580.3	-300.6	-530.6	-233.9	-468.2	-194.6
		-1.3162	-816.7	-442.9	-677.5	-369.4	-580.2	-302.8	-528	-240.6	-467.3	-194.4
		-1.3172	-813.5	-442.3	-678.2	-369.8	-574.8	-303.8	-529.2	-246.4	-468.7	-195.2
		-1.3182	-815.6	-445.5	-681.5	-370.2	-573	-305.2	-530.7	-251.4	-470.1	-195.8
		-1.3192	-817.7	-449	-684	-370.7	-579.7	-305.9	-531.6	-254.8	-466.4	-196.2
		-1.3202	-825.9	-450.3	-685.9	-371.2	-586.4	-305.3	-534.6	-256.2	-465.5	-196.5
		-1.3212	-829.8	-454.3	-687.5	-369.9	-590.8	-305.5	-539.8	-243.2	-467.2	-196.9
		-1.3222	-832.6	-454.9	-692.5	-369.7	-592.6	-304.3	-540.5	-238.8	-471.4	-197.2
		-1.3232	-835.8	-454.7	-695.8	-369.9	-591.2	-303.8	-541.5	-237.2	-474.7	-197.5
		-1.3242	-834.7	-455	-693.9	-370	-592	-306.5	-536.7	-237.3	-474.4	-198.5
		-1.3252	-833.7	-455.7	-692.6	-370.3	-590.3	-307.1	-535.4	-239.7	-475.7	-199.3
		-1.3262	-833.5	-456.7	-695.4	-370.6	-590.6	-305	-535.4	-242.5	-478	-199
		-1.3272	-827.4	-459.3	-695.9	-371.6	-591.8	-304.7	-534.2	-245.6	-480.5	-199.1
		-1.3282	-829.1	-458.5	-694.7	-372.4	-584.7	-303.1	-529.2	-248.6	-479.8	-199.6
		-1.3292	-822.2	-459.4	-694.7	-372.9	-580.5	-301.5	-527.8	-251.1	-479.5	-200
		-1.3302	-823	-461	-695	-373.4	-569.7	-301.7	-523.9	-252.3	-478.9	-200
		-1.3312	-810.2	-461.3	-703.5	-373.9	-571.8	-301.8	-520.4	-253.1	-478.9	-200.7
		-1.3322	-811.3	-462.7	-710.9	-374.4	-577	-299.5	-518.4	-254.2	-477.7	-199.6
		-1.3332	-812.2	-463.8	-715.8	-375	-583.8	-297.3	-505.9	-255.4	-473	-198.5
		-1.3342	-809	-464.7	-716.1	-373.9	-589.7	-291.5	-506	-257.7	-472.7	-198.2
		-1.3352	-809	-466.8	-713.7	-373.7	-594.7	-286.3	-512	-257.9	-474.9	-198.9
		-1.3362	-802.6	-466.3	-716.2	-374.4	-595.1	-290	-517.8	-258.1	-479.2	-199.5
		-1.3372	-813.6	-466.4	-719.7	-375	-597.9	-292.5	-523.1	-258.1	-483.6	-200.2
		-1.3382	-818.1	-466	-718.9	-375.8	-602.2	-291.4	-526.2	-258.2	-487.8	-200.7
		-1.3392	-826.5	-464.5	-719.6	-376.9	-603.8	-292.7	-531.6	-258.3	-489	-200.8
		-1.3402	-817.2	-464.5	-721.8	-377.4	-603.8	-293.9	-535.4	-258.3	-488	-200.8
		-1.3412	-815.5	-463.8	-721.7	-378.1	-606.5	-293.7	-537.5	-258.7	-490.2	-200.9
		-1.3422	-818.4	-467.2	-721.9	-378.6	-602.9	-295.9	-541.8	-260.8	-490.4	-201
		-1.3432	-819.3	-469.2	-721.1	-379.5	-600.7	-297.6	-544.1	-263.8	-485.3	-201.1
		-1.3442	-814.9	-470.7	-723.3	-380.2	-603	-301.6	-539	-265	-485.8	-201.3
		-1.3452	-807	-468	-716.1	-380.8	-603.5	-305.2	-535.1	-263.7	-489.2	-201.2
		-1.3462	-802.9	-449.5	-707.9	-381.4	-605.7	-307.3	-533.2	-264.7	-489.6	-199
		-1.3472	-803.5	-447.1	-708.8	-382.2	-608.5	-311.3	-537.2	-266.4	-492.2	-199
		-1.3482	-800.4	-446.4	-706.8	-382.9	-607.7	-317.1	-538.2	-265.5	-487.3	-198.9
		-1.3492	-802.5	-445.5	-706.5	-383.3	-610.6	-320.3	-540.2	-264.3	-483.7	-199.5
		-1.3502	-797.8	-440.5	-705	-382.3	-608.6	-320.2	-537.9	-265.3	-484.3	-200.2
		-1.3512	-801.3	-434.4	-706.4	-383	-613.1	-320.8	-540.1	-266.2	-486.5	-200.6
		-1.3522	-802.4	-430.4	-709.7	-383.3	-615.8	-322.2	-545.4	-265.6	-480.2	-204.6
		-1.3532	-793.4	-429.4	-711.2	-383.8	-618.5	-325.9	-552.8	-264.4	-478.8	-207.3
		-1.3542	-783.1	-428.2	-700.5	-384.3	-617.5	-326.3	-559.4	-264.5	-478.3	-207.7
		-1.3552	-783.3	-424	-687.2	-384.9	-622.5	-330.9	-558.1	-264.9	-479.1	-208.4
		-1.3562	-786.3	-423	-690	-385.4	-624.7	-333	-562.3	-264.6	-480	-209.3
		-1.3572	-786.1	-421.2	-694.8	-385.9	-623.7	-334.7	-556.6	-263.5	-480.3	-209.8
		-1.3582	-793	-418.2	-693.2	-386.3	-624.2	-335.3	-553.6	-262.3	-485.9	-208.6
		-1.3592	-787.5	-417.1	-697.2	-386.8	-625.1	-334.3	-563.1	-260.8	-484.2	-209
		-1.3602	-783.6	-416.4	-706.7	-387.3	-628.3	-336.2	-553.5	-261.2	-478.1	-209.6
		-1.3612	-778.1	-420.8	-713.4	-387.7	-629	-337	-552.4	-262.6	-472.1	-210.6
		-1.3622	-769	-425.2	-717.5	-388.2	-626.3	-337.4	-547.4	-266.1	-475.5	-211.4
		-1.3632	-756.2	-423.2	-717.6	-388.4	-627	-337.4	-547.7	-273.1	-480.3	-212.9
		-1.3642	-771.1	-427.1	-713.7	-386.9	-628.1	-337.4	-543.9	-278.3	-482.7	-214.1
		-1.3652	-773.5	-432.5	-709	-387.1	-627.2	-336.8	-544.3	-280.3	-488.3	-214.6
		-1.3662	-778.3	-436.7	-711.6	-388.6	-626.1	-336.1	-541.5	-281.6	-490.1	-214.9
		-1.3672	-785.7	-439.8	-713.6	-389.6	-625.8	-335.1	-547.1	-279	-486.7	-214.8
		-1.3682	-790.8	-446	-709.6	-391.4	-626.3	-335.1	-552.1	-265.5	-493.3	-214.4
		-1.3692	-798.7	-452.3	-706.6	-392.7	-629.9	-337	-555.6	-245.7	-496.1	-214.5
		-1.3702	-799.3	-457	-712.2	-393.8	-633.1	-338	-559	-238.4	-498	-213.8
		-1.3712	-801.4	-462.7	-714.3	-394.7	-634.2	-337.6	-559.8	-237.5	-499.2	-213.3
		-1.3722	-784.9	-467.9	-711	-394.9	-637.7	-337.7	-561.6	-240.8	-499.4	-213.4
		-1.3732	-784.6	-470.3	-702.7	-395.4	-638.4	-336.7	-555.4	-242.8	-499.3	-213.9
		-1.3742	-795	-472.7
		-1.3752	-799.8	-475.9
		-1.3762	-817.7	-480.4
		-1.3772	-824	-479.1
		-1.3782	-841.5	-480.4
		-1.3792	-860.1	-481.9
		-1.3802	-866.7	-482.1
		-1.3812	-874	-482
		-1.3822	-872.4	-482.4
		-1.3832	-873.6	-483.8
		-1.3842	-877.9	-482.8
		-1.3852	-872.9	-483.2
		-1.3862	-874.9	-482.7
		-1.3872	-871.3	-484.6
		-1.3882	-871.5	-482.7
		-1.3892	-859.3	-483.8
		-1.3902	-851.7	-485.3
		-1.3912	-848.1	-485.5
		-1.3922	-851.7	-483.3
		-1.3932	-846	-487.7
		-1.3942	-834.9	-490.8
		-1.3952	-826.6	-491.9
		-1.3962	-843.4	-492.1
		-1.3972	-852.8	-493.5
		-1.3982	-845.8	-492.7
		-1.3992	-856	-495.7
		-1.4002	-863.5	-493.3
		-1.4012	-872.8	-492.3
		-1.4022	-870.3	-490.2
		-1.4032	-879.6	-492.3
		-1.4042	-890.4	-493.3
		-1.4052	-889.2	-495.4
		-1.4062	-886.7	-494
		-1.4072	-899.7	-494.6
		-1.4082	-913.2	-492.9
		-1.4092	-916.4	-492.1
		-1.4102	-907.5	-488.9
		-1.4112	-916.2	-486.9
		-1.4122	-926.3	-483.1
		-1.4132	-923.8	-482.1
		-1.4142	-932	-481.1
		-1.4152	-932.3	-475.6
		-1.4162	-927.7	-479
		-1.4172	-917.7	-478.8
		-1.4182	-926.1	-482.8
		-1.4192	-922.1	-487.3
		-1.4202	-913.4	-486.3
		-1.4212	-914.7	-489.4
		-1.4222	-909.8	-493.8
		-1.4232	-913.2	-496.4
		-1.4242	-922.4	-500.5
		-1.4252	-923.5	-500.6
		-1.4262	-923.3	-504.8
		-1.4272	-923.6	-504.8
		-1.4282	-926	-507.9
		-1.4292	-921.9	-508.5
		-1.4302	-917.7	-506.6
		-1.4312	-922.3	-505.6
		-1.4322	-920.2	-507
		-1.4332	-932.1	-510.3
		-1.4342	-949.6	-513.1
		-1.4352	-943.4	-519.3
		-1.4362	-951.2	-521.1
		-1.4372	-957.9	-519.6
		-1.4382	-958.1	-518.5
		-1.4392	-965.7	-521.6
		-1.4402	-959.4	-519.6
		-1.4412	-949	-519.9
		-1.4422	-937.9	-519.2
		-1.4432	-935.5	-518.7
		-1.4442	-948.1	-516.6
		-1.4452	-951.3	-511.3
		-1.4462	-938.7	-511.4
		-1.4472	-951.6	-507.5
		-1.4482	-964.7	-506.4
		-1.4492	-971.8	-505.7
		-1.4502	-967.6	-496.9
		-1.4512	-981.7	-486.5
		-1.4522	-998	-476.4
		-1.4532	-1010	-475.7
		-1.4542	-1034	-480
		-1.4552	-1054	-482.9
		-1.4562	-1053	-490
		-1.4572	-1020	-493.2
		-1.4582	-955.8	-498.8
		-1.4592	-917	-500.7
		-1.4602	-903.5	-505.4
		-1.4612	-899.2	-508.3
		-1.4622	-906.2	-509.4
		-1.4632	-930.1	-511.1
		-1.4642	-962.3	-513.5
		-1.4652	-994.3	-508.3
		-1.4662	-1024	-506.6
		-1.4672	-1035	-506.3
		-1.4682	-1041	-504.3
		-1.4692	-1034	-510.3
		-1.4702	-1034	-509
		-1.4712	-1031	-507.8
		-1.4722	-1030	-510.9
		-1.4732	-1012	-508
		-1.4742	-1016	-508.3
		-1.4752	-1033	-510.3
		-1.4762	-1045	-507.4
		-1.4772	-1053	-504.7
		-1.4782	-1060	-497.7
		-1.4792	-1062	-492.2
		-1.4802	-1051	-499
		-1.4812	-1045	-497.8
		-1.4822	-1037	-494
		-1.4832	-1036	-495.7
		-1.4842	-1033	-496.3
		-1.4852	-1039	-493.2
		-1.4862	-1031	-507.1
		-1.4872	-1028	-510.5
		-1.4882	-1033	-498.7
		-1.4892	-1035	-494
		-1.4902	-1033	-491.3
		-1.4912	-1034	-489.7
		-1.4922	-1032	-493.5
		-1.4932	-1031	-505
		-1.4942	-1037	-515.2
		-1.4952	-1032	-514.2
		-1.4962	-1027	-516.2
		-1.4972	-1033	-516.7
		-1.4982	-1035	-513.5
		-1.4992	-1027	-514
		-1.5002	-1028	-514.8
		-1.5012	-1024	-509.5
		-1.5022	-1028	-513.1
		-1.5032	-1019	-516.2
		-1.5042	-1017	-518.7
		-1.5052	-1016	-521.2
		-1.5062	-1013	-521.7
		-1.5072	-1007	-520
		-1.5082	-986.5	-522.2
		-1.5092	-991.4	-523.4
		-1.5102	-983.1	-525.2
		-1.5112	-975	-525.1
		-1.5122	-976.8	-527.4
		-1.5132	-981.3	-530
		-1.5142	-980.5	-527.7
		-1.5152	-988.5	-524
		-1.5162	-984.3	-518.9
		-1.5172	-973	-520.8
		-1.5182	-961.6	-528.3
		-1.5192	-958.8	-532.7
		-1.5202	-937.9	-539.2
		-1.5212	-923.5	-541.8
		-1.5222	-904.4	-543.9
		-1.5232	-921.7	-544.1
		-1.5242	-939.8	-545.6
		-1.5252	-945.7	-544.1
		-1.5262	-958.7	-545.3
		-1.5272	-952.1	-544
		-1.5282	-965.9	-543.9
		-1.5292	-979.8	-542.7
		-1.5302	-985.9	-541.2
		-1.5312	-998.5	-541.1
		-1.5322	-980.5	-538.8
		-1.5332	-950.9	-541
		-1.5342	-915.3	-540.3
		-1.5352	-890.1	-536.2
		-1.5362	-878.1	-536
		-1.5372	-877.7	-532.4
		-1.5382	-885.5	-532.5
		-1.5392	-891.3	-533.3
		-1.5402	-892.7	-530.8
		-1.5412	-910.8	-534.5
		-1.5422	-919.8	-534.6
		-1.5432	-932.2	-535.8
		-1.5442	-945.6	-539.6
		-1.5452	-952.6	-537.5
		-1.5462	-933.9	-540.7
		-1.5472	-940.4	-541.2
		-1.5482	-940	-541
		-1.5492	-957	-544.5
		-1.5502	-972.3	-543.2
		-1.5512	-979.5	-542.9
		-1.5522	-985.7	-536.4
		-1.5532	-989.8	-524.6
		-1.5542	-999.9	-529.8
		-1.5552	-999.3	-539
		-1.5562	-997.3	-542.6
		-1.5572	-1001	-541.2
		-1.5582	-980.8	-545.2
		-1.5592	-961.8	-544.8
		-1.5602	-955.5	-544.4
		-1.5612	-973.5	-545.1
		-1.5622	-984	-541.9
		-1.5632	-994.2	-547.6
		-1.5642	-1004	-552.8
		-1.5652	-1017	-552.8
		-1.5662	-1031	-550.7
		-1.5672	-1043	-552.9
		-1.5682	-1051	-548.7
		-1.5692	-1050	-549.9
		-1.5702	-1044	-551.3
		-1.5712	-1031	-546.3
		-1.5722	-1045	-549
		-1.5732	-1035	-550.5

## Sheet: Fig2.b
Fig.2b
			Potential (V versus RHE)	JC2H4(mA cm-2)	E(±%)	JH2(mA cm-2)	E(±%)
			-0.0242	0		0
			-0.0742	0		0
			-0.1042	0		0
			-0.1142	-0.01174		0
			-0.1242	-0.13522	0.0135	0
			-0.1442	-0.41034		0
			-0.1742	-0.83187		0
			-0.2742	-17.7764		0
			-0.3742	-44.3266	0.70711	0
			-0.4742	-111.035	3.43654	0
			-0.5742	-157.885	0.38184	0
			-0.6742	-215.13	0.43134	0
			-0.7742	-280.014	0.09899	-0.15955	0.025
			-0.8742	-367.614	0.60104	-0.63249	0.03748
			-0.9742	-514	0.5374	-5.09852	0.24042
			-1.0742	-611.6	0.12021	-9.80942	0.14142
			-1.1742	-691.779	1.42128	-17.895	0.6364
			-1.2742	-757.523	0.59397	-33.4517	0.98995
			-1.3742	-794.145	1.74655	-76.8744	0.93335
			-1.4742	-794.765	0.72832	-198.39	1.16569
			-1.5742	-791.591	1.30108	-280.918	0.58385

## Sheet: Fig.2c
Fig.2c
		Potential (V versus RHE)	FEC2H4	E(±%)	FEC4	E(±%)	H2	E(±%)		j (mA cm-2)	E(±%)
		-0.4042	88.15	0.70711	8.96	0.28284				50.285	0.10394
		-0.5042	90.53	3.43654	8.77	2.21324				122.653	0.11031
		-0.6042	91.87	0.38184	7.47	0.45962				171.865	1.63074
		-0.7042	92.88	0.43134	7	0.91924				231.632	0.03818
		-0.8042	96.16	0.09899	3.79	1.01116	0.05	0.025		291.21	1.20718
		-0.9042	96.02	0.60104	3.64	1.45664	0.17	0.03748		382.835	0.87186
		-1.0042	95.51	0.5374	3.44	1.25865	0.95	0.24042		538.91	0.09334
		-1.1042	94.49	0.12021	3.54	0.78489	1.52	0.14142		647.243	0.6166
		-1.2042	93.82	1.42128	3.46	0.26163	2.43	0.6364		737.31	0.74953
		-1.3042	92.39	0.59397	3.31	0.02121	4.08	0.98995		819.91	3.08723
		-1.4042	88.01	1.74655	3.08	0.73539	8.52	0.93335		902.38	0.11102
		-1.5042	79.38	0.72832	0.35	0.41012	19.82	1.16569		1001.18	0.81105
		-1.6042	71.79	1.30108	0.2	0.24749	25.48	0.58385		1102.67	5.29269

## Sheet: Fig2.d
Fig.2d
			C2H4 formation rate (mmol h-1 cm-2)
		Potential (V versus RHE)	Cu-F	E(±%)	Cu-Cl	E(±%)	Cu-Br	E(±%)	Cu-I	E(±%)	Cu NP	E(±%)
		-0.3742	82.6939	0.41832	58.975	3.5426	42.6063	3.75662	33.4751	4.35706	28.3183	2.47866
		-0.4742	207.15	0.85496	167.34	3.01371	122.024	4.52641	71.3829	6.33865	86.0017	2.27977
		-0.5742	294.56	0.45069	227.329	4.39043	184.27	3.76314	130.254	9.98416	125.522	0.19598
		-0.6742	401.359	0.82774	321.26	2.45152	252.584	5.47715	207.08	2.6005	173.559	1.75204
		-0.7742	522.412	3.42478	435.733	7.43654	352.545	17.3855	303.429	5.79607	225.332	3.18357
		-0.8742	685.781	5.33976	543.978	4.89415	481.463	3.3406	366.541	12.7908	287.17	5.57216
		-0.9742	960.235	11.5615	739.703	6.90079	622.251	4.64745	439.995	9.23094	369.868	5.49804

## Sheet: Fig2.e
Fig.2e
		Time(h)	Ecell vs. iR compension		Time(h)	FEC2H4(%)	FEH2(%)
		0.00111	-1.7198		1	91.67	0
		0.00222	-1.8068		2	93.35	0.09
		0.00333	-1.7838		3	93.54	0.09
		0.00444	-1.7848		4	93.56	0.13
		0.00556	-1.7928		5	92.97	0.19
		0.00667	-1.8238		6	93.37	0.32
		0.00778	-1.9238		7	94.22	0.38
		0.00889	-1.7748		8	92.87	0.46
		0.01	-1.7598		9	93.71	0.5
		0.01111	-1.7558		10	93.62	0.62
		0.01222	-1.7588		11	95.67	0.68
		0.01333	-1.7448		12	94.3	0.73
		0.01444	-1.8318		13	94.91	0.79
		0.01556	-1.7388		14	95.16	0.92
		0.01667	-1.7508		15	94.88	0.96
		0.01778	-1.7238		16	93.13	1.03
		0.01889	-1.7038		17	94.73	1.15
		0.02	-1.7478		18	95	1.17
		0.02111	-1.7328		19	94.69	1.28
		0.02222	-1.6978		20	94.54	1.43
		0.02333	-1.9388		21	94.29	1.57
		0.02444	-1.7698		22	93.92	1.6
		0.02556	-1.7708		23	94.67	1.7
		0.02667	-1.7018		24	94.48	1.71
		0.02778	-1.6828		25	94.66	1.98
		0.02889	-1.7398		26	94.59	1.94
		0.03	-1.6738		27	94.76	2
		0.03111	-1.7038		28	94.46	2.07
		0.03222	-1.7288		29	96.53	3.53
		0.03333	-1.7768		30	93.79	2.04
		0.03444	-1.8988		31	93.59	2.21
		0.03556	-1.7468		32	93.52	2.38
		0.03667	-1.7058		33	93.23	2.56
		0.03778	-1.8068		34	93.37	3.01
		0.03889	-1.7888		35	93.2	3.04
		0.04	-1.7868		36	93.07	3.13
		0.04111	-1.7438		37	91.61	3.2
		0.04222	-1.7518		38	92.03	3.23
		0.04333	-1.7428		39	90.99	3.03
		0.04444	-1.8608		40	92.14	3.19
		0.04556	-1.7748		41	91.55	3.15
		0.04667	-1.7358		42	93.35	3.44
		0.04778	-1.7998		43	91.97	3
		0.04889	-1.9798
		0.05	-1.7468
		0.05111	-1.7798
		0.05222	-1.7418
		0.05333	-1.7228
		0.05444	-1.7438
		0.05556	-1.7588
		0.05667	-1.7168
		0.05778	-1.7048
		0.05889	-1.8748
		0.06	-1.6958
		0.06111	-1.7038
		0.06222	-1.7238
		0.06333	-1.7518
		0.06444	-1.7448
		0.06556	-1.7378
		0.06667	-1.7588
		0.06778	-1.8058
		0.06889	-1.7608
		0.07	-1.7288
		0.07111	-1.7368
		0.07222	-1.7338
		0.07333	-1.7068
		0.07444	-1.7648
		0.07556	-1.7818
		0.07667	-1.7328
		0.07778	-1.7188
		0.07889	-1.6988
		0.08	-1.7218
		0.08111	-1.7538
		0.08222	-1.7278
		0.08333	-1.7738
		0.08444	-1.7348
		0.08556	-1.7518
		0.08667	-1.7908
		0.08778	-1.7818
		0.08889	-1.7608
		0.09	-1.8568
		0.09111	-1.7778
		0.09222	-1.8208
		0.09333	-1.7928
		0.09444	-1.7608
		0.09556	-1.7998
		0.09667	-1.7758
		0.09778	-1.7688
		0.09889	-1.7488
		0.1	-1.7988
		0.10111	-1.8398
		0.10222	-1.7908
		0.10333	-1.8548
		0.10444	-1.8078
		0.10556	-1.7638
		0.10667	-1.7908
		0.10778	-1.7818
		0.10889	-1.7998
		0.11	-1.7918
		0.11111	-1.7648
		0.11222	-1.8448
		0.11333	-1.7698
		0.11444	-1.7668
		0.11556	-1.7358
		0.11667	-1.7988
		0.11778	-1.8558
		0.11889	-1.7968
		0.12	-1.7738
		0.12111	-1.8168
		0.12222	-1.8288
		0.12333	-1.8038
		0.12444	-1.9818
		0.12556	-1.7838
		0.12667	-1.8598
		0.12778	-1.7878
		0.12889	-1.7648
		0.13	-1.8138
		0.13111	-1.8048
		0.13222	-1.8028
		0.13333	-1.8048
		0.13444	-1.8388
		0.13556	-1.9488
		0.13667	-1.8508
		0.13778	-1.8248
		0.13889	-1.8478
		0.14	-1.7938
		0.14111	-1.9568
		0.14222	-1.8368
		0.14333	-1.8118
		0.14444	-1.8018
		0.14556	-1.8108
		0.14667	-1.7718
		0.14778	-1.8478
		0.14889	-1.7628
		0.15	-1.8148
		0.15111	-1.7878
		0.15222	-1.8408
		0.15333	-1.8078
		0.15444	-1.8448
		0.15556	-1.8008
		0.15667	-1.8058
		0.15778	-1.8288
		0.15889	-1.8648
		0.16	-1.8188
		0.16111	-1.8058
		0.16222	-1.8318
		0.16333	-1.8278
		0.16444	-1.9848
		0.16556	-1.8598
		0.16667	-1.9408
		0.16778	-1.7778
		0.16889	-1.7918
		0.17	-1.8178
		0.17111	-1.8568
		0.17222	-1.8868
		0.17333	-1.7748
		0.17444	-1.8318
		0.17556	-1.7878
		0.17667	-1.8118
		0.17778	-1.8388
		0.17889	-1.8118
		0.18	-1.7998
		0.18111	-1.8248
		0.18222	-1.8868
		0.18333	-1.9258
		0.18444	-1.8288
		0.18556	-1.8808
		0.18667	-1.8428
		0.18778	-1.8898
		0.18889	-1.8778
		0.19	-1.8778
		0.19111	-1.8398
		0.19222	-1.8818
		0.19333	-1.8548
		0.19444	-1.8928
		0.19556	-2.0218
		0.19667	-1.8978
		0.19778	-1.9208
		0.19889	-1.8598
		0.2	-2.0088
		0.20111	-1.8788
		0.20222	-1.9038
		0.20333	-1.9018
		0.20444	-1.9208
		0.20556	-1.9258
		0.20667	-2.0668
		0.20778	-1.9238
		0.20889	-1.9978
		0.21	-2.1308
		0.21111	-1.8978
		0.21222	-2.0708
		0.21333	-1.8778
		0.21444	-1.9528
		0.21556	-1.8558
		0.21667	-1.8778
		0.21778	-1.9308
		0.21889	-1.9548
		0.22	-1.8508
		0.22111	-1.8568
		0.22222	-1.8708
		0.22333	-1.8958
		0.22444	-1.9448
		0.22556	-1.9108
		0.22667	-1.9398
		0.22778	-1.9248
		0.22889	-1.9368
		0.23	-1.9018
		0.23111	-1.8818
		0.23222	-1.8638
		0.23333	-1.8788
		0.23444	-1.8948
		0.23556	-1.9668
		0.23667	-1.8828
		0.23778	-1.8658
		0.23889	-1.8708
		0.24	-1.9618
		0.24111	-1.8738
		0.24222	-1.9068
		0.24333	-1.9118
		0.24444	-1.9198
		0.24556	-1.9298
		0.24667	-1.8848
		0.24778	-1.8948
		0.24889	-1.9398
		0.25	-1.8848
		0.25111	-1.9188
		0.25222	-1.9238
		0.25333	-1.8728
		0.25444	-1.9228
		0.25556	-1.9108
		0.25667	-1.8638
		0.25778	-1.9028
		0.25889	-2.2078
		0.26	-1.9188
		0.26111	-1.9618
		0.26222	-1.9378
		0.26333	-1.9218
		0.26444	-1.8658
		0.26556	-1.8828
		0.26667	-1.9188
		0.26778	-1.9078
		0.26889	-1.9288
		0.27	-1.9208
		0.27111	-1.8868
		0.27222	-1.8838
		0.27333	-1.9108
		0.27444	-1.9308
		0.27556	-1.9118
		0.27667	-1.9038
		0.27778	-1.9018
		0.27889	-1.9088
		0.28	-1.9848
		0.28111	-1.8318
		0.28222	-1.8258
		0.28333	-1.9098
		0.28444	-1.8248
		0.28556	-1.8938
		0.28667	-1.8878
		0.28778	-1.8918
		0.28889	-1.8558
		0.29	-1.8538
		0.29111	-1.8398
		0.29222	-1.8968
		0.29333	-1.8788
		0.29444	-1.8738
		0.29556	-1.8448
		0.29667	-1.8568
		0.29778	-1.8908
		0.29889	-1.9008
		0.3	-1.8488
		0.30111	-1.9318
		0.30222	-1.9238
		0.30333	-1.9638
		0.30444	-1.8578
		0.30556	-1.8888
		0.30667	-1.8278
		0.30778	-2.0128
		0.30889	-1.8498
		0.31	-1.8438
		0.31111	-1.8588
		0.31222	-1.9158
		0.31333	-1.9028
		0.31444	-1.9258
		0.31556	-1.9028
		0.31667	-1.9248
		0.31778	-1.8788
		0.31889	-1.8658
		0.32	-1.9158
		0.32111	-1.8728
		0.32222	-1.8598
		0.32333	-1.9048
		0.32444	-1.8518
		0.32556	-1.9578
		0.32667	-1.9528
		0.32778	-1.9308
		0.32889	-1.8818
		0.33	-2.0598
		0.33111	-1.8698
		0.33222	-1.8908
		0.33333	-1.8678
		0.33444	-1.8808
		0.33556	-1.8598
		0.33667	-1.9148
		0.33778	-2.2668
		0.33889	-1.8508
		0.34	-1.9188
		0.34111	-2.0148
		0.34222	-1.8598
		0.34333	-1.8618
		0.34444	-1.9348
		0.34556	-1.8618
		0.34667	-1.8588
		0.34778	-1.8668
		0.34889	-1.8348
		0.35	-1.8968
		0.35111	-1.9138
		0.35222	-1.9628
		0.35333	-1.9008
		0.35444	-1.8258
		0.35556	-1.8548
		0.35667	-1.8848
		0.35778	-1.8838
		0.35889	-1.9338
		0.36	-1.9318
		0.36111	-1.9388
		0.36222	-1.9268
		0.36333	-1.8728
		0.36444	-1.9138
		0.36556	-1.9228
		0.36667	-2.0058
		0.36778	-1.9398
		0.36889	-1.9548
		0.37	-1.8598
		0.37111	-1.9048
		0.37222	-1.8858
		0.37333	-1.8838
		0.37444	-1.8608
		0.37556	-1.8568
		0.37667	-1.8848
		0.37778	-1.9118
		0.37889	-1.9178
		0.38	-1.8998
		0.38111	-1.9018
		0.38222	-1.8998
		0.38333	-1.8898
		0.38444	-1.9038
		0.38556	-1.9238
		0.38667	-1.8318
		0.38778	-1.8778
		0.38889	-1.8798
		0.39	-1.9168
		0.39111	-1.9498
		0.39222	-1.8758
		0.39333	-1.8798
		0.39444	-1.8668
		0.39556	-1.8938
		0.39667	-1.8888
		0.39778	-1.9438
		0.39889	-1.9318
		0.4	-1.8568
		0.40111	-1.8908
		0.40222	-1.9768
		0.40333	-1.9048
		0.40444	-1.8808
		0.40556	-1.9198
		0.40667	-1.8848
		0.40778	-1.8858
		0.40889	-1.9308
		0.41	-1.9218
		0.41111	-1.9928
		0.41222	-1.9908
		0.41333	-1.9478
		0.41444	-1.9128
		0.41556	-1.8578
		0.41667	-1.8988
		0.41778	-1.9108
		0.41889	-1.9398
		0.42	-1.9218
		0.42111	-1.9318
		0.42222	-1.9298
		0.42333	-1.9198
		0.42444	-1.9018
		0.42556	-1.9308
		0.42667	-2.0068
		0.42778	-1.9678
		0.42889	-1.9398
		0.43	-1.9328
		0.43111	-1.8698
		0.43222	-1.8988
		0.43333	-2.1278
		0.43444	-1.9098
		0.43556	-1.9068
		0.43667	-1.9768
		0.43778	-1.9718
		0.43889	-1.9428
		0.44	-1.8948
		0.44111	-2.0368
		0.44222	-1.9948
		0.44333	-2.0338
		0.44444	-1.8758
		0.44556	-2.0018
		0.44667	-1.8618
		0.44778	-1.8808
		0.44889	-1.8798
		0.45	-1.8928
		0.45111	-2.0408
		0.45222	-1.9278
		0.45333	-2.0518
		0.45444	-1.9408
		0.45556	-1.8258
		0.45667	-1.8938
		0.45778	-1.9398
		0.45889	-1.8328
		0.46	-1.8658
		0.46111	-1.9718
		0.46222	-2.0358
		0.46333	-1.9228
		0.46444	-2.0158
		0.46556	-1.9628
		0.46667	-1.9778
		0.46778	-1.9278
		0.46889	-1.9248
		0.47	-1.9608
		0.47111	-1.9418
		0.47222	-2.0428
		0.47333	-2.1388
		0.47444	-1.9128
		0.47556	-1.9548
		0.47667	-1.9938
		0.47778	-1.9538
		0.47889	-1.9088
		0.48	-1.9298
		0.48111	-1.9768
		0.48222	-1.9328
		0.48333	-1.9128
		0.48444	-1.8848
		0.48556	-1.9068
		0.48667	-1.9058
		0.48778	-1.9568
		0.48889	-1.9418
		0.49	-1.9338
		0.49111	-2.0398
		0.49222	-1.9318
		0.49333	-1.9178
		0.49444	-1.9048
		0.49556	-1.8918
		0.49667	-1.9158
		0.49778	-1.9338
		0.49889	-2.0218
		0.5	-1.8518
		0.50111	-1.8768
		0.50222	-1.8898
		0.50333	-1.8728
		0.50444	-1.9598
		0.50556	-1.8968
		0.50667	-1.9108
		0.50778	-2.0988
		0.50889	-1.8828
		0.51	-1.9208
		0.51111	-1.8868
		0.51222	-1.8718
		0.51333	-1.9098
		0.51444	-1.9308
		0.51556	-1.9068
		0.51667	-1.9138
		0.51778	-1.9268
		0.51889	-1.8798
		0.52	-1.9278
		0.52111	-1.8928
		0.52222	-1.9428
		0.52333	-1.9238
		0.52444	-1.9218
		0.52556	-1.8638
		0.52667	-1.8418
		0.52778	-1.8588
		0.52889	-1.8878
		0.53	-1.9428
		0.53111	-1.8838
		0.53222	-1.9458
		0.53333	-1.9508
		0.53444	-1.9298
		0.53556	-1.9728
		0.53667	-1.9258
		0.53778	-1.9108
		0.53889	-1.8918
		0.54	-1.9538
		0.54111	-1.9268
		0.54222	-1.9608
		0.54333	-2.0338
		0.54444	-1.9198
		0.54556	-1.9068
		0.54667	-1.9208
		0.54778	-1.9108
		0.54889	-1.8968
		0.55	-1.9018
		0.55111	-1.9568
		0.55222	-1.8928
		0.55333	-1.8888
		0.55444	-1.8608
		0.55556	-1.8838
		0.55667	-1.9538
		0.55778	-1.9338
		0.55889	-1.8938
		0.56	-1.9098
		0.56111	-1.8668
		0.56222	-1.8638
		0.56333	-1.8978
		0.56444	-1.9568
		0.56556	-2.0768
		0.56667	-1.8988
		0.56778	-1.9868
		0.56889	-1.9548
		0.57	-1.9558
		0.57111	-1.8388
		0.57222	-1.8758
		0.57333	-1.9058
		0.57444	-1.9518
		0.57556	-1.9828
		0.57667	-1.9408
		0.57778	-1.9418
		0.57889	-1.9508
		0.58	-1.8948
		0.58111	-1.8988
		0.58222	-1.9498
		0.58333	-1.8518
		0.58444	-1.8688
		0.58556	-1.8738
		0.58667	-1.9498
		0.58778	-1.8688
		0.58889	-1.8838
		0.59	-1.9188
		0.59111	-1.9298
		0.59222	-1.9678
		0.59333	-2.0338
		0.59444	-1.9188
		0.59556	-1.9578
		0.59667	-1.9278
		0.59778	-1.8498
		0.59889	-1.9288
		0.6	-1.9088
		0.60111	-1.9858
		0.60222	-1.9458
		0.60333	-1.8818
		0.60444	-1.9038
		0.60556	-1.9458
		0.60667	-1.9278
		0.60778	-1.9388
		0.60889	-1.9178
		0.61	-1.9558
		0.61111	-1.8848
		0.61222	-1.9398
		0.61333	-1.8778
		0.61444	-1.9388
		0.61556	-1.9078
		0.61667	-1.8808
		0.61778	-1.9488
		0.61889	-1.9288
		0.62	-2.0848
		0.62111	-1.8898
		0.62222	-1.8798
		0.62333	-1.8708
		0.62444	-1.9068
		0.62556	-1.9398
		0.62667	-1.9718
		0.62778	-1.9718
		0.62889	-1.9798
		0.63	-1.9188
		0.63111	-1.8718
		0.63222	-1.8938
		0.63333	-1.9558
		0.63444	-2.0838
		0.63556	-2.0978
		0.63667	-1.8988
		0.63778	-1.8978
		0.63889	-2.0168
		0.64	-1.9058
		0.64111	-1.9148
		0.64222	-1.9238
		0.64333	-1.9798
		0.64444	-1.9228
		0.64556	-1.9188
		0.64667	-1.9408
		0.64778	-1.9548
		0.64889	-1.9598
		0.65	-1.9418
		0.65111	-1.8968
		0.65222	-1.8688
		0.65333	-1.9118
		0.65444	-1.8828
		0.65556	-1.9498
		0.65667	-1.9838
		0.65778	-1.8728
		0.65889	-1.9248
		0.66	-1.9638
		0.66111	-1.8828
		0.66222	-1.9588
		0.66333	-2.0678
		0.66444	-1.9478
		0.66556	-1.8908
		0.66667	-1.8818
		0.66778	-1.9238
		0.66889	-1.9188
		0.67	-2.0138
		0.67111	-2.0348
		0.67222	-1.9518
		0.67333	-2.0128
		0.67444	-1.9448
		0.67556	-1.9148
		0.67667	-1.9598
		0.67778	-1.9118
		0.67889	-1.8768
		0.68	-1.9488
		0.68111	-1.9728
		0.68222	-1.9568
		0.68333	-1.9228
		0.68444	-1.9048
		0.68556	-1.9178
		0.68667	-1.9808
		0.68778	-1.9448
		0.68889	-1.8778
		0.69	-1.8838
		0.69111	-1.9248
		0.69222	-1.9148
		0.69333	-1.9788
		0.69444	-1.9138
		0.69556	-1.9018
		0.69667	-1.8858
		0.69778	-1.9388
		0.69889	-1.8948
		0.7	-1.9418
		0.70111	-1.9148
		0.70222	-1.9798
		0.70333	-1.9638
		0.70444	-2.0448
		0.70556	-1.9288
		0.70667	-1.8598
		0.70778	-1.9258
		0.70889	-1.8888
		0.71	-1.9018
		0.71111	-1.9668
		0.71222	-1.9608
		0.71333	-2.0168
		0.71444	-1.9818
		0.71556	-1.9418
		0.71667	-1.9408
		0.71778	-1.9328
		0.71889	-1.9778
		0.72	-1.9678
		0.72111	-1.9148
		0.72222	-1.8838
		0.72333	-1.9158
		0.72444	-1.9448
		0.72556	-1.9188
		0.72667	-1.9028
		0.72778	-2.0158
		0.72889	-1.8858
		0.73	-1.9158
		0.73111	-1.9178
		0.73222	-1.8828
		0.73333	-1.9098
		0.73444	-1.9268
		0.73556	-1.9098
		0.73667	-1.9528
		0.73778	-1.9278
		0.73889	-1.9648
		0.74	-2.0638
		0.74111	-1.9128
		0.74222	-1.9658
		0.74333	-1.9278
		0.74444	-1.9698
		0.74556	-1.9708
		0.74667	-1.9238
		0.74778	-1.9858
		0.74889	-1.9588
		0.75	-1.9498
		0.75111	-2.0048
		0.75222	-1.9648
		0.75333	-1.9498
		0.75444	-1.9668
		0.75556	-1.9638
		0.75667	-1.8898
		0.75778	-1.9448
		0.75889	-1.9568
		0.76	-1.9648
		0.76111	-1.9688
		0.76222	-1.9008
		0.76333	-1.9528
		0.76444	-1.8878
		0.76556	-1.9548
		0.76667	-1.9528
		0.76778	-1.9628
		0.76889	-2.0518
		0.77	-2.0128
		0.77111	-1.9128
		0.77222	-1.9968
		0.77333	-1.9278
		0.77444	-1.9758
		0.77556	-1.9588
		0.77667	-2.0708
		0.77778	-2.0788
		0.77889	-1.9748
		0.78	-2.0018
		0.78111	-1.9848
		0.78222	-1.9748
		0.78333	-1.9998
		0.78444	-2.2258
		0.78556	-2.0858
		0.78667	-1.9038
		0.78778	-1.9198
		0.78889	-1.8958
		0.79	-1.9238
		0.79111	-1.9868
		0.79222	-2.0548
		0.79333	-1.9668
		0.79444	-1.9688
		0.79556	-1.9118
		0.79667	-1.9218
		0.79778	-1.9218
		0.79889	-1.9508
		0.8	-2.0328
		0.80111	-1.9598
		0.80222	-1.9418
		0.80333	-1.9338
		0.80444	-2.0678
		0.80556	-1.9168
		0.80667	-2.0068
		0.80778	-1.9888
		0.80889	-2.0578
		0.81	-1.9968
		0.81111	-1.9768
		0.81222	-2.0358
		0.81333	-1.8818
		0.81444	-2.0168
		0.81556	-1.9658
		0.81667	-1.8978
		0.81778	-1.8768
		0.81889	-1.9468
		0.82	-1.9638
		0.82111	-1.9378
		0.82222	-1.9168
		0.82333	-1.9868
		0.82444	-1.9628
		0.82556	-1.9278
		0.82667	-1.9568
		0.82778	-2.0718
		0.82889	-1.9688
		0.83	-1.9598
		0.83111	-1.9618
		0.83222	-1.9778
		0.83333	-1.9538
		0.83444	-2.0268
		0.83556	-1.9108
		0.83667	-1.9868
		0.83778	-2.0048
		0.83889	-1.9798
		0.84	-1.9038
		0.84111	-1.9508
		0.84222	-1.9948
		0.84333	-2.0508
		0.84444	-1.9698
		0.84556	-2.0288
		0.84667	-1.9228
		0.84778	-1.9868
		0.84889	-1.9698
		0.85	-1.9088
		0.85111	-1.9398
		0.85222	-1.9358
		0.85333	-1.9168
		0.85444	-1.8738
		0.85556	-1.9258
		0.85667	-1.8928
		0.85778	-2.0278
		0.85889	-2.0168
		0.86	-1.9588
		0.86111	-2.0068
		0.86222	-1.9948
		0.86333	-1.8738
		0.86444	-1.9258
		0.86556	-1.9718
		0.86667	-1.9108
		0.86778	-1.9028
		0.86889	-1.9228
		0.87	-1.9318
		0.87111	-1.9758
		0.87222	-1.9198
		0.87333	-1.9238
		0.87444	-1.9088
		0.87556	-2.1628
		0.87667	-1.9608
		0.87778	-2.0398
		0.87889	-1.9798
		0.88	-1.8948
		0.88111	-1.9018
		0.88222	-1.8748
		0.88333	-1.9468
		0.88444	-1.9338
		0.88556	-1.9628
		0.88667	-1.9198
		0.88778	-1.9588
		0.88889	-1.9868
		0.89	-1.8848
		0.89111	-1.9278
		0.89222	-2.1108
		0.89333	-1.9558
		0.89444	-1.9988
		0.89556	-1.9698
		0.89667	-1.9808
		0.89778	-1.9868
		0.89889	-1.9518
		0.9	-1.9868
		0.90111	-1.9688
		0.90222	-2.1658
		0.90333	-1.9148
		0.90444	-1.8908
		0.90556	-1.9998
		0.90667	-1.9038
		0.90778	-1.9198
		0.90889	-1.9348
		0.91	-2.0278
		0.91111	-1.9288
		0.91222	-1.9608
		0.91333	-2.0218
		0.91444	-1.8548
		0.91556	-1.8868
		0.91667	-1.9148
		0.91778	-1.9678
		0.91889	-1.9178
		0.92	-1.9468
		0.92111	-1.9178
		0.92222	-1.9208
		0.92333	-1.9678
		0.92444	-1.9228
		0.92556	-1.9808
		0.92667	-1.9268
		0.92778	-1.9248
		0.92889	-1.9448
		0.93	-1.8988
		0.93111	-1.9558
		0.93222	-2.0128
		0.93333	-2.0538
		0.93444	-1.9188
		0.93556	-1.9818
		0.93667	-1.9538
		0.93778	-1.9148
		0.93889	-1.9618
		0.94	-1.9868
		0.94111	-1.9408
		0.94222	-1.8958
		0.94333	-1.8818
		0.94444	-1.9538
		0.94556	-1.8948
		0.94667	-1.9768
		0.94778	-2.1378
		0.94889	-1.9778
		0.95	-2.0338
		0.95111	-1.9508
		0.95222	-1.9338
		0.95333	-1.9188
		0.95444	-2.0278
		0.95556	-1.9658
		0.95667	-2.0228
		0.95778	-1.9668
		0.95889	-1.9658
		0.96	-2.0368
		0.96111	-1.9098
		0.96222	-1.9338
		0.96333	-1.9228
		0.96444	-2.0028
		0.96556	-2.0248
		0.96667	-1.9508
		0.96778	-1.9308
		0.96889	-2.0988
		0.97	-1.9228
		0.97111	-1.9328
		0.97222	-1.9628
		0.97333	-2.0568
		0.97444	-2.0088
		0.97556	-1.9568
		0.97667	-1.9688
		0.97778	-2.0058
		0.97889	-1.9138
		0.98	-1.9518
		0.98111	-1.9378
		0.98222	-1.9428
		0.98333	-1.9418
		0.98444	-1.9688
		0.98556	-1.9508
		0.98667	-1.8808
		0.98778	-2.1428
		0.98889	-1.9668
		0.99	-1.9008
		0.99111	-1.9428
		0.99222	-2.0438
		0.99333	-1.9198
		0.99444	-1.9748
		0.99556	-2.0558
		0.99667	-1.9538
		0.99778	-2.0078
		0.99889	-1.9508
		1	-2.0568
		1.00111	-1.9058
		1.00222	-1.9268
		1.00333	-1.8958
		1.00444	-1.9488
		1.00556	-2.0018
		1.00667	-1.8978
		1.00778	-1.9878
		1.00889	-1.9668
		1.01	-2.0338
		1.01111	-1.9468
		1.01222	-1.9258
		1.01333	-1.9568
		1.01444	-1.9678
		1.01556	-2.0038
		1.01667	-1.9328
		1.01778	-2.0088
		1.01889	-1.9988
		1.02	-1.9418
		1.02111	-1.9468
		1.02222	-1.9908
		1.02333	-2.0098
		1.02444	-1.9278
		1.02556	-1.9128
		1.02667	-1.9248
		1.02778	-1.9008
		1.02889	-1.9588
		1.03	-1.9618
		1.03111	-1.9378
		1.03222	-2.0338
		1.03333	-1.9138
		1.03444	-1.9448
		1.03556	-1.9278
		1.03667	-1.9778
		1.03778	-1.9358
		1.03889	-1.9968
		1.04	-2.0038
		1.04111	-1.9258
		1.04222	-1.9478
		1.04333	-1.9218
		1.04444	-1.9698
		1.04556	-1.9038
		1.04667	-1.9708
		1.04778	-2.0038
		1.04889	-2.0618
		1.05	-1.9258
		1.05111	-1.9488
		1.05222	-1.9538
		1.05333	-1.9958
		1.05444	-1.9758
		1.05556	-1.9938
		1.05667	-1.9748
		1.05778	-2.0318
		1.05889	-2.0378
		1.06	-1.9868
		1.06111	-2.0438
		1.06222	-2.0108
		1.06333	-2.0198
		1.06444	-1.8908
		1.06556	-1.9468
		1.06667	-1.9728
		1.06778	-2.0608
		1.06889	-1.9978
		1.07	-1.9118
		1.07111	-2.0018
		1.07222	-1.9738
		1.07333	-1.9898
		1.07444	-1.9608
		1.07556	-1.9308
		1.07667	-2.0208
		1.07778	-1.9718
		1.07889	-1.9728
		1.08	-1.9638
		1.08111	-1.9758
		1.08222	-1.9718
		1.08333	-2.0288
		1.08444	-1.9518
		1.08556	-1.9538
		1.08667	-1.9358
		1.08778	-1.9378
		1.08889	-2.0038
		1.09	-1.9818
		1.09111	-1.9828
		1.09222	-2.0148
		1.09333	-2.0458
		1.09444	-1.9408
		1.09556	-2.0538
		1.09667	-1.9518
		1.09778	-1.9148
		1.09889	-1.9368
		1.1	-1.9538
		1.10111	-1.9548
		1.10222	-1.9738
		1.10333	-1.9428
		1.10444	-2.0148
		1.10556	-1.9938
		1.10667	-2.0138
		1.10778	-2.2128
		1.10889	-1.9188
		1.11	-1.9508
		1.11111	-1.9978
		1.11222	-1.9578
		1.11333	-2.0048
		1.11444	-2.0008
		1.11556	-2.1958
		1.11667	-1.9768
		1.11778	-2.1348
		1.11889	-1.9528
		1.12	-1.9048
		1.12111	-1.9298
		1.12222	-1.9448
		1.12333	-2.0818
		1.12444	-1.9508
		1.12556	-2.1568
		1.12667	-2.0168
		1.12778	-2.0148
		1.12889	-2.0058
		1.13	-1.9148
		1.13111	-2.1538
		1.13222	-1.9278
		1.13333	-2.0868
		1.13444	-1.9748
		1.13556	-2.0718
		1.13667	-1.9538
		1.13778	-1.9548
		1.13889	-1.9078
		1.14	-1.9768
		1.14111	-1.9968
		1.14222	-1.9338
		1.14333	-2.0468
		1.14444	-2.0018
		1.14556	-1.9688
		1.14667	-1.9518
		1.14778	-1.9328
		1.14889	-1.9578
		1.15	-1.9588
		1.15111	-1.9848
		1.15222	-2.0758
		1.15333	-2.0318
		1.15444	-2.0018
		1.15556	-1.9038
		1.15667	-1.9878
		1.15778	-1.9568
		1.15889	-1.9438
		1.16	-1.9168
		1.16111	-1.9098
		1.16222	-1.9738
		1.16333	-2.0108
		1.16444	-1.9818
		1.16556	-2.0048
		1.16667	-2.0078
		1.16778	-2.0998
		1.16889	-1.9728
		1.17	-2.0988
		1.17111	-1.9518
		1.17222	-2.0908
		1.17333	-1.9628
		1.17444	-1.9158
		1.17556	-1.9508
		1.17667	-1.9108
		1.17778	-2.1348
		1.17889	-1.9228
		1.18	-1.9338
		1.18111	-1.9328
		1.18222	-2.0718
		1.18333	-1.9218
		1.18444	-1.9448
		1.18556	-1.9558
		1.18667	-1.9438
		1.18778	-2.1098
		1.18889	-1.9858
		1.19	-2.2318
		1.19111	-2.0248
		1.19222	-2.0118
		1.19333	-1.9448
		1.19444	-1.9208
		1.19556	-2.0318
		1.19667	-1.8978
		1.19778	-1.9398
		1.19889	-2.0458
		1.2	-1.9098
		1.20111	-1.9478
		1.20222	-1.8998
		1.20333	-1.9548
		1.20444	-1.9668
		1.20556	-1.9188
		1.20667	-1.9988
		1.20778	-1.9598
		1.20889	-1.9928
		1.21	-1.9868
		1.21111	-2.1028
		1.21222	-1.9848
		1.21333	-1.9308
		1.21444	-1.9398
		1.21556	-1.9388
		1.21667	-1.9508
		1.21778	-2.0008
		1.21889	-2.0348
		1.22	-1.9528
		1.22111	-1.9478
		1.22222	-1.9658
		1.22333	-1.9398
		1.22444	-1.9408
		1.22556	-1.9508
		1.22667	-2.0188
		1.22778	-1.9388
		1.22889	-1.9988
		1.23	-1.8928
		1.23111	-1.9608
		1.23222	-1.9388
		1.23333	-1.9648
		1.23444	-1.8898
		1.23556	-1.9328
		1.23667	-1.9328
		1.23778	-1.9918
		1.23889	-2.0148
		1.24	-2.1018
		1.24111	-1.9708
		1.24222	-1.9668
		1.24333	-2.1338
		1.24444	-1.9548
		1.24556	-1.9058
		1.24667	-1.9578
		1.24778	-1.9218
		1.24889	-1.9838
		1.25	-1.9898
		1.25111	-1.9588
		1.25222	-1.9778
		1.25333	-1.9588
		1.25444	-1.9138
		1.25556	-1.9618
		1.25667	-1.9568
		1.25778	-1.9408
		1.25889	-2.0238
		1.26	-2.3048
		1.26111	-2.0368
		1.26222	-2.0778
		1.26333	-2.1698
		1.26444	-1.9598
		1.26556	-1.9848
		1.26667	-1.9628
		1.26778	-1.9708
		1.26889	-1.9638
		1.27	-2.1018
		1.27111	-1.9878
		1.27222	-1.9538
		1.27333	-1.9878
		1.27444	-1.9648
		1.27556	-2.0818
		1.27667	-1.9828
		1.27778	-2.0968
		1.27889	-1.9628
		1.28	-1.9768
		1.28111	-1.9758
		1.28222	-2.0858
		1.28333	-1.9138
		1.28444	-1.9678
		1.28556	-1.9718
		1.28667	-1.9728
		1.28778	-2.0388
		1.28889	-1.9918
		1.29	-2.0308
		1.29111	-1.9718
		1.29222	-1.9618
		1.29333	-1.9708
		1.29444	-1.9268
		1.29556	-1.9808
		1.29667	-1.9728
		1.29778	-1.9828
		1.29889	-2.0268
		1.3	-2.0748
		1.30111	-1.9498
		1.30222	-1.9188
		1.30333	-1.8778
		1.30444	-1.9338
		1.30556	-1.9308
		1.30667	-1.9368
		1.30778	-2.0068
		1.30889	-2.1968
		1.31	-1.9568
		1.31111	-1.9768
		1.31222	-2.2168
		1.31333	-1.9398
		1.31444	-1.9528
		1.31556	-2.0678
		1.31667	-1.9438
		1.31778	-1.9338
		1.31889	-1.9648
		1.32	-2.0518
		1.32111	-2.0018
		1.32222	-2.1898
		1.32333	-2.0428
		1.32444	-2.0928
		1.32556	-2.1058
		1.32667	-1.9538
		1.32778	-1.9618
		1.32889	-1.9678
		1.33	-1.9188
		1.33111	-1.9718
		1.33222	-2.0008
		1.33333	-2.0008
		1.33444	-2.0278
		1.33556	-1.9708
		1.33667	-1.9668
		1.33778	-1.9918
		1.33889	-2.0258
		1.34	-2.0498
		1.34111	-1.9548
		1.34222	-1.9658
		1.34333	-2.0198
		1.34444	-1.9868
		1.34556	-2.0498
		1.34667	-1.9208
		1.34778	-1.9108
		1.34889	-1.9608
		1.35	-1.9618
		1.35111	-1.9698
		1.35222	-1.9478
		1.35333	-2.0108
		1.35444	-1.9578
		1.35556	-2.0008
		1.35667	-1.9858
		1.35778	-2.0248
		1.35889	-2.0258
		1.36	-2.1328
		1.36111	-1.9858
		1.36222	-1.9708
		1.36333	-2.0168
		1.36444	-1.9558
		1.36556	-2.0558
		1.36667	-1.9448
		1.36778	-2.0938
		1.36889	-2.0318
		1.37	-1.9468
		1.37111	-1.9478
		1.37222	-2.0118
		1.37333	-1.9218
		1.37444	-1.9668
		1.37556	-2.0228
		1.37667	-2.0008
		1.37778	-2.0338
		1.37889	-2.0228
		1.38	-2.0478
		1.38111	-1.9398
		1.38222	-1.9708
		1.38333	-2.0878
		1.38444	-1.9558
		1.38556	-1.9638
		1.38667	-1.9698
		1.38778	-2.0418
		1.38889	-1.9578
		1.39	-2.0168
		1.39111	-1.9938
		1.39222	-2.0228
		1.39333	-1.9288
		1.39444	-1.9048
		1.39556	-1.9528
		1.39667	-1.9308
		1.39778	-2.0658
		1.39889	-1.9958
		1.4	-2.0698
		1.40111	-2.0238
		1.40222	-1.9908
		1.40333	-1.9568
		1.40444	-1.9448
		1.40556	-2.0558
		1.40667	-1.9628
		1.40778	-1.9638
		1.40889	-1.9878
		1.41	-1.9778
		1.41111	-1.9868
		1.41222	-1.9808
		1.41333	-1.8958
		1.41444	-1.9248
		1.41556	-1.8928
		1.41667	-2.0288
		1.41778	-1.9418
		1.41889	-1.9858
		1.42	-1.9148
		1.42111	-1.9698
		1.42222	-1.9448
		1.42333	-1.9918
		1.42444	-1.9708
		1.42556	-1.9008
		1.42667	-1.9078
		1.42778	-1.9748
		1.42889	-1.9388
		1.43	-1.9678
		1.43111	-2.0288
		1.43222	-1.9688
		1.43333	-2.0088
		1.43444	-1.9888
		1.43556	-1.9528
		1.43667	-1.9448
		1.43778	-1.9648
		1.43889	-1.9788
		1.44	-1.9618
		1.44111	-1.9828
		1.44222	-1.9668
		1.44333	-1.9668
		1.44444	-2.0448
		1.44556	-1.9668
		1.44667	-1.9278
		1.44778	-1.9338
		1.44889	-2.1808
		1.45	-2.0948
		1.45111	-1.9778
		1.45222	-1.9648
		1.45333	-1.9978
		1.45444	-2.2148
		1.45556	-1.9398
		1.45667	-1.9578
		1.45778	-2.0008
		1.45889	-2.0188
		1.46	-1.9768
		1.46111	-1.9908
		1.46222	-1.9408
		1.46333	-1.9838
		1.46444	-1.9658
		1.46556	-2.0488
		1.46667	-2.0058
		1.46778	-2.0808
		1.46889	-1.9068
		1.47	-2.0298
		1.47111	-1.9958
		1.47222	-2.0718
		1.47333	-2.0278
		1.47444	-1.9748
		1.47556	-1.9188
		1.47667	-1.9288
		1.47778	-1.9948
		1.47889	-2.0628
		1.48	-1.9408
		1.48111	-2.0018
		1.48222	-1.9238
		1.48333	-1.9738
		1.48444	-1.9548
		1.48556	-2.0348
		1.48667	-1.9648
		1.48778	-1.9588
		1.48889	-2.2258
		1.49	-1.9608
		1.49111	-2.1268
		1.49222	-2.0358
		1.49333	-1.9468
		1.49444	-1.9808
		1.49556	-2.0148
		1.49667	-1.9928
		1.49778	-1.9628
		1.49889	-1.9618
		1.5	-2.0218
		1.50111	-2.2038
		1.50222	-1.9508
		1.50333	-1.9908
		1.50444	-1.9938
		1.50556	-2.0278
		1.50667	-2.0808
		1.50778	-2.0568
		1.50889	-2.1248
		1.51	-2.0778
		1.51111	-2.0728
		1.51222	-2.0498
		1.51333	-2.0038
		1.51444	-2.0598
		1.51556	-2.0608
		1.51667	-2.1398
		1.51778	-2.0578
		1.51889	-2.1548
		1.52	-2.0438
		1.52111	-2.0298
		1.52222	-2.0098
		1.52333	-1.9928
		1.52444	-2.0648
		1.52556	-2.0658
		1.52667	-2.0808
		1.52778	-2.2588
		1.52889	-2.0388
		1.53	-2.0458
		1.53111	-2.0158
		1.53222	-2.1588
		1.53333	-1.9928
		1.53444	-2.0458
		1.53556	-2.0538
		1.53667	-2.0158
		1.53778	-2.0418
		1.53889	-2.0768
		1.54	-2.1158
		1.54111	-2.1358
		1.54222	-2.0828
		1.54333	-2.0258
		1.54444	-2.0578
		1.54556	-2.0008
		1.54667	-2.0778
		1.54778	-2.0258
		1.54889	-2.0708
		1.55	-2.0578
		1.55111	-2.0848
		1.55222	-2.0908
		1.55333	-2.1518
		1.55444	-2.0208
		1.55556	-2.1658
		1.55667	-2.0628
		1.55778	-2.1518
		1.55889	-2.0378
		1.56	-2.0108
		1.56111	-2.0468
		1.56222	-2.0618
		1.56333	-2.1308
		1.56444	-2.0748
		1.56556	-2.0818
		1.56667	-2.0288
		1.56778	-2.0648
		1.56889	-2.0698
		1.57	-2.1038
		1.57111	-2.0748
		1.57222	-2.0958
		1.57333	-2.1538
		1.57444	-2.0488
		1.57556	-2.1078
		1.57667	-2.0158
		1.57778	-2.0218
		1.57889	-2.0678
		1.58	-2.0858
		1.58111	-2.0718
		1.58222	-2.0828
		1.58333	-2.0558
		1.58444	-2.0768
		1.58556	-2.0408
		1.58667	-2.0778
		1.58778	-2.0878
		1.58889	-2.1178
		1.59	-2.1498
		1.59111	-2.0548
		1.59222	-2.0528
		1.59333	-2.0928
		1.59444	-2.0838
		1.59556	-2.0768
		1.59667	-2.1138
		1.59778	-2.0768
		1.59889	-2.1028
		1.6	-2.0808
		1.60111	-2.0308
		1.60222	-2.0498
		1.60333	-2.0658
		1.60444	-2.0628
		1.60556	-2.1228
		1.60667	-2.0078
		1.60778	-2.0488
		1.60889	-1.9338
		1.61	-1.9498
		1.61111	-1.9648
		1.61222	-2.0068
		1.61333	-2.0618
		1.61444	-2.0078
		1.61556	-2.0698
		1.61667	-1.9948
		1.61778	-2.0048
		1.61889	-1.9988
		1.62	-1.9888
		1.62111	-2.0228
		1.62222	-2.1978
		1.62333	-2.0268
		1.62444	-1.9308
		1.62556	-1.9268
		1.62667	-2.0288
		1.62778	-1.9898
		1.62889	-2.0108
		1.63	-2.0508
		1.63111	-1.9608
		1.63222	-1.9048
		1.63333	-1.9458
		1.63444	-2.1058
		1.63556	-1.9708
		1.63667	-2.0528
		1.63778	-2.0168
		1.63889	-1.9678
		1.64	-1.9798
		1.64111	-1.9788
		1.64222	-2.0388
		1.64333	-1.9508
		1.64444	-1.9818
		1.64556	-2.0318
		1.64667	-1.9878
		1.64778	-1.9368
		1.64889	-1.9228
		1.65	-1.9728
		1.65111	-2.0158
		1.65222	-1.9698
		1.65333	-1.9578
		1.65444	-2.0008
		1.65556	-2.0578
		1.65667	-1.9708
		1.65778	-1.9788
		1.65889	-1.9518
		1.66	-1.9938
		1.66111	-1.9558
		1.66222	-1.9358
		1.66333	-1.9528
		1.66444	-1.9648
		1.66556	-2.0318
		1.66667	-1.9948
		1.66778	-1.9608
		1.66889	-2.0228
		1.67	-1.9578
		1.67111	-1.9898
		1.67222	-1.9698
		1.67333	-2.0338
		1.67444	-1.9898
		1.67556	-2.0038
		1.67667	-2.0708
		1.67778	-2.1978
		1.67889	-1.9618
		1.68	-1.9598
		1.68111	-2.0108
		1.68222	-1.9748
		1.68333	-2.2168
		1.68444	-1.9778
		1.68556	-2.1468
		1.68667	-2.0558
		1.68778	-1.9578
		1.68889	-2.0248
		1.69	-1.9058
		1.69111	-1.9478
		1.69222	-2.0098
		1.69333	-1.9568
		1.69444	-2.1038
		1.69556	-2.2848
		1.69667	-1.9598
		1.69778	-1.9818
		1.69889	-1.9648
		1.7	-2.0048
		1.70111	-1.9828
		1.70222	-1.9528
		1.70333	-1.9138
		1.70444	-2.1068
		1.70556	-1.9338
		1.70667	-2.0358
		1.70778	-2.0548
		1.70889	-2.0018
		1.71	-2.1518
		1.71111	-1.9798
		1.71222	-1.9138
		1.71333	-1.9908
		1.71444	-2.0068
		1.71556	-2.1178
		1.71667	-1.9538
		1.71778	-1.9808
		1.71889	-2.0498
		1.72	-1.9978
		1.72111	-2.0248
		1.72222	-1.9638
		1.72333	-1.9418
		1.72444	-1.9678
		1.72556	-2.0108
		1.72667	-2.0478
		1.72778	-1.9908
		1.72889	-1.9838
		1.73	-2.0188
		1.73111	-2.0828
		1.73222	-2.0828
		1.73333	-2.0048
		1.73444	-2.0098
		1.73556	-1.9838
		1.73667	-1.9608
		1.73778	-2.0358
		1.73889	-2.0078
		1.74	-2.1518
		1.74111	-2.0078
		1.74222	-2.0248
		1.74333	-2.1018
		1.74444	-2.0218
		1.74556	-1.9908
		1.74667	-2.0108
		1.74778	-2.0148
		1.74889	-2.0188
		1.75	-2.0098
		1.75111	-1.9328
		1.75222	-1.9718
		1.75333	-1.9638
		1.75444	-1.9258
		1.75556	-1.9358
		1.75667	-1.9508
		1.75778	-2.0088
		1.75889	-1.9818
		1.76	-2.0148
		1.76111	-2.0878
		1.76222	-1.9388
		1.76333	-2.0178
		1.76444	-2.0258
		1.76556	-1.9998
		1.76667	-2.0748
		1.76778	-1.9838
		1.76889	-2.1058
		1.77	-1.9278
		1.77111	-2.0018
		1.77222	-1.9358
		1.77333	-1.9628
		1.77444	-2.0428
		1.77556	-2.0048
		1.77667	-2.0528
		1.77778	-2.1698
		1.77889	-1.9778
		1.78	-1.9758
		1.78111	-1.9428
		1.78222	-2.0298
		1.78333	-1.9708
		1.78444	-2.2048
		1.78556	-1.9868
		1.78667	-2.1468
		1.78778	-1.9558
		1.78889	-2.2788
		1.79	-1.9738
		1.79111	-1.9718
		1.79222	-2.0788
		1.79333	-1.9418
		1.79444	-1.9608
		1.79556	-1.9708
		1.79667	-1.9758
		1.79778	-2.1898
		1.79889	-1.9318
		1.8	-1.9728
		1.80111	-1.9598
		1.80222	-2.0368
		1.80333	-2.2168
		1.80444	-1.9668
		1.80556	-1.9858
		1.80667	-2.3248
		1.80778	-1.9348
		1.80889	-2.0048
		1.81	-1.9898
		1.81111	-1.9488
		1.81222	-1.9148
		1.81333	-1.9678
		1.81444	-1.9578
		1.81556	-2.0158
		1.81667	-2.0138
		1.81778	-1.9158
		1.81889	-1.9848
		1.82	-2.0098
		1.82111	-1.9308
		1.82222	-1.9918
		1.82333	-1.9758
		1.82444	-1.9548
		1.82556	-1.9798
		1.82667	-1.9608
		1.82778	-1.9818
		1.82889	-2.0308
		1.83	-2.1368
		1.83111	-2.1238
		1.83222	-1.9278
		1.83333	-2.0248
		1.83444	-2.1938
		1.83556	-1.9748
		1.83667	-2.1468
		1.83778	-2.0008
		1.83889	-1.9988
		1.84	-2.0168
		1.84111	-1.9228
		1.84222	-1.9828
		1.84333	-1.9788
		1.84444	-2.0228
		1.84556	-2.0308
		1.84667	-2.0168
		1.84778	-1.9438
		1.84889	-1.9988
		1.85	-2.1718
		1.85111	-1.9998
		1.85222	-2.1028
		1.85333	-1.9838
		1.85444	-2.0418
		1.85556	-1.9618
		1.85667	-2.0568
		1.85778	-2.1128
		1.85889	-1.9508
		1.86	-1.9568
		1.86111	-1.9678
		1.86222	-2.0168
		1.86333	-2.0378
		1.86444	-2.0618
		1.86556	-1.9898
		1.86667	-2.0458
		1.86778	-2.1578
		1.86889	-2.0228
		1.87	-1.9648
		1.87111	-2.0528
		1.87222	-1.9628
		1.87333	-1.9458
		1.87444	-1.9958
		1.87556	-1.9758
		1.87667	-2.0568
		1.87778	-2.1348
		1.87889	-2.0078
		1.88	-1.9918
		1.88111	-2.0158
		1.88222	-2.0578
		1.88333	-1.9928
		1.88444	-1.9918
		1.88556	-1.9228
		1.88667	-1.9748
		1.88778	-1.9738
		1.88889	-2.0048
		1.89	-1.9808
		1.89111	-2.0148
		1.89222	-2.0158
		1.89333	-1.9488
		1.89444	-1.9898
		1.89556	-2.0528
		1.89667	-1.9768
		1.89778	-2.0668
		1.89889	-2.0508
		1.9	-1.9778
		1.90111	-2.0238
		1.90222	-2.1678
		1.90333	-2.0708
		1.90444	-2.0238
		1.90556	-2.0078
		1.90667	-1.9528
		1.90778	-1.9928
		1.90889	-2.0108
		1.91	-2.0558
		1.91111	-2.0518
		1.91222	-2.0088
		1.91333	-1.9928
		1.91444	-2.0438
		1.91556	-2.0988
		1.91667	-1.9888
		1.91778	-1.9388
		1.91889	-2.0728
		1.92	-1.9508
		1.92111	-2.0108
		1.92222	-1.9848
		1.92333	-2.0458
		1.92444	-2.1118
		1.92556	-1.9938
		1.92667	-2.0298
		1.92778	-2.0418
		1.92889	-1.9778
		1.93	-2.0008
		1.93111	-1.9708
		1.93222	-1.9828
		1.93333	-2.0328
		1.93444	-2.1678
		1.93556	-1.9658
		1.93667	-2.0428
		1.93778	-2.0558
		1.93889	-1.9348
		1.94	-2.0248
		1.94111	-1.9228
		1.94222	-1.9828
		1.94333	-1.9658
		1.94444	-2.0218
		1.94556	-2.0878
		1.94667	-1.9858
		1.94778	-1.9868
		1.94889	-2.0048
		1.95	-1.9998
		1.95111	-2.0288
		1.95222	-2.0848
		1.95333	-2.2778
		1.95444	-2.0108
		1.95556	-1.9998
		1.95667	-1.9778
		1.95778	-2.0508
		1.95889	-2.0488
		1.96	-2.1148
		1.96111	-2.0628
		1.96222	-2.0258
		1.96333	-1.9888
		1.96444	-1.9628
		1.96556	-2.0138
		1.96667	-1.9558
		1.96778	-1.9968
		1.96889	-1.9698
		1.97	-2.0538
		1.97111	-2.2188
		1.97222	-2.0938
		1.97333	-2.1248
		1.97444	-1.9268
		1.97556	-1.9878
		1.97667	-2.0998
		1.97778	-2.0208
		1.97889	-1.9848
		1.98	-1.9658
		1.98111	-2.0068
		1.98222	-1.9968
		1.98333	-2.1438
		1.98444	-2.0268
		1.98556	-1.9398
		1.98667	-1.9668
		1.98778	-2.0438
		1.98889	-1.9938
		1.99	-2.0978
		1.99111	-1.9838
		1.99222	-2.0178
		1.99333	-2.3208
		1.99444	-1.9978
		1.99556	-2.0288
		1.99667	-1.9678
		1.99778	-2.0118
		1.99889	-2.0228
		2	-2.0058
		2.00111	-2.0108
		2.00222	-1.9458
		2.00333	-1.9708
		2.00444	-2.0258
		2.00556	-2.0028
		2.00667	-2.0538
		2.00778	-2.1448
		2.00889	-2.0498
		2.01	-1.9388
		2.01111	-2.0128
		2.01222	-1.9948
		2.01333	-2.1728
		2.01444	-2.1318
		2.01556	-1.9908
		2.01667	-2.0188
		2.01778	-2.0048
		2.01889	-2.1148
		2.02	-1.9848
		2.02111	-1.9978
		2.02222	-1.9738
		2.02333	-1.9808
		2.02444	-1.9478
		2.02556	-1.9618
		2.02667	-2.0178
		2.02778	-1.9888
		2.02889	-2.1118
		2.03	-2.0818
		2.03111	-2.0308
		2.03222	-1.9728
		2.03333	-2.0428
		2.03444	-2.0938
		2.03556	-2.0718
		2.03667	-2.1418
		2.03778	-2.0928
		2.03889	-2.1168
		2.04	-2.0258
		2.04111	-2.1238
		2.04222	-2.2338
		2.04333	-2.1678
		2.04444	-2.0978
		2.04556	-1.9768
		2.04667	-2.1068
		2.04778	-2.1338
		2.04889	-1.9568
		2.05	-2.0188
		2.05111	-1.9478
		2.05222	-1.9758
		2.05333	-2.0568
		2.05444	-2.0368
		2.05556	-2.0338
		2.05667	-2.0578
		2.05778	-2.0208
		2.05889	-2.0788
		2.06	-2.1128
		2.06111	-2.1148
		2.06222	-2.0178
		2.06333	-1.9938
		2.06444	-2.0528
		2.06556	-2.0178
		2.06667	-2.2108
		2.06778	-2.1408
		2.06889	-2.0148
		2.07	-1.9218
		2.07111	-1.9428
		2.07222	-1.9808
		2.07333	-1.9778
		2.07444	-2.0188
		2.07556	-2.0388
		2.07667	-1.9548
		2.07778	-2.1348
		2.07889	-2.0158
		2.08	-2.1438
		2.08111	-2.0598
		2.08222	-2.0748
		2.08333	-2.0238
		2.08444	-2.0288
		2.08556	-2.0198
		2.08667	-2.2368
		2.08778	-1.9558
		2.08889	-2.0398
		2.09	-1.9878
		2.09111	-2.0288
		2.09222	-2.2098
		2.09333	-2.0288
		2.09444	-2.0428
		2.09556	-1.9788
		2.09667	-2.0568
		2.09778	-2.0518
		2.09889	-2.1348
		2.1	-2.2008
		2.10111	-1.9888
		2.10222	-1.9438
		2.10333	-2.0288
		2.10444	-2.0038
		2.10556	-2.0078
		2.10667	-2.1118
		2.10778	-2.0258
		2.10889	-2.1008
		2.11	-2.0598
		2.11111	-2.0248
		2.11222	-2.0358
		2.11333	-2.0538
		2.11444	-2.0288
		2.11556	-2.0878
		2.11667	-2.0128
		2.11778	-2.1318
		2.11889	-2.0528
		2.12	-2.2118
		2.12111	-1.9948
		2.12222	-1.9898
		2.12333	-1.9838
		2.12444	-2.0418
		2.12556	-2.0478
		2.12667	-2.0908
		2.12778	-2.0468
		2.12889	-1.9668
		2.13	-1.9618
		2.13111	-1.9638
		2.13222	-1.9448
		2.13333	-2.0038
		2.13444	-2.0538
		2.13556	-1.9708
		2.13667	-1.9838
		2.13778	-2.0218
		2.13889	-2.0538
		2.14	-1.9338
		2.14111	-1.9578
		2.14222	-2.1078
		2.14333	-1.9978
		2.14444	-2.0438
		2.14556	-2.1338
		2.14667	-2.0938
		2.14778	-1.9988
		2.14889	-1.9768
		2.15	-2.0408
		2.15111	-1.9928
		2.15222	-2.1318
		2.15333	-2.0318
		2.15444	-2.0428
		2.15556	-2.0788
		2.15667	-1.9918
		2.15778	-1.9278
		2.15889	-2.0398
		2.16	-1.9958
		2.16111	-2.0348
		2.16222	-2.0978
		2.16333	-1.9738
		2.16444	-1.9628
		2.16556	-2.1408
		2.16667	-1.9908
		2.16778	-2.0728
		2.16889	-2.1388
		2.17	-2.1728
		2.17111	-2.0078
		2.17222	-2.1308
		2.17333	-1.9828
		2.17444	-2.0468
		2.17556	-2.0388
		2.17667	-1.9908
		2.17778	-2.0328
		2.17889	-2.0128
		2.18	-2.0978
		2.18111	-1.9638
		2.18222	-2.0218
		2.18333	-2.0108
		2.18444	-2.0528
		2.18556	-2.0188
		2.18667	-2.0668
		2.18778	-1.9618
		2.18889	-2.0238
		2.19	-1.9638
		2.19111	-1.9888
		2.19222	-1.9978
		2.19333	-2.0268
		2.19444	-2.0618
		2.19556	-2.0528
		2.19667	-2.0938
		2.19778	-2.0288
		2.19889	-2.0708
		2.2	-2.2718
		2.20111	-2.0058
		2.20222	-2.1648
		2.20333	-2.0128
		2.20444	-2.0618
		2.20556	-2.0938
		2.20667	-2.0198
		2.20778	-2.1178
		2.20889	-1.9908
		2.21	-2.1128
		2.21111	-2.0198
		2.21222	-2.0178
		2.21333	-2.1478
		2.21444	-2.0008
		2.21556	-2.1368
		2.21667	-2.1848
		2.21778	-2.0148
		2.21889	-2.0658
		2.22	-2.0388
[truncated: 37,227 more rows]
