# Supplementary material for: Efficient industrial-current-density acetylene to polymer-grade ethylene via hydrogen-localization transfer over fluorine-modified copper
Source: Nat Commun. 2023 Dec 16;14:8384. doi: 10.1038/s41467-023-44171-5 (PMC10725425; doi:10.1038/s41467-023-44171-5)
Supplement: Supplementary file 3 — Source Data [file 41467_2023_44171_MOESM3_ESM.zip › Data source Fig.3.xlsx]

## Sheet: Fig.3a
Fig.3a
			Cu-F Intensity (a.u.)
				Potential( V vs. RHE)
			Raman shift (cm-1)	OCP	-0.4	-0.5	-0.6	-0.7	-0.8	-0.9	-1
			51.52	1187.29	1152.28	1227.31	1276.55	1207.24	1182.93	1262.53	1252.88
			53.3636	946.552	1048.19	1064.59	1082.15	1076.25	996.52	1065.21	1044.57
			55.2089	930.999	958.879	950.083	1020.75	986.543	1020.29	1004.77	1021.16
			57.0517	755.146	833.23	832.981	853.15	841.349	824.725	838.232	865.631
			58.8941	633.699	667.281	704.057	766.246	665.45	657.104	746.941	824.004
			60.7362	543.506	608.938	669.929	665.005	610.295	657.136	634.204	717.613
			62.58	610.03	663.717	698.171	728.08	679.517	653.962	671.087	762.978
			64.4214	626.25	645.003	681.428	704.57	693.655	703.691	740.557	730.582
			66.2624	583.84	681.517	706.854	734.217	709.751	683.162	715.871	705.76
			68.1051	575.914	554.52	594.832	644.175	527.146	624.39	594.056	647.853
			69.9454	494.044	556.813	583.778	588.702	568.758	561.277	578.15	639.682
			71.7853	530.405	546.451	548.542	605.938	563.648	564.026	552.262	658.741
			73.6248	564.517	551.064	597.889	628.936	612.627	592.323	581.643	681.982
			75.4661	526.046	571.114	582.667	649.987	574.259	588.998	604.033	646.045
			77.3049	499.508	544.518	569.007	576.431	580.487	590.766	564.417	630.655
			79.1434	471.178	471.769	491.496	538.01	494.381	479.34	505.198	586.279
			80.9815	454.789	503.809	488.112	516.341	464.645	518.267	492.964	576.825
			82.8214	409.273	433.822	471.142	502.423	479.402	503.873	455.995	547.874
			84.6587	373.177	375.772	418.673	384.957	432.141	438.33	408.672	505.65
			86.4957	338.891	381.616	390.178	426.319	409.162	429.285	411.706	478.832
			88.3324	356.989	421.644	469.974	477.906	400.813	468.796	441.381	509.491
			90.1687	346.487	387.096	409.259	421.054	403.983	393.882	434.75	498.28
			92.0067	342.57	357.016	376.996	448.915	393.79	411.626	358.576	417.698
			93.8423	286.307	316.718	374.765	378.314	387.586	397.282	350.44	447.416
			95.6775	322.228	366.675	378.223	413.915	421.301	418.784	378.178	462.632
			97.5124	321.364	365.756	395.28	416.715	381.77	360.958	360.931	452.825
			99.3468	317.887	354.144	326.912	406.744	343.549	365.054	385.408	448.169
			101.183	289.676	313.774	348.945	353.826	324.995	356.487	352.737	380.158
			103.017	289.395	281.219	322.205	357.089	310.137	331.427	321.734	406.512
			104.85	254.727	274.758	309.458	321.918	325.313	350.516	292.632	337.933
			106.683	252.293	226.122	292.716	333.04	284.173	321.307	277.664	319.771
			108.516	239.931	257.933	282.134	312.14	299.412	292.298	268.864	369.975
			110.348	261.848	297.807	297.762	325.508	320.769	373.655	306.307	364.341
			112.18	273.889	291.751	287.519	351.038	318.272	367.017	321.865	352.991
			114.014	248.091	283.863	295.438	328.727	303.965	330.595	309.605	369.897
			115.845	258.418	238.135	279.493	276.602	297.81	270.375	263.535	345.022
			117.676	188.897	254.446	259.638	322.496	273.767	286.204	243.56	350.262
			119.507	217.326	252.806	279.783	294.496	263.758	312.058	245.608	327.591
			121.337	239.762	241.184	275.957	312.456	259.752	260.005	283.62	344.891
			123.167	224.231	253.523	270.126	304.436	235.762	251.898	245.71	322.225
			124.996	224.658	239.875	252.292	270.432	271.668	295.694	251.721	315.507
			126.825	223.046	242.166	236.424	260.359	267.582	239.597	241.709	306.733
			128.654	179.456	218.445	260.418	268.184	287.37	255.313	231.624	323.801
			130.482	195.647	228.558	240.405	267.911	235.211	252.947	233.396	316.744
			132.31	211.663	218.585	230.241	247.549	212.859	238.463	223.031	267.603
			134.138	183.663	238.291	215.932	229.016	210.246	263.588	210.469	287.902
			135.965	219.071	206.066	221.309	253.989	227.245	246.653	231.434	277.954
			137.792	174.835	203.468	212.564	225.105	228.048	257.243	194.569	277.547
			139.621	174.077	180.938	213.538	219.852	218.729	231.979	214.925	262.957
			141.447	204.666	207.617	255.689	222.354	254.564	240.165	250.715	309.218
			143.273	215.379	206.61	215.139	236.545	229.3	238.427	227.363	243.295
			145.099	220.199	215.418	260.885	264.357	227.705	275.825	245.256	304.9
			146.924	201.736	216.487	228.538	233.68	222.352	248.835	228.111	265.006
			148.749	191.312	184.676	243.15	246.079	244.395	233.836	230.678	276.1
			150.573	192.73	240.374	234.597	217.895	208.379	230.721	237.302	324.22
			152.397	176.889	205.089	224.298	232.535	238.437	221.986	211.209	281.506
			154.221	196.003	226.062	248.934	218.318	247.318	225.029	210.484	273.95
			156.042	197.872	193.144	246.669	229.376	233.227	220.529	215.736	293.685
			157.865	201.861	210.563	242.682	234.835	254.069	258.638	238.549	290.594
			159.688	211.863	218.553	231.228	282.913	225.084	268.089	217.322	295.609
			161.51	210.568	221.007	235.438	256.145	219.504	227.746	204.102	279.869
			163.332	221.097	210.197	228.322	266.259	256.621	245.483	222.006	281.882
			165.154	199.026	199.548	221.385	226.406	257.369	273.153	217.015	295.835
			166.975	190.563	188.986	243.576	242.678	260.215	252.7	231.516	240.407
			168.796	222.833	224.961	231.01	262.949	251.507	238.055	238.384	264.356
			170.616	191.111	245.517	216.439	269.684	211.673	234.992	225.836	311.682
			172.436	200.058	219.375	228.984	217.992	257.222	247.401	222.882	281.226
			174.256	222.549	214.467	229.761	261.486	265.751	240.227	241.206	262.166
			176.076	188.366	209.398	245.992	260.055	258.508	254.315	196.968	285.712
			177.895	210.543	231.472	260.114	277.934	249.083	295.537	222.708	262.15
			179.714	248.146	274.838	246.712	278.029	253.08	303.356	240.421	263.616
			181.53	244.538	276.999	240.914	258.378	272.446	275.792	277.393	327.189
			183.348	258.27	269.2	307.071	300.927	272.056	294.818	275.073	283.107
			185.166	230.882	270.968	285.265	294.497	283.139	323.326	253.056	320.607
			186.983	232.575	274.516	282.799	297.629	323.169	310.724	263.965	311.071
			188.8	259.354	256.566	282.143	275.366	277.497	296.059	257.203	322.688
			190.617	212.31	286.99	279.433	262.748	264.791	294.868	287.124	291.451
			192.433	283.24	295.921	351.988	308.046	298.399	324.478	295.532	323.949
			194.247	249.669	308.585	285.337	331.837	308.626	299.886	313.438	344.597
			196.062	300.807	330.75	328.554	336.232	316.824	356.104	308.127	361.216
			197.877	303.753	297.202	302.527	344.445	300.059	356.434	306.685	316.399
			199.692	272.327	286.84	309.214	302.962	312.145	345.368	278.55	363.722
			201.507	288.892	286.193	291.187	296.159	322.414	319.236	275.505	348.053
			203.319	297.953	331.442	343.895	325.766	342.375	356.283	333.64	327.015
			205.132	309.091	336.793	350.978	368.81	354.894	359.199	374.709	403.38
			206.946	358.406	344.218	362.036	345.434	367.6	375.628	336.085	369.627
			208.759	314.72	327.076	335.231	398.219	346.258	397.89	316.685	372.236
			210.572	312.933	336.607	348.402	376.996	353.508	340.494	323.976	363.576
			212.382	339.643	389.8	357.801	359.634	374.073	404.626	374.937	411.902
			214.194	343.615	363.34	414.644	412.501	400.359	381.516	401.249	412.842
			216.006	357.174	355.963	382.457	406.682	356.605	402.149	348.049	389.305
			217.817	310.273	350.687	358.073	344.216	332.051	360.455	336.813	345.237
			219.626	341.428	358.988	385.206	382.583	370.425	427.229	367.665	405.952
			221.436	376.816	398.063	424.17	421.425	407.389	401.476	374.308	419.86
			223.247	378.399	384.296	391.268	432.213	423.923	419.809	371.842	430.526
			225.057	412.645	475.636	432.858	443.282	448.407	493.808	440.215	449.197
			226.864	378.208	414.392	419.194	425.737	400.342	434.279	430.51	473.741
			228.673	448.921	415.996	430.251	459.728	443.931	466.346	437.848	465.59
			230.482	602.248	597.923	554.439	618.441	608.432	613.51	579.386	633.759
			232.288	682.684	689.756	728.777	729.284	680.831	724.299	665.292	707.836
			234.096	649.529	693.072	699.26	699.647	697.387	681.123	678.055	718.327
			235.904	539.133	580.672	567.444	629.415	559.696	570.322	575.123	570.693
			237.71	370.564	381.136	416.016	414.235	431.338	430.309	414.041	395.695
			239.517	242.127	269.981	262.241	295.126	258.158	282.171	277.637	320.709
			241.323	184.85	187.469	198.927	222.032	210.196	226.41	206.539	208.555
			243.128	156.286	170.425	172.072	187.286	190.915	168.364	158.278	171.321
			244.934	77.1701	114.443	144.947	158.03	126.817	133.21	140.613	160.654
			246.739	90.6504	125.912	107.969	128.535	124.322	138.363	109.126	132.127
			248.543	86.5542	83.2151	103.691	129.75	92.7052	122.065	83.2833	128.365
			250.348	76.6029	79.0495	114.701	121.223	89.9268	101.862	84.3217	114.788
			252.152	74.3299	78.7043	87.2895	82.0359	87.1161	110.46	87.2203	120.362
			253.954	33.8441	63.07	60.0218	88.9214	78.5836	117.098	76.7217	95.3219
			255.758	56.4713	47.5165	53.8634	70.9877	87.2463	74.1375	49.1192	116.15
			257.56	37.1392	51.0399	68.6314	106.354	90.135	96.0143	78.6661	77.8957
			259.363	19.7801	50.7254	66.2278	78.9328	77.8001	62.7574	71.9882	87.1671
			261.166	38.4074	56.0612	71.3747	57.3113	65.5038	90.1375	63.4235	92.548
			262.966	51.2774	50.0641	61.4212	101.773	51.4002	64.6012	66.2202	90.368
			264.768	34.0526	38.5012	66.5979	70.8692	76.8899	84.3614	59.6639	77.0169
			266.568	35.7408	60.8091	45.5803	72.0855	62.9863	89.1292	62.6249	69.5345
			268.37	46.8767	51.3081	52.8097	84.64	60.4983	50.981	33.9084	84.7574
			270.171	24.459	45.674	50.7736	72.9971	63.7616	54.1964	59.6088	72.1517
			271.969	45.1184	43.8778	54.4366	65.2391	82.0802	98.5873	46.1998	80.3402
			273.77	36.0007	40.3024	73.1015	83.7124	66.9288	64.7095	44.1321	88.7307
			275.568	30.7078	33.0772	76.9237	64.9901	64.9595	55.2155	49.644	76.8141
			277.367	42.2811	33.3837	64.0551	68.7472	63.1055	71.9362	64.598	72.5592
			279.165	63.2792	41.2263	54.9993	80.0748	59.5041	94.3831	64.7686	89.0313
			280.964	39.6027	52.896	60.9581	78.4664	31.7509	60.9865	31.4722	79.6154
			282.76	40.2744	51.5928	59.5466	73.2351	86.3089	85.5965	44.968	79.7575
			284.559	33.5498	48.4961	50.7295	68.0994	55.0204	67.3389	54.8861	29.5571
			286.354	19.3651	39.8232	47.577	55.5267	48.1044	69.7526	51.8113	37.5013
			288.152	40.8922	48.0768	44.4527	78.6843	56.2619	91.0446	60.0718	88.8364
			289.947	22.9396	63.913	48.8609	58.6049	51.2735	57.784	60.8423	102.731
			291.744	52.1089	76.0183	62.7124	74.3016	80.2366	54.5708	44.5821	76.9661
			293.539	35.9248	31.3444	59.5437	52.1564	80.8695	74.0047	64.1578	86.9608
			295.335	32.9094	41.4554	46.8407	71.5986	68.173	72.5988	57.1997	72.2459
			297.129	29.8538	43.9783	32.167	62.5838	51.5953	52.156	63.474	82.1131
			298.924	26.7769	36.9865	53.5872	76.361	31.1437	73.4932	46.9227	59.6473
			300.717	52.2699	41.399	29.3297	57.7755	63.9817	70.1163	60.8011	96.1787
			302.51	51.0906	36.2571	35.5139	60.0985	43.4418	76.2388	59.4147	52.5935
			304.304	34.5407	38.6845	12.9838	47.0553	45.6906	59.3456	40.7188	71.7983
			306.096	17.8331	48.6589	38.1286	68.2767	72.6509	65.209	31.3772	44.8454
			307.89	31.5654	62.3183	51.6712	51.0645	63.0643	76.5973	52.412	76.7978
			309.682	35.6009	41.433	51.6993	50.9162	34.1887	76.3255	42.6584	66.3593
			311.475	41.4556	31.9643	36.3695	69.7703	56.8168	56.8391	44.2595	50.0068
			313.265	33.9019	24.3876	38.2032	54.1982	64.082	56.4149	40.0754	52.6691
			315.056	43.4916	33.9587	41.9187	59.5957	38.911	67.3949	30.1547	53.3693
			316.848	45.4202	33.9706	41.7968	49.7281	57.5357	44.0631	43.0578	59.7163
			318.637	24.4912	43.4377	39.7285	66.4276	43.7408	35.9315	34.9524	39.3253
			320.427	16.8219	35.7266	50.8587	52.6212	65.9039	67.5351	36.2301	41.5504
			322.218	20.4209	58.2061	37.2332	53.8628	42.4027	36.4109	50.5677	45.3663
			324.006	33.3008	46.4914	49.9602	45.5119	56.5689	44.8879	45.7711	45.0713
			325.797	19.6732	27.2321	34.3066	53.9883	42.2957	56.9095	16.4082	65.1562
			327.584	19.1779	34.2552	46.7743	43.5991	59.8442	57.5106	26.4639	62.4464
			329.372	16.8082	24.4351	62.8554	29.5455	41.8174	58.0833	36.416	55.9853
			331.161	25.6377	33.2937	45.434	39.7832	44.4087	32.7134	33.3519	32.9612
			332.948	25.2384	23.6604	22.6703	40.7947	32.2939	64.9988	30.4337	47.3152
			334.735	39.707	34.4707	40.7319	47.4558	33.3055	45.5687	14.7671	48.919
			336.523	28.4352	43.4702	25.6601	37.6328	39.9609	50.3012	25.0854	30.5083
			338.309	24.6379	21.2732	36.4387	29.7779	31.9933	53.2798	18.933	54.6097
			340.094	24.5711	43.2064	28.8864	55.0108	53.456	48.9806	40.3743	45.7372
			341.879	20.876	37.6366	37.8639	54.5699	40.1111	63.0455	32.502	53.4501
			343.666	19.053	24.8036	32.2231	54.1715	46.9576	69.8027	35.6687	39.2891
			345.45	11.8065	28.4759	32.1195	50.1849	26.4729	51.0594	24.2965	45.3703
			347.234	21.0551	26.7295	41.1998	46.2937	40.7746	41.5743	36.7581	49.7928
			349.018	15.793	32.3502	30.3002	42.513	15.0731	50.4483	23.8123	39.8489
			350.804	19.7341	10.7079	30.4264	33.3757	46.0021	41.2188	16.4728	46.5445
			352.587	23.7586	34.7068	36.1005	55.3303	15.0681	39.3969	34.7771	47.9934
			354.369	26.0377	36.9032	25.4312	37.2639	40.7583	65.0452	18.5479	45.9927
			356.152	21.083	33.6852	47.6809	53.9499	13.6212	47.0062	46.223	40.5151
			357.936	12.5215	32.3455	20.6677	48.8111	30.3953	43.6472	19.1978	57.1402
			359.717	22.3069	34.7155	30.2627	38.2334	36.3062	38.5278	15.9902	46.4942
			361.499	32.1679	37.1313	27.0833	46.0243	23.9438	60.9811	34.8575	65.2932
			363.28	45.7605	28.5367	36.7795	40.9937	31.7855	26.5387	42.789	62.1465
			365.063	17.0123	19.8956	31.7597	35.9272	43.3236	30.6373	15.7231	53.4257
			366.843	15.8041	11.1892	41.4491	40.0242	25.3192	42.0813	23.5698	55.6473
			368.623	10.8507	26.447	36.3387	45.9294	27.5302	53.5007	36.9213	54.0638
			370.402	33.6162	25.0641	29.3342	29.6051	33.4098	59.3577	28.0553	39.4438
			372.182	34.1973	32.9391	51.9594	42.8853	41.1532	61.5184	19.1593	39.6032
			373.96	8.81036	20.4319	31.9747	35.8044	37.8024	61.8509	43.6658	4.54028
			375.741	22.3893	20.9061	41.8965	38.008	36.3142	26.8853	23.6505	25.1614
			377.519	26.6762	34.3891	40.4318	17.857	32.9294	21.5702	42.6295	1.11865
			379.297	27.1757	32.937	53.7854	53.4736	42.4837	59.0031	28.0103	40.1971
			381.075	18.2448	27.6574	22.144	38.6784	50.0349	49.7321	24.3899	2.62842
			382.852	39.0124	37.1811	25.983	34.9142	31.3202	57.057	5.67844	3.88922
			384.629	16.817	13.0794	7.37686	25.4464	14.3455	28.8388	35.2707	42.1587
			386.405	3.90584	15.024	18.5302	34.5404	30.8244	30.3649	25.6529	33.7006
			388.184	24.4764	13.2375	9.20116	60.3398	23.0869	39.3108	29.0509	40.103
			389.959	20.8674	31.8962	46.3405	30.3718	28.3793	55.6847	21.3091	3.78949
			391.735	11.6878	-1.457	33.2908	15.2957	13.2336	25.6144	41.41	10.21
			393.51	24.7219	28.2525	27.6312	42.8301	44.3959	65.9813	11.3245	35.0156
			395.285	20.9498	31.8692	32.9902	46.0869	25.3369	28.3279	12.6283	33.5424
			397.059	17.0469	20.5697	25.2624	43.6036	20.9251	42.322	15.5569	20.6006
			398.833	24.0639	23.933	8.24101	26.2249	32.9011	17.3759	3.5274	38.6255
			400.607	5.25586	18.0142	29.7497	34.5069	28.1403	30.9601	35.429	21.3926
			402.381	13.9485	12.1074	21.8359	29.8915	30.6632	51.6875	14.06	35.2252
			404.154	9.86856	35.3808	14.0105	14.4308	25.9306	35.9125	23.8278	29.0168
			405.926	11.3354	29.5516	6.31183	24.5583	41.2911	29.4321	44.5312	4.93677
			407.699	3.84785	16.6142	24.0598	36.5505	39.987	15.8982	21.8733	37.3181
			409.471	25.3419	23.6584	16.5396	39.5676	68.5627	24.1966	17.5031	40.9039
			411.243	-3.61383	21.7141	27.101	35.435	33.6443	27.1279	13.229	39.2148
			413.014	25.0559	9.01167	17.8715	13.373	29.4345	42.6463	21.5726	71.713
			414.785	14.1613	16.0816	14.0561	32.6365	16.2726	43.7542	22.7062	39.5229
			416.556	26.5772	-5.50545	13.8382	19.6167	24.6414	32.3362	5.94534	48.6282
			418.326	8.61053	28.3835	17.2196	-2.25006	29.4471	4.92799	8.93939	43.4927
			420.096	1.46291	21.1929	18.8615	2.77443	23.6235	38.3313	22.7158	18.9305
			421.866	10.4448	21.219	2.75963	36.3847	12.5887	23.6697	31.2439	21.3873
			423.635	24.8378	14.198	40.1749	14.854	42.6453	53.6718	0.72757	27.6463
			425.404	1.91133	21.4852	8.2083	25.4716	12.2642	33.9218	7.7294	30.551
			427.173	11.0824	9.23296	4.77731	39.7143	21.1278	17.8143	11.2501	22.9266
			428.941	23.854	11.2524	-0.40419	27.2987	26.4863	23.1243	62.9125	26.0921
			430.709	9.9455	25.7731	19.3828	22.0448	3.39325	39.1796	18.4663	59.6512
			432.477	13.8931	24.304	19.6227	13.2747	33.8228	16.0986	20.3967	36.3359
			434.244	16.1206	12.1754	9.20944	18.8383	-3.42719	23.4035	2.79291	38.1442
			436.011	7.69446	12.5813	16.7013	28.0702	18.2994	14.7368	17.4171	34.7923
			437.777	10.038	2.29291	35.011	10.549	27.6437	34.7706	19.6462	33.3935
			439.544	10.6302	6.34412	10.3738	23.5015	15.5515	31.6146	4.00482	39.2758
			441.31	14.8284	28.3914	10.8122	43.7076	32.185	24.8692	2.69815	5.67719
			443.075	11.8303	21.7041	14.8462	26.1662	32.6651	57.7035	19.3822	29.553
			444.84	16.0213	2.34836	11.6651	13.9524	33.1254	31.1033	-5.38861	42.6554
			446.605	11.1791	15.4456	22.9221	16.1412	35.38	-4.64616	14.9199	21.4388
			448.368	8.1263	1.42717	16.1108	29.2	19.5336	28.2785	-8.15689	18.2507
			450.132	12.3187	20.0097	16.532	44.123	18.1445	30.489	6.77875	25.9429
			451.896	12.8841	15.0289	18.7656	8.20934	16.7417	25.4298	27.2108	46.3688
			453.659	7.96573	8.1895	20.9844	43.1346	15.3005	7.57664	16.73	8.54767
			455.423	13.9251	21.3437	28.636	19.7751	11.9681	20.5956	20.7279	50.6913
			457.186	7.06264	29.0017	-5.72768	23.6536	10.3649	29.9078	15.5104	17.9315
			458.948	12.903	21.9986	20.0547	16.4934	28.7483	11.7371	28.4327	25.0854
			460.708	2.23866	2.13843	18.3961	5.58763	32.4327	6.23756	12.023	0.98779
			462.47	13.4366	2.32001	23.9878	16.5304	-2.33995	40.844	24.7412	26.0362
			464.232	31.8875	18.9006	14.9176	20.1033	23.1011	16.9161	15.455	-2.03809
			465.993	6.46516	8.04919	24.0723	16.32	2.82245	11.2018	2.45761	0.82703
			467.754	19.3497	-2.81876	27.7087	28.9168	29.9519	34.6335	-1.45856	14.5336
			469.512	17.5969	22.7613	24.0149	17.7541	16.8863	10.5835	21.9224	26.2987
			471.272	4.88634	11.8431	9.36856	37.5255	42.0345	35.6948	10.6027	39.7567
			473.032	6.71939	28.1999	34.7344	24.4656	1.59273	33.4105	-0.75061	23.9705
			474.792	17.5914	9.97221	1.8781	20.4721	19.3211	0.19902	11.4762	8.11041
			476.551	13.8863	8.08763	16.2315	25.5083	26.0594	37.748	21.7903	23.0092
			478.307	11.9682	24.2783	-2.07423	-0.28513	32.7196	22.6261	28.3886	-0.25757
			480.066	11.8309	18.7035	8.56067	11.9103	28.4646	27.3783	9.61786	36.067
			481.824	9.8604	5.91586	15.518	15.0043	24.1775	32.0605	28.7185	-3.5531
			483.582	22.2493	2.14935	22.4124	12.6487	30.6455	27.6789	15.312	21.6309
			485.337	2.25789	10.9234	5.92267	26.3949	13.7077	16.0844	18.0447	21.4631
			487.094	-1.57674	19.6104	35.9706	23.9097	3.94225	34.8775	8.16412	44.3896
			488.851	17.7426	1.46722	21.2277	32.0741	20.9065	10.7028	12.5264	24.2469
			490.606	13.8179	-0.58806	43.8683	4.61887	21.7361	20.4048	7.9375	21.9246
			492.362	15.2442	8.0065	13.2419	23.4038	3.0945	54.8597	-7.23129	-8.68915
			494.117	0.81882	21.8904	12.8719	15.6512	28.7923	18.5498	16.6259	-12.4772
			495.873	2.40512	18.157	28.4407	30.9519	26.2967	28.3695	22.8805	13.9545
			497.626	7.59872	3.97432	28.2195	4.11491	29.2485	18.9631	11.6967	10.6924
			499.381	2.32858	12.7471	14.0423	23.1489	9.50481	23.7852	5.97501	21.7868
			501.135	18.1943	25.0675	21.0199	22.923	35.5366	25.1907	16.1707	22.5358
			502.887	18.2735	11.0799	5.20779	5.18919	1.93063	51.1886	0.08115	23.3613
			504.641	-6.19792	16.3816	13.9452	13.7561	20.9358	3.51447	1.52124	52.1873
			506.394	4.36864	21.6508	6.8831	20.5235	25.8587	32.9277	8.16815	30.0946
			508.145	21.9012	26.8997	17.3176	34.2608	1.01678	29.0303	25.2798	20.2551
			509.898	14.9612	25.1733	33.0037	34.0294	32.1914	26.9327	28.4265	0.03448
			511.649	1.11467	35.7454	19.046	14.6818	40.7338	24.9556	15.9756	44.7103
			513.401	20.5688	6.22302	15.6764	14.6931	9.25487	38.8706	5.45123	19.8215
			515.152	10.418	-2.25992	14.1503	16.5858	-4.61192	21.493	19.5713	26.7197
			516.902	19.5765	15.5572	16.19	20.3259	13.1121	37.4619	-1.17542	49.6244
			518.653	9.494	24.6711	7.7361	10.0786	43.1877	11.4302	7.86691	6.03925
			520.404	15.1586	16.2307	15.0359	26.1045	25.9023	34.4453	16.8903	2.64166
			522.152	29.5678	21.7842	18.7892	21.0132	17.286	22.2876	36.3878	34.2225
			523.902	1.75636	2.69319	20.7469	28.1619	5.07158	31.1377	27.7048	21.7549
			525.65	16.1131	15.2291	19.1733	22.985	12.1695	10.0698	22.502	25.0565
			527.399	-4.69633	-0.36572	8.8174	38.9539	28.1106	24.2142	19.0909	-15.5728
			529.146	18.5506	14.0027	7.29759	23.3029	35.3462	38.4595	10.4724	47.8354
			530.895	11.9126	24.9198	25.2296	27.0959	42.6878	35.1864	26.6257	-1.3385
			532.641	5.29263	21.7661	4.37827	13.2834	18.3118	1.93196	39.3594	27.2172
			534.389	25.2084	15.0737	22.4066	13.6022	16.8864	28.7634	0.83548	-11.3432
			536.137	15.0407	18.9828	20.9815	17.4503	38.4777	18.4377	-4.15399	31.4689
			537.882	3.03807	10.453	12.4238	15.9469	12.1633	32.8834	6.76782	33.4896
			539.629	26.5079	19.6405	9.14223	16.1712	24.8196	40.2005	26.5423	33.6237
			541.374	21.5315	19.9224	2.26341	18.1277	-1.68169	31.4658	-3.50388	46.0897
			543.12	12.4498	29.0703	11.3582	16.4787	17.9929	19.0952	10.8333	35.3125
			544.864	9.65135	25.7242	23.9851	48.6042	18.0373	20.8872	14.4308	43.9675
			546.61	0.96146	4.52042	20.5421	18.3429	28.6904	45.7547	26.8502	15.059
			548.354	18.9338	8.20412	24.1703	28.9682	33.9167	31.3555	17.806	-5.11774
			550.099	10.146	11.8471	4.6069	14.6002	10.5783	34.6849	8.68188	15.5078
			551.841	20.9012	11.8982	-2.51602	12.6532	12.1152	14.8228	24.4128	-1.36377
			553.584	29.8424	15.4871	4.57509	24.9044	10.062	23.3989	32.974	-2.27948
			555.328	8.55905	20.8384	20.5293	26.465	23.9845	28.393	16.6327	5.65601
			557.069	24.5775	15.5239	4.49989	15.5874	-13.6036	31.5919	28.7047	10.0056
			558.813	5.08235	17.2988	20.4063	29.5363	28.6562	36.5325	3.48407	23.1633
			560.554	17.4849	13.7291	2.59152	11.5272	1.69168	36.097	22.551	-9.86694
			562.296	8.57906	26.0511	-1.0681	16.5	20.7209	12.582	0.79495	15.416
			564.037	10.2408	31.2174	34.0902	24.9128	13.105	8.47456	28.4607	-5.49402
			565.777	29.4631	29.256	32.0371	10.2954	53.0125	28.9637	18.8945	22.8296
			567.519	8.09747	9.66838	8.83464	37.877	38.1348	24.6539	16.3078	19.1931
			569.258	28.9009	14.7053	15.5332	23.1774	25.0253	20.3089	11.9189	17.2136
			570.999	21.5962	23.2084	22.1894	34.7838	24.2145	29.9676	14.5344	18.7111
			572.738	14.3487	24.7054	25.3415	13.2005	18.204	29.1391	17.171	30.7384
			574.476	14.1417	21.0084	18.0725	33.5654	47.1152	24.9008	11.1614	20.2123
			576.216	19.2012	8.68166	16.0981	46.9683	36.0226	15.5506	17.4328	15.1165
			577.954	31.234	18.9963	29.7953	29.1627	14.6401	34.0766	15.0926	24.0854
			579.693	5.14258	17.1777	3.62898	14.9217	22.8315	33.5402	38.8094	5.41022
			581.43	17.2054	15.3737	6.96404	24.9629	17.1746	38.2166	24.4106	52.5858
			583.167	27.5007	27.3944	18.9252	9.04553	25.3482	30.7721	29.0488	30.4835
			584.905	18.7707	23.8383	20.4862	12.1387	30.0259	33.6805	0.86163	15.3003
			586.641	18.6765	20.2878	27.2072	16.9396	14.0039	36.5719	26.1652	12.2067
			588.377	28.9181	23.64	18.4337	-2.34868	8.36954	18.8254	34.209	43.5737
			590.112	27.1323	32.1639	25.1781	36.8808	37.1654	51.0108	19.9426	25.1178
			591.849	13.3716	26.9686	19.9269	41.739	21.3217	47.1372	14.3592	23.9991
			593.584	20.2564	20.0993	18.1511	-3.10773	38.1594	10.7408	3.70294	10.9982
			595.319	6.58557	9.83417	19.8328	19.0046	24.1601	48.1587	44.54	28.9663
			597.055	18.6513	8.16408	16.3913	23.9828	25.6309	41.0175	27.1089	4.14423
			598.788	30.7278	6.51265	7.83539	15.2846	18.573	18.5067	13.1603	17.1026
			600.522	23.9974	32.2903	23.2921	27.1893	23.5643	25.1801	26.6834	23.326
			602.255	19.0363	20.4367	35.3772	28.8936	25.2199	31.9452	-2.51208	19.4628
			603.99	19.2812	18.916	37.2614	35.8371	33.8448	49.1149	0.94806	12.4054
			605.722	40.1771	32.8878	22.0666	10.2965	44.3121	4.67935	54.2727	34.728
			607.454	9.6478	31.4769	25.7778	15.6771	37.7124	34.0729	9.91489	19.4861
			609.186	23.7706	42.1175	14.0392	34.855	24.2494	27.4599	35.9867	40.3873
			610.919	20.7031	18.3388	24.6493	48.9084	3.85197	24.2627	25.9529	23.4376
			612.65	29.6781	30.6909	19.7517	21.593	31.6525	36.5466	29.6555	46.0436
			614.381	28.3094	18.8996	25.1921	33.904	50.8772	38.4915	14.3668	4.81403
			616.112	32.1373	19.1898	20.2908	13.4292	20.0554	21.4568	38.8191	-0.1684
			617.844	27.3583	22.9718	17.1407	11.9841	22.0928	26.9351	25.3275	57.2651
			619.573	31.2713	19.8626	20.9514	33.1235	25.9324	23.826	11.8632	5.79388
			621.303	24.796	21.969	10.8985	23.1005	47.1879	43.3196	52.2318	20.2142
			623.032	33.9422	11.8904	16.4566	13.0231	9.33589	3.69969	42.258	31.1611
			624.761	23.8989	19.1667	15.0182	34.2185	23.5666	30.0978	12.9945	22.8151
			626.489	20.743	17.686	27.4731	27.4678	25.5209	51.2254	16.6902	15.9778
			628.219	24.51	28.378	20.6927	29.3585	23.8984	18.1732	16.8046	5.45178
			629.947	-1.44424	25.0853	22.6119	27.7215	29.2192	16.4774	60.5482	24.5244
			631.675	37.258	21.7951	12.3043	31.3392	45.0513	44.5138	4.71902	54.1441
			633.402	9.56509	9.77866	37.007	36.7605	45.2201	44.6586	38.0991	41.9407
			635.129	18.6385	20.5408	25.0129	28.2345	34.9469	18.5961	29.5783	22.8459
			636.855	33.0164	27.8387	34.0598	10.9493	38.7192	15.3101	19.3247	24.8328
			638.581	21.078	24.6096	15.0217	41.026	-1.41681	52.3937	21.3236	39.0901
			640.307	37.1952	26.6089	25.7849	46.4956	5.75708	36.7452	33.7957	51.4689
			642.034	42.706	40.8595	13.6291	21.9668	28.6617	40.2959	33.8403	10.843
			643.76	34.0495	23.373	27.7671	30.7215	18.0137	33.1399	26.6818	12.1049
			645.484	32.3299	33.9425	24.2258	20.0036	26.5598	15.2803	28.145	27.1134
			647.209	23.4984	28.6118	32.9004	23.2376	38.4655	39.4606	20.6672	24.2398
			648.933	28.6513	30.2495	18.6857	24.6186	27.4278	23.1282	42.9004	14.1237
			650.657	42.4997	37.0969	27.2362	38.1939	56.625	45.2956	28.2131	40.6614
			652.381	37.0556	28.1741	28.7498	16.7401	19.2709	39.3917	48.5034	39.0828
			654.104	38.6154	24.5207	30.2633	56.4425	39.6378	30.0259	21.6176	32.291
			655.827	27.9913	13.9239	28.3037	40.2872	39.0587	38.1411	24.4676	39.5168
			657.549	48.7295	22.508	17.6664	29.4222	40.2464	46.2571	36.0342	13.7186
			659.271	32.93	20.6467	15.7496	39.4403	31.0136	30.0352	40.6244	21.0146
			660.993	18.8999	17.0465	22.5004	25.1282	47.8062	69.3459	39.9745	35.1853
			662.715	41.2569	23.8292	34.4029	36.8053	35.0675	49.6126	34.0881	63.0833
			664.436	39.3083	42.6651	32.4089	41.4896	22.3274	38.5418	21.2573	26.83
			666.157	32.1692	23.4572	35.577	21.9738	37.204	41.2776	10.1617	47.5696
			667.878	31.9339	35.3068	16.3387	24.9024	43.3952	30.2094	36.9692	50.9709
			669.598	31.6909	34.2143	28.0991	32.9628	38.3779	39.7906	38.7379	33.7075
			671.318	31.4334	33.1126	39.7964	40.9688	33.3553	49.3059	40.4702	16.4607
			673.037	22.6032	29.4325	17.2053	31.8039	27.467	51.9028	25.9048	35.1518
			674.757	44.5249	49.6545	40.7918	41.4368	31.8228	44.219	23.3264	51.9989
			676.476	37.3909	15.2819	26.7996	30.5847	31.0451	33.1595	5.42688	31.2907
			678.194	26.9073	30.3587	34.9785	50.3936	38.7953	27.2756	28.421	12.4318
			679.912	31.7681	35.2285	31.2883	48.1264	29.6148	52.0062	44.6024	39.5693
			681.63	23.1162	18.1137	41.2077	56.1017	35.7897	24.2473	69.2881	21.0699
			683.348	29.7598	21.3842	30.8616	15.0977	30.1987	28.7876	26.3716	33.2467
			685.065	63.4541	24.6817	23.9622	21.5443	53.4062	58.724	24.1771	23.5888
			686.78	24.5502	22.9305	27.2248	41.5092	32.7378	46.4592	40.593	57.9093
			688.497	36.2967	32.9853	25.4269	37.8396	37.4004	44.3379	35.0679	50.0304
			690.213	49.6896	27.852	32.0397	24.0541	52.1351	35.4612	39.6324	20.2264
			691.929	44.5284	26.0769	30.2081	15.3182	55.0279	38.3446	34.0567	66.1122
			693.645	34.3248	46.1353	30.0479	28.4264	42.7699	51.2787	35.1895	19.4387
			695.361	47.644	35.946	33.2498	36.4769	49.0096	54.1236	34.652	36.6625
			697.076	45.8821	37.5424	24.7426	39.5269	28.4708	40.2578	39.2057	52.2889
			698.79	47.5386	25.7879	38.0854	39.3078	39.8953	24.844	40.5156	17.8507
			700.503	39.2312	27.5099	17.9997	59.3043	41.398	49.7762	30.2531	38.9964
			702.217	29.3359	12.5489	39.8764	44.2495	69.8549	34.6521	23.498	38.6685
			703.93	32.9133	34.5126	24.9616	27.6069	38.1141	59.8742	31.9547	46.9796
			705.644	28.1436	38.0853	23.4846	32.8067	36.5951	43.254	32.106	48.7328
			707.357	30.0798	46.6998	35.4388	27.9332	18.2708	50.1137	25.5327	57.1973
			709.07	26.9344	35.1176	27.1995	31.3985	72.1259	53.5473	25.5958	47.0323
			710.78	42.2176	36.9177	44.1102	29.7348	36.8029	28.2864	17.1361	45.0334
			712.492	38.948	33.6211	42.4689	48.1639	53.4888	51.6758	50.5996	14.2372
			714.204	37.3291	30.2991	44.1589	34.6077	28.0953	51.474	58.7839	33.7748
			715.916	44.1306	38.7569	22.3351	56.3742	44.755	31.1329	35.0643	2.94299
			717.627	27.4604	23.7336	35.868	14.3522	44.7098	27.7022	31.6282	2.57281
			719.336	46.1845	44.0936	19.2164	48.1046	41.447	32.8214	14.8876	34.4557
			721.046	31.3421	46.0376	36.2913	39.9304	21.4712	39.7693	23.5198	36.3651
			722.756	31.6849	36.2214	24.7814	48.6662	38.6229	46.8134	22.1357	38.4423
			724.466	40.4682	38.196	45.3259	50.6637	65.9493	36.9791	35.9407	26.9982
			726.174	42.457	48.5845	32.0504	52.5913	25.6152	35.4887	41.2317	40.7138
			727.883	37.6037	43.6928	23.7551	34.1073	27.3911	37.2546	34.5475	3.42773
			729.592	39.4454	43.8101	23.8501	51.0536	40.9048	57.523	26.0353	50.502
			731.298	48.0153	30.3463	30.677	32.3964	45.8889	50.6391	25.9075	50.0461
			733.007	54.8841	37.1876	30.7253	52.6605	28.8524	57.2822	22.3788	47.8673
			734.714	24.5227	27.1118	40.9454	35.7028	52.4695	30.0922	22.2615	49.1273
			736.422	55.1276	30.5926	25.7845	39.0826	42.2553	48.6417	12.0128	23.3533
			738.127	46.7866	28.9914	37.7146	33.9925	48.9708	55.3395	23.7748	46.6813
			739.834	31.6382	45.9979	32.6815	35.6373	26.8443	39.9687	35.4888	42.812
			741.541	46.9268	27.3949	34.3761	30.4412	31.7386	34.6785	36.9507	13.3696
			743.245	43.5328	47.6929	42.7906	47.1839	36.5469	44.5405	31.5475	34.5543
			744.951	45.1825	39.1819	27.4814	33.4132	54.8253	32.3446	51.4605	31.9156
			746.657	40.0651	35.75	25.7118	41.6296	32.5067	42.1325	22.3225	49.5509
			748.36	38.358	47.5475	44.2393	39.7365	57.5582	51.9525	42.256	60.5011
			750.065	35.0055	37.42	32.3966	36.2158	23.5573	33.1308	31.8546	41.2003
			751.77	36.7594	32.3973	32.4177	66.5244	33.5381	56.5993	46.8606	45.6937
			753.472	23.3357	45.9665	44.2787	39.4506	28.3551	46.3319	51.7738	62.0837
			755.176	57.182	22.3784	44.3096	39.3803	60.3043	49.556	29.6512	39.6009
			756.878	38.6425	35.9037	56.1159	27.4369	31.4003	40.8915	47.9765	32.175
			758.582	47.0517	44.3042	35.7911	59.2873	39.5378	49.0012	44.2368	44.7856
			760.285	30.0974	30.7212	28.9182	33.6829	29.0129	45.1852	23.524	57.1425
			761.985	40.0649	39.0088	33.7949	43.4143	40.3102	22.7679	43.1645	44.0274
			763.688	39.8887	40.5234	40.3104	41.3086	33.0337	35.6623	54.2892	52.6891
			765.388	36.3497	33.635	38.4082	44.2369	37.5192	41.7959	9.97418	24.3743
			767.09	31.1555	41.8633	36.523	48.8503	58.7758	41.227	31.1825	61.5589
			768.789	41.0629	53.4368	44.7087	43.4354	14.7146	40.6947	17.212	13.3321
			770.49	24.2068	43.2592	32.8253	31.371	69.4611	53.5759	26.7221	37.1997
			772.189	34.1324	38.1296	27.6655	31.0492	13.8523	43.0679	46.264	5.93982
			773.89	50.727	33.0218	27.5357	25.739	36.8219	39.2804	29.0725	41.5504
			775.59	57.302	51.283	35.759	30.4655	23.0887	25.5218	11.942	60.4774
			777.288	38.8937	49.5375	38.99	46.877	31.0736	55.1447	43.1992	56.1233
			778.987	53.8387	32.828	40.5736	39.9847	39.0845	58.1228	44.481	35.2063
			780.685	28.8415	34.462	27.1953	31.4637	48.7835	59.4689	34.1479	36.0217
			782.384	53.7875	14.4765	32.1401	37.9386	23.5559	65.8246	27.1726	45.1937
			784.08	45.4563	49.386	38.7462	51.0636	53.2314	55.552	28.5239	54.3701
			785.778	57.0786	39.3872	37.0364	45.8945	47.9767	56.9247	59.7936	15.3385
			787.474	40.4524	26.079	33.6725	42.4005	46.0605	51.662	49.5129	17.8997
			789.17	35.4801	34.3848	40.2915	23.9828	25.9023	29.8219	32.6263	43.7676
			790.867	55.4398	44.3646	23.6799	57.0818	48.9649	41.241	44.0183	43.1304
			792.562	43.863	37.7518	35.3159	38.7231	53.7855	34.4217	32.1935	54.1798
			794.259	62.1747	47.7443	27.0276	58.5566	58.6079	45.8693	36.9767	20.4056
			795.953	47.2616	29.4978	43.6243	40.1783	48.4572	58.9422	55.0044	38.0374
			797.649	42.281	44.4236	58.5215	43.3387	48.2151	45.4023	31.4778	62.1861
			799.343	45.5705	41.0689	18.6457	38.1662	57.8785	40.1206	36.1177	41.4357
			801.039	30.6173	47.6591	41.7973	31.3345	34.3704	56.3853	54.0047	40.5807
			802.732	60.4417	34.3832	40.0993	49.401	24.1844	24.6308	35.4742	54.7383
			804.424	37.2909	39.3836	41.7688	42.6845	42.2564	55.9405	35.2784	50.8642
			806.119	52.3156	32.8384	45.1594	39.3721	47.1817	39.3095	28.5722	52.1973
			807.811	39.2167	44.5706	38.6559	44.4212	24.0114	29.3876	15.323	15.5865
			809.503	52.6737	26.4694	30.5077	52.829	48.9715	27.7897	41.9234	23.8168
			811.196	62.818	43.2058	45.5864	36.3292	29.1189	52.7421	38.6553	60.2548
			812.888	39.7145	46.6428	29.0869	54.652	54.0445	34.4749	35.3241	55.0865
			814.58	41.4811	33.4323	35.803	52.9929	62.3056	39.3934	53.5212	58.0827
			816.271	53.1902	45.1197	12.5822	42.9826	48.9155	50.9119	35.1101	57.6515
			817.961	46.6074	33.5318	40.8642	49.5716	20.5457	44.1302	28.3065	47.2041
			819.653	54.9813	33.5765	35.9109	36.2192	40.3693	48.9821	28.1506	28.4482
			821.343	38.4295	46.9196	32.6224	34.5044	46.9052	35.5592	36.3115	49.5925
			823.032	53.4519	36.9922	35.9789	41.0959	33.4922	27.1164	46.1299	10.8948
			824.721	43.5304	37.0258	35.999	32.7113	66.5945	46.9067	57.586	65.2258
			826.411	58.5185	47.0142	32.6774	24.3023	41.4937	46.7193	45.7376	64.6376
			828.1	38.5935	30.4014	39.3107	52.4276	41.2968	28.2283	27.217	57.3452
			829.788	50.2323	40.3687	37.6306	52.2947	42.7524	29.67	31.9505	35.0879
			831.478	38.6231	27.0874	25.9938	42.2084	24.2911	34.4451	36.6957	66.0114
			833.165	17.0674	48.6928	30.9789	28.8244	34.088	34.2614	29.8424	17.2737
			834.852	50.3188	30.4522	42.6142	30.4005	57.1837	62.3229	41.2741	41.6414
			836.539	40.3923	42.0964	19.3768	45.2534	38.7608	42.2235	24.4708	22.8226
			838.227	32.1076	25.4988	19.3673	46.7917	38.5671	42.0127	37.5135	57.0529
			839.913	61.962	40.4127	25.9665	30.0284	59.8896	48.3821	30.574	41.3593
			841.599	58.586	40.3604	37.5074	38.1163	56.2606	26.4976	41.8277	28.8851
			843.284	43.5993	51.9008	39.0797	22.975	29.4113	34.4544	16.5829	37.9329
			844.972	45.2114	35.2803	50.6057	37.6912	29.1244	52.3698	49.3771	51.9998
			846.656	56.7964	45.2025	38.9755	34.2308	52.0858	45.4969	25.91	71.1663
			848.341	41.927	30.3191	29.0482	32.4883	27.0913	37.0482	29.0283	50.751
			850.025	48.6167	33.6772	43.991	57.2862	33.613	36.9321	37.171	28.7922
			851.709	45.3714	37.0375	34.0933	43.9958	38.4834	30.1944	23.7867	43.2781
			853.395	40.4384	53.6225	17.5405	45.5675	46.6147	43.2802	25.2523	9.61816
			855.078	45.3867	22.1325	43.9948	48.7133	46.3667	46.328	44.8278	60.2163
			856.761	28.7542	30.3346	33.9548	43.4865	37.7311	49.255	36.1268	80.7267
			858.443	43.501	40.1282	33.7939	41.4907	35.6228	40.5024	24.0247	39.8171
			860.126	41.6691	54.8197	30.2963	41.0968	43.3607	36.6563	39.9446	33.5272
			861.808	38.1823	33.1934	44.9326	35.7425	46.1142	39.3956	42.614	70.078
			863.491	42.9504	33.0387	26.6129	30.4205	19.2446	58.6183	33.7763	62.1299
			865.173	51.0289	51.0047	39.6173	36.6687	48.4147	31.7982	28.3083	41.1629
			866.854	31.1924	44.3199	41.1315	51.1796	57.878	47.8301	37.7175	43.3953
			868.535	39.3456	24.5388	32.8277	42.733	49.3323	55.6988	57.0465	21.1368
			870.215	52.4498	40.9274	42.6264	35.9867	29.3627	60.3396	53.4385	46.644
			871.895	50.7973	50.7602	34.3866	37.4877	57.0526	46.9673	31.8263	65.6635
			873.575	49.1591	40.9059	24.5219	43.9308	45.3651	31.9843	62.7688	27.2842
			875.254	45.8817	34.3381	45.8398	32.3234	64.8622	46.5461	11.6563	31.5894
			876.933	40.9542	47.4507	24.4839	37.1118	46.5993	57.802	40.933	62.1028
			878.612	49.1284	44.1367	39.2008	51.7075	38.1498	24.7333	48.8321	51.5181
			880.291	57.2659	17.8523	50.5986	41.6611	42.7717	32.6232	41.9155	40.8334
			881.969	44.0664	34.1649	21.0004	39.7726	39.1445	53.5552	34.9472	61.1683
			883.649	37.4079	37.3386	27.4311	36.2142	24.0222	44.9491	32.851	68.2811
			885.327	32.3863	50.3104	48.5598	45.7305	23.627	36.3402	45.4576	32.8273
			887.004	33.9205	46.9324	46.7907	50.3478	29.7894	44.1078	30.2906	44.8657
			888.681	30.5882	30.5277	45.062	38.6837	49.0697	56.8304	31.545	-8.29242
			890.357	42.0026	51.7309	17.2692	49.9643	34.1476	53.3191	18.2098	66.1314
			892.034	33.8802	32.1669	38.5132	35.2077	34.0234	45.0197	24.5775	65.6682
			893.71	48.6609	35.4966	25.5124	40.107	43.7747	35.1656	45.7296	58.8502
			895.385	32.4266	40.4758	32.1226	28.6959	42.1255	35.1366	50.5912	56.9941
			897.061	43.9472	45.4435	37.0871	35.2305	30.6404	35.0782	32.5434	61.6091
			898.736	50.5258	40.5688	22.3998	28.6327	59.9373	48.0198	38.9225	59.5217
			900.411	55.4153	30.7479	38.7137	36.6701	38.4808	18.3818	33.7616	55.5976
			902.083	34.1247	29.0651	45.1752	25.0431	65.9609	52.3881	35.0551	27.013
			903.757	29.1586	32.2637	40.1828	28.0899	19.9215	35.7202	29.7775	45.7141
			905.431	40.5144	28.9359	25.4114	47.4514	35.9309	41.9162	27.7751	61.1449
			907.105	40.4653	53.3491	23.719	47.2579	42.1776	31.8383	25.8154	30.9879
			908.778	25.773	43.5383	30.205	53.629	32.1698	36.4906	35.3238	41.7181
			910.451	37.1924	23.977	44.8659	42.1122	35.2561	46.0831	57.9256	44.4078
			912.123	35.5959	41.929	33.4718	38.7857	44.9089	28.0131	10.4888	76.543
			913.796	24.2411	37.0822	13.9479	46.9082	49.7187	42.5909	28.3026	64.7707
			915.467	38.9973	40.4088	12.3754	25.717	30.1143	47.4374	26.6039	51.4648
			917.139	37.4704	29.0728	23.8735	33.9098	36.6394	32.7503	33.1054	39.8702
			918.81	42.4834	25.8979	25.5989	29.0684	28.5005	40.9255	54.3296	69.1249
			920.481	19.73	32.5145	27.3208	48.7133	33.4101	34.3997	20.0331	78.7881
			922.15	37.7792	42.3816	22.4836	48.7281	36.6433	31.0883	34.672	44.2372
			923.821	16.5781	35.8746	37.2125	24.1675	49.6052	50.5741	32.8921	48.7158
			925.491	32.9118	16.2575	22.4864	38.751	23.2694	35.6607	6.51257	20.3302
			927.16	16.5386	14.5864	28.9636	40.2061	40.9764	28.8524	25.8041	57.1379
			928.83	39.3391	30.8591	33.7865	46.5315	43.9467	31.8131	20.5615	8.96643
			930.499	6.65167	34.0693	23.9271	33.282	50.189	29.8879	16.9675	40.8097
			932.166	44.1428	24.2485	17.3588	39.6493	4.27707	36.1618	41.1489	40.1028
			933.834	22.9369	29.1321	-0.59665	26.4869	38.3422	21.2851	21.3463	23.2029
			935.503	5.01593	12.833	20.607	24.7737	2.31842	17.8654	-0.04053	24.3321
			937.17	8.30164	22.6326	15.7248	23.0719	42.9563	42.184	16.0962	27.124
			938.838	21.3655	25.9027	17.3586	18.0975	28.133	38.7646	25.6951	3.79285
			940.503	11.5816	14.4813	35.2814	48.9715	14.9093	33.6802	-2.24835	22.7902
			942.17	31.1257	17.7191	9.1595	39.0438	4.91299	30.1867	44.7672	71.0358
			943.837	26.1958	32.3483	23.7786	25.8356	17.708	41.3292	6.97571	42.5836
			945.503	14.7449	14.379	5.79848	9.3665	33.7359	34.5275	13.1783	41.8092
			947.167	22.8443	6.19486	15.5155	40.1344	23.7004	17.9641	34.0339	31.2724
			948.833	9.7847	28.9511	28.4894	10.6659	8.80536	14.4516	25.5931	17.5252
			950.498	13.0172	11.0202	-0.84367	15.407	15.0964	19.1006	25.3201	39.6395
			952.164	17.8848	17.5113	17.03	23.4159	26.2854	30.276	-0.96246	48.7746
			953.826	16.2489	10.9906	-5.76672	28.1776	13.0801	25.1917	13.4459	44.9199
			955.491	12.9869	10.978	12.1071	23.179	24.2774	21.7359	9.9584	24.802
			957.155	16.2268	7.70947	23.466	14.9234	32.2108	18.2736	4.83759	12.8051
			958.819	9.70444	22.3225	21.8075	18.0439	22.2453	37.5644	22.4698	-5.71417
			960.48	16.1842	23.9203	16.8937	26.032	31.7811	11.3227	18.952	16.3928
			962.144	11.2809	19.0133	8.72803	12.8837	21.803	24.0879	38.1778	18.9697
			963.807	12.8731	18.9778	2.18637	35.475	6.94647	33.5858	23.2643	29.6442
			965.467	3.08627	7.56539	-1.11266	-6.92458	39.1753	38.1838	19.7055	25.6496
			967.13	17.638	17.2487	10.1828	25.3512	27.512	8.65164	32.3397	36.1819
			968.792	25.6577	25.2756	14.951	8.88408	35.2738	24.5205	26.7733	17.3825
			970.451	19.0478	15.4356	18.0618	2.12172	13.7907	9.51215	30.1656	30.8947
			972.113	12.4256	15.3076	9.8087	5.05075	45.7303	39.8187	32.5152	37.7948
			973.772	20.3651	11.9379	14.5034	4.72664	42.0045	24.7588	40.0423	30.0864
			975.432	13.7594	24.7438	1.42789	31.8912	14.0769	17.8353	8.80597	32.148
			977.093	18.5018	14.9557	11.0115	23.5476	28.2454	31.9847	11.6066	42.4428
			978.751	-2.53384	21.3609	14.1776	24.9787	23.1325	39.7682	29.0397	23.9113
			980.411	28.1288	18.1268	14.1667	20.0394	16.5131	12.1567	12.6947	39.5184
			982.07	16.8711	19.7704	7.7401	24.8499	26.1148	36.2761	-6.79047	44.0209
			983.728	20.1588	18.2024	15.8608	16.7774	40.6054	33.0003	28.6545	30.8571
			985.387	21.828	16.6289	28.8271	29.6894	29.2518	20.021	14.0398	46.7357
			987.043	13.7797	23.1101	15.9253	13.4887	27.5354	10.2169	25.211	44.7365
			988.702	44.4639	18.2538	6.2188	29.5395	11.2122	18.1133	42.7661	26.4237
			990.358	10.5068	26.2901	15.8637	16.4655	22.2865	43.7063	34.4025	24.1223
			992.015	24.9786	14.9325	4.4978	37.2664	20.4002	11.1289	22.7698	54.0142
			993.671	20.0728	22.9426	23.7933	14.4805	33.0292	38.2693	36.954	46.7549
			995.328	32.9223	24.5039	10.8274	27.2116	23.0896	50.8943	39.8611	57.2913
			996.982	21.5976	6.73186	12.3995	17.3916	30.9306	39.367	-0.72461	43.7256
			998.639	10.2963	5.10373	1.09161	26.9521	22.6852	13.3748	20.0099	30.2542
			1000.29	26.4152	26.0556	5.91832	9.12418	19.3022	34.1642	16.5861	53.9225
			1001.95	21.5762	27.6614	7.52142	20.3175	43.3278	37.2214	30.8985	61.4735
			1003.6	23.1754	19.586	20.3986	15.3744	12.5232	51.5414	21.0074	68.9778
			1005.26	10.2521	11.4983	26.8081	36.1927	34.8795	14.2478	25.5864	45.7779
			1006.91	-1.06889	22.7349	0.97444	31.1952	50.7467	26.8867	43.0159	77.2938
			1008.57	19.8222	14.6308	18.6364	16.5256	35.9871	50.7763	13.7103	47.5519
			1010.22	14.9471	9.75945	25.0252	26.0309	30.9164	18.3175	15.0352	37.1936
			1011.87	14.9292	27.4498	16.9503	16.2566	38.7809	31.0023	34.1268	57.5505
			1013.52	19.7842	4.92731	7.30884	32.313	16.1449	24.4579	32.3897	41.086
			1015.18	31.1284	11.42	12.1997	25.8988	29.0179	27.6629	33.9731	52.1978
			1016.83	15.1177	-7.84409	10.6801	19.5311	14.5695	38.9992	11.4567	40.9124
			1018.48	23.2905	30.9422	14.0071	13.1709	17.8648	18.1121	26.0322	78.0514
			1020.13	16.9294	11.658	1.18089	26.1435	37.2705	35.8987	21.2189	24.7691
			1021.78	13.7496	22.9975	17.3663	13.2265	6.55515	45.5396	24.3788	45.5134
			1023.43	25.0434	18.1438	15.739	45.4226	12.8554	38.9125	30.6382	70.8359
			1025.08	21.7468	27.7663	18.8956	25.8594	7.74362	40.2322	12.5523	49.0618
			1026.73	11.9573	1.85724	25.2285	14.3085	29.9682	10.8127	21.8039	31.9371
			1028.38	19.8872	19.4782	12.193	1.13086	23.1111	13.6234	18.1026	11.5173
			1030.03	13.32	16.1452	12.0656	20.186	29.159	22.8831	12.812	28.1929
			1031.68	18.0543	8.01468	21.6221	8.68921	22.3866	-1.60013	9.20392	14.4104
			1033.33	8.3502	16.0125	19.9551	24.6161	38.2288	6.19446	33.0416	5.6665
			1034.98	14.7762	4.74237	13.5083	22.9156	26.8134	15.6816	16.761	14.8201
			1036.63	18.0173	14.4111	18.3548	30.9213	26.7251	7.53879	18.249	72.3913
			1038.27	-2.86684	6.39291	0.68662	21.2506	12.1803	33.2142	6.89368	51.1999
			1039.92	29.351	14.4613	10.3671	18.0016	10.4912	20.2544	0.34543	20.3045
			1041.57	19.6994	14.4638	20.0285	40.4724	8.75775	18.513	22.7231	3.78333
			1043.22	11.63	12.8338	29.6618	1.72958	21.4594	34.4228	6.40747	46.6987
			1044.86	21.2465	16.0158	16.7406	33.7787	27.6808	26.1466	19.0218	34.7915
			1046.51	13.1568	9.53983	15.0841	20.758	16.1944	6.60486	2.66226	58.2698
			1048.15	21.1705	9.51244	16.6597	20.6346	32.088	22.4893	23.3392	41.592
			1049.8	32.4272	17.5498	21.4791	7.68445	27.1217	-0.18204	23.1617	84.5655
			1051.44	17.9711	-1.7414	15.064	28.5616	27.0362	28.6816	3.73743	82.6317
			1053.09	22.8349	14.3763	15.0972	28.5481	22.1501	43.1027	18.1323	50.186
			1054.73	24.4709	-1.70303	15.1202	23.6885	1.14316	4.3848	13.194	27.3345
			1056.38	19.6294	11.1632	21.5453	2.66978	12.2585	44.4669	9.7821	36.5021
			1058.02	24.3862	22.3673	13.4251	39.5028	5.55536	16.8197	7.85272	87.2297
			1059.66	19.4231	27.0689	8.46671	18.297	18.0315	11.5847	28.294	42.7056
			1061.31	17.6289	18.8648	21.1344	29.1696	19.1373	27.1337	35.7254	76.7131
			1062.95	7.79837	20.2863	19.3142	23.9415	15.3869	20.1458	41.4854	62.4155
			1064.59	20.4403	8.90473	20.7233	29.9742	16.492	30.84	-2.38629	62.6711
			1066.24	17.1088	36.0152	7.78241	7.27776	28.9192	16.0252	40.403	74.4254
			1067.88	15.463	2.35775	22.143	39.1503	41.5056	1.39346	33.7327	49.7701
			1069.52	12.2955	21.5953	14.1743	13.5278	31.8528	36.5521	52.8724	57.5292
			1071.16	2.76782	23.2752	25.4766	34.4268	41.5284	30.2058	19.2946	63.9584
			1072.8	18.8871	7.32938	9.54808	45.7499	62.4594	51.1256	36.9964	89.6805
			1074.44	6.11617	33.0403	28.8541	28.1491	25.587	54.3435	25.7594	105.623
			1076.08	-0.30582	20.2026	28.8496	28.075	22.2473	65.4338	62.4875	138.878
			1077.72	26.8876	15.3265	25.5639	27.8874	33.202	36.2723	41.3025	146.094
			1079.36	9.13646	2.40498	22.2332	45.2509	48.857	55.1155	39.2588	124.211
			1081	10.6165	19.9182	46.1188	40.1567	50.059	62.703	66.0185	161.556
			1082.64	23.3209	21.4275	29.9955	57.5181	81.7218	75.1413	65.6039	138.183
			1084.28	21.6596	35.7722	53.9293	49.3463	57.466	74.8739	71.7	171.059
			1085.92	8.83983	26.1534	36.3091	55.6459	87.6993	69.9019	73.0976	175.349
			1087.56	5.63614	72.5481	49.1075	49.1803	79.581	79.3731	92.1431	184.544
			1089.2	10.4243	41.7918	53.8975	97.0984	73.0427	119.225	83.9692	236.894
			1090.83	15.1841	42.0997	57.0509	74.5617	88.8327	101.404	98.1139	229.871
			1092.47	7.11169	32.4272	69.7494	98.337	101.324	101.085	97.7542	221.027
			1094.11	18.1944	46.7048	74.4008	91.6557	105.729	129.449	110.089	266.334
			1095.74	8.48425	43.3783	67.843	91.3344	118.068	120.996	130.341	273.143
			1097.38	19.5347	46.4412	82.0421	103.783	122.415	101.388	166.528	302.293
			1099.01	8.26257	35.1672	69.1386	106.69	136.379	126.515	134.152	269.337
			1100.65	22.5437	60.6085	92.9651	114.456	124.921	118.238	156.124	298.818
			1102.29	14.546	52.612	81.7767	109.566	147.07	130.812	163.884	301.482
			1103.92	19.3503	70.1803	89.7899	117.537	139.06	137.144	133.528	285.323
			1105.56	9.83887	55.9001	102.655	122.413	126.37	141.998	135.18	322.059
			1107.19	9.91679	52.8042	105.991	128.944	128.095	169.276	176.817	366.975
			1108.82	11.5917	52.8986	125.306	151.458	169.762	140.672	168.983	378.397
			1110.46	22.8364	56.1645	127.022	138.776	157.062	156.724	202.622	344.915
			1112.09	10.0681	54.5939	125.476	125.993	144.241	196.658	176.998	378.299
			1113.72	26.0381	70.5669	128.659	148.292	174.475	209.297	173.621	339.469
			1115.36	6.80911	75.316	128.599	152.938	177.45	194.672	181.349	343.63
			1116.99	19.5488	62.4771	126.934	147.984	172.42	202.416	176.274	424.482
			1118.62	6.7318	83.2239	138.085	170.244	180.231	179.849	214.411	412.749
			1120.25	17.9173	81.6323	138.102	182.991	192.928	190.941	196.713	412.42
			1121.89	27.5347	92.8646	155.753	163.837	173.737	208.517	238.257	434.668
			1123.52	8.37703	67.328	135.044	181.479	197.743	203.74	195.089	383.419
			1125.15	22.7873	75.3515	139.889	167.087	181.711	173.305	204.628	444.001
			1126.78	3.56233	72.1266	133.461	182.981	205.542	187.529	226.821	446.692
			1128.41	27.4727	96.0222	131.738	161.942	203.6	214.367	192.835	447.374
			1130.04	6.5587	81.4698	149.103	163.169	203.096	213.84	187.477	462.057
			1131.67	4.80659	78.075	139.238	183.469	173.748	195.643	201.174	423.781
			1133.3	6.24187	71.4886	132.57	151.079	181.123	163.104	170.163	377.555
			1134.93	10.8791	68.1241	133.916	142.698	159.855	121.118	159.988	361.826
			1136.55	12.3567	55.2489	117.8	131.227	159.425	162.108	134.012	363.877
			1138.18	5.90602	58.3464	79.4698	132.587	116.112	152.217	136.827	343.884
			1139.81	31.3146	39.1837	85.7636	110.125	120.639	132.849	133.344	265.169
			1141.44	15.3394	50.2688	69.7798	102.002	90.1622	92.8111	102.82	251.756
			1143.07	12.0827	47.0119	56.9636	89.075	80.3409	97.2953	83.3992	231.88
			1144.69	21.5206	37.3666	77.5114	85.6377	89.5368	112.83	98.8956	178.451
			1146.32	5.49348	29.292	56.6803	61.4869	92.2908	77.4193	68.2091	191.646
			1147.95	8.52402	35.4998	51.7325	51.6246	69.5904	80.1173	74.0332	199.945
			1149.57	21.0665	38.5241	38.8607	59.2267	70.7205	66.9468	70.3285	170.155
			1151.2	16.1725	35.2224	32.3715	66.8536	79.8205	60.1836	57.1701	134.183
			1152.82	25.579	25.6219	41.7737	53.9435	27.2054	70.9414	58.3791	163.411
			1154.45	11.2627	23.9874	51.2196	79.1395	52.3358	50.1146	54.946	123.165
			1156.07	12.8274	22.3885	25.8605	48.9649	37.9468	40.4702	37.3564	143.339
			1157.7	19.1702	28.7342	41.7187	55.272	34.7005	34.0489	56.268	119.293
			1159.32	11.257	27.1632	35.4017	39.403	29.879	38.7305	40.3341	122.208
			1160.95	35.0274	11.31	35.4041	47.2761	59.8941	43.3777	40.2051	142.472
			1162.57	15.9664	17.6181	21.1031	28.1434	20.0928	73.3096	16.2177	135.605
			1164.19	25.3914	4.87263	22.6082	54.896	48.3523	34.9915	19.0768	107.904
			1165.82	22.0959	14.276	16.151	45.1255	24.2368	44.1243	53.507	83.1743
			1167.44	7.69901	15.7301	25.4957	41.6449	64.966	42.102	32.435	94.7184
			1169.06	2.80064	10.8486	28.4893	25.5032	21.815	47.962	65.1204	98.2791
			1170.68	7.39694	17.0406	23.5908	48.8952	26.145	26.9821	36.1735	93.9896
			1172.3	23.0636	12.198	7.67885	21.7903	41.5791	40.8235	43.6463	86.701
			1173.93	15.0848	18.4393	34.4275	57.8992	25.524	35.8037	19.6496	93.8297
			1175.55	18.1957	23.136	23.341	41.9994	22.1869	26.145	32.0538	82.2418
			1177.17	10.2941	18.3949	20.1805	18.2696	22.077	37.0751	35.073	137.113
			1178.79	7.14209	13.6678	10.7237	30.8657	48.839	27.5295	31.8241	89.5057
			1180.41	7.14268	15.2507	32.8353	38.7249	61.3958	41.6542	23.8286	123.956
			1182.03	5.54153	19.971	31.2419	18.1229	21.7952	35.202	41.0359	79.337
			1183.65	16.5363	15.187	31.1875	47.9812	38.9554	19.1985	45.5223	96.1016
			1185.27	32.2247	21.4225	23.2049	19.3726	22.8921	36.2701	51.4977	79.5347
			1186.89	0.55667	8.70463	10.4728	23.8722	16.257	43.8095	30.5941	75.4761
			1188.51	19.3548	-0.85474	11.9312	39.3828	55.3187	16.6394	33.3327	83.9772
			1190.12	16.0802	8.50394	16.5424	13.9242	32.9063	58.824	47.1054	84.6138
			1191.74	12.8255	2.12067	10.1437	23.1599	27.8741	30.1487	24.6914	68.0184
			1193.36	0.15392	14.6512	24.2382	24.5613	2.43784	26.7381	7.07935	48.4225
			1194.98	12.6946	17.7567	14.7478	29.1567	11.6929	43.8503	9.9993	51.0106
			1196.59	18.9601	13.0117	21.0201	16.477	14.6969	37.4034	27.1365	82.0439
			1198.21	0.05183	0.40474	16.2858	21.1282	24.0197	12.0913	33.2834	86.3793
			1199.83	3.17567	14.554	27.2887	19.4775	14.4464	33.9932	6.36487	65.5097
			1201.44	18.8793	12.95	9.9418	9.93216	33.1776	18.0844	10.8949	68.1766
			1203.06	20.3972	1.88792	24.0589	27.1169	42.4241	-4.1546	16.9576	81.7692
			1204.67	28.1984	15.9993	1.96764	12.8069	24.8941	8.21307	26.1417	66.9797
			1206.29	20.2684	6.50956	27.0888	33.123	29.4073	44.186	35.3341	85.2605
			1207.9	17.0819	8.05187	23.9091	23.5804	13.5136	17.2704	6.81998	100.507
			1209.52	20.2214	9.6206	16.0428	23.5324	29.1552	28.1853	30.3036	103.343
			1211.13	15.5257	8.06901	30.2438	32.9851	32.2836	43.902	20.8247	40.2483
			1212.75	9.27338	17.5598	19.2833	47.2123	19.7153	9.28629	33.443	66.9879
			1214.36	23.5077	8.15591	9.89336	26.7973	54.4255	25.0762	25.6056	63.8515
			1215.97	6.21211	19.2315	13.0975	28.4178	32.3883	47.1694	30.3501	46.4707
			1217.59	15.6953	27.1428	14.7051	25.27	0.81931	32.9522	39.7772	82.5925
			1219.2	18.8451	28.7216	25.7513	23.6503	19.6624	28.1301	39.673	46.013
			1220.81	6.18834	14.4956	24.1463	26.7132	22.6704	16.9308	31.6057	81.8484
			1222.42	9.28081	11.2893	27.2429	34.4589	3.53345	26.1786	25.0464	78.0898
			1224.04	12.3454	19.1	9.80904	24.8071	36.3888	16.4394	20.0013	91.5339
			1225.65	15.3845	22.155	25.4646	56.1016	37.6432	14.539	33.8174	44.9498
			1227.26	18.404	7.86565	23.759	38.5023	43.5859	28.3576	20.8013	72.3657
			1228.87	-0.62228	18.7766	31.496	41.3811	35.3452	39.0022	7.7916	96.578
			1230.48	0.83688	21.819	14.0651	30.119	30.2871	59.1012	46.7429	100.375
			1232.09	21.19	17.0188	34.4204	29.9213	33.154	25.7743	21.2463	115.321
			1233.7	6.9743	24.8301	43.7964	34.5	29.8043	27.1333	24.1493	102.146
			1235.31	2.22411	18.5166	31.1936	26.5529	32.812	39.5679	11.4025	95.4323
			1236.92	5.35226	27.9443	18.6079	34.3614	13.8409	47.3269	19.1399	113.976
			1238.53	14.7715	24.7898	18.6002	56.3258	46.7678	42.5013	9.57385	96.3408
			1240.13	17.8809	35.7734	31.1558	60.954	38.7587	17.1816	26.701	116.347
			1241.74	24.1044	34.1438	42.103	30.9244	33.8292	32.6908	28.0249	136.182
			1243.35	17.7156	30.9129	29.4267	51.1649	42.9841	48.1229	37.1336	124.39
			1244.96	23.8792	30.8053	40.3052	52.489	69.3628	57.2021	43.0337	106.194
			1246.57	26.8821	49.5298	40.1649	42.7963	43.8618	31.6947	39.474	125.638
			1248.17	7.90747	36.8416	30.6054	26.8333	38.7874	59.5705	61.0219	134.058
			1249.78	39.1467	35.1496	35.1753	43.8294	47.8391	37.2277	30.791	128.364
			1251.39	6.08392	39.7313	35.0394	40.4316	56.8845	35.2934	36.6533	138.362
			1252.99	23.1892	23.9417	45.8687	51.1355	28.3202	27.0936	45.6402	148.344
			1254.6	2.69572	42.6108	37.8935	50.8607	48.3163	53.339	32.6888	162.991
			1256.2	11.9491	42.4748	33.05	49.0096	35.4163	43.5506	30.6899	174.453
			1257.81	3.98291	47.0201	51.6549	58.0888	70.9815	49.3896	66.1949	156.14
			1259.42	16.3279	45.2984	45.2231	62.4476	54.9141	78.6288	32.8798	164.351
			1261.02	13.0342	37.3259	66.8875	48.0501	56.0215	53.1645	47.9846	156.885
			1262.62	8.18277	46.5188	49.5201	41.4681	61.7971	49.5689	64.6141	122.896
			1264.23	11.1384	30.7712	44.6579	50.4947	47.3234	58.4646	25.1366	103.034
			1265.83	9.4397	21.2977	38.2729	29.9616	64.0695	33.1414	52.7376	119.145
			1267.44	21.7864	52.3391	31.9356	68.6649	24.8425	53.0682	46.1552	138.551
			1269.04	21.7145	36.7128	42.7652	35.8282	55.7589	34.1658	33.451	104.364
			1270.64	18.5578	32.0108	22.4977	27.9475	41.5987	35.5609	20.8173	97.0093
			1272.24	18.517	28.8683	41.1427	44.9742	22.7767	5.83603	48.657	65.4401
			1273.84	10.6702	22.5904	9.95958	18.3813	35.0274	32.0847	26.6324	111.552
			1275.45	26.1166	19.3865	34.7476	21.2834	31.6175	33.3302	34.0645	102.946
			1277.05	-2.02637	14.5903	26.8123	25.6572	35.8802	28.2507	18.0552	56.7852
			1278.65	11.7793	15.9884	11.0939	25.315	29.2007	18.4556	-8.86835	43.1588
			1280.25	10.0449	4.9723	15.5735	11.0103	10.1219	7.12714	4.59601	80.7564
			1281.85	20.7429	23.4528	12.3223	6.07651	23.6891	33.0841	22.7544	68.8327
			1283.45	28.3713	23.3536	13.7648	24.4583	4.78699	26.5617	17.7478	77.2887
			1285.05	12.7929	13.9904	29.1835	16.5488	12.3046	38.7108	3.53238	44.0949
			1286.65	29.7601	13.9345	4.33572	22.6021	35.3323	12.1577	6.38818	80.6772
			1288.25	34.3155	21.6088	22.8438	31.725	21.1528	21.2014	12.3057	61.4176
			1289.85	21.8083	6.0335	22.7331	11.3808	-0.81854	22.4346	22.7919	69.8758
			1291.45	-1.53949	15.2046	21.0491	23.5019	31.324	18.971	39.3933	8.58319
			1293.05	7.60399	24.363	6.99861	20.1467	17.047	41.7887	11.14	81.852
			1294.65	12.1314	16.5427	13.0805	19.9375	4.39554	2.84549	33.9824	65.5887
			1296.24	15.1689	8.77721	16.1277	27.5528	16.5915	42.8453	16.7883	109.907
			1297.84	22.9135	10.3402	25.4293	32.1989	30.4831	33.556	10.5757	108.257
			1299.44	13.712	2.67195	25.5228	27.6715	24.409	16.6544	13.7762	74.4474
			1301.03	24.6536	16.6916	5.51939	41.7693	32.325	32.3056	15.5061	87.1945
			1302.63	12.3611	12.1339	21.1183	49.6825	15.4445	18.5247	21.8734	70.4839
			1304.23	23.2732	10.6372	5.68303	26.5167	18.6154	17.0428	42.1119	41.1279
			1305.82	23.273	10.6401	11.8938	21.8406	18.5589	9.22351	9.47025	73.4838
			1307.42	23.205	16.7936	13.3882	12.4014	10.6104	27.6349	27.8573	74.4755
			1309.01	12.2295	-3.45827	8.62782	24.5874	11.8606	31.965	49.204	67.4327
			1310.61	19.83	10.3766	6.94336	15.0193	-8.64157	28.478	8.47714	61.7924
			1312.2	21.2259	4.06418	6.80829	27.1386	29.7175	31.1864	17.3477	56.1538
			1313.8	11.8121	14.8009	26.8143	22.262	12.3727	16.9227	20.0757	66.1238
			1315.39	22.5563	16.2799	11.2627	-2.65796	10.5936	-0.34015	36.8208	51.5396
			1316.99	28.6993	20.8887	11.2273	20.4539	25.9193	16.5242	1.06342	37.1763
			1318.58	47.257	-2.32859	17.4122	25.0532	16.5559	0.96225	39.6496	55.4676
			1320.17	31.7456	28.6295	9.68161	37.4158	19.5977	42.6919	8.63028	36.6841
			1321.77	28.9402	16.2453	17.4236	18.8074	11.7896	24.045	22.4805	75.1453
			1323.36	28.6575	22.4229	6.56783	17.1954	13.2321	13.0937	27.0008	84.1022
			1324.95	8.48247	11.552	14.2765	10.9091	20.8335	31.5264	23.7368	65.0937
			1326.54	9.98317	13.0661	11.1419	17.0053	22.2335	12.7868	-4.3121	78.5858
			1328.14	14.5984	16.1441	23.5115	12.2908	23.6718	12.6678	18.7839	73.5916
			1329.72	8.40871	14.6087	6.49118	23.1286	11.2495	14.1795	28.0399	39.3652
			1331.32	33.2646	16.2138	20.5056	9.25581	17.5191	15.7979	21.9238	67.3679
			1332.91	20.9677	17.8598	17.5194	26.4671	23.8926	37.6873	11.2515	59.9634
			1334.5	21.0987	3.99622	-0.98218	23.5614	27.2258	17.7357	16.1511	86.852
			1336.09	22.7804	7.20523	0.68835	23.752	11.8952	14.8374	11.7202	62.4563
			1337.68	13.5335	16.6178	6.99921	30.109	8.91397	19.6403	24.3182	78.295
			1339.27	13.5602	10.4206	13.2629	20.8012	41.6248	8.75067	32.1188	67.3682
			1340.86	35.3222	24.4088	19.4627	6.70293	29.0392	17.957	17.9522	68.532
			1342.45	19.646	8.75776	-2.42522	12.7474	17.8783	22.3555	19.2069	42.8976
			1344.03	7.05258	2.42157	14.5648	23.3841	22.1961	21.9886	25.0247	32.6241
			1345.62	16.2256	13.1824	22.1871	21.5403	31.1361	6.03763	21.4647	68.9186
			1347.21	22.2841	13.0572	8.05325	21.262	22.9856	19.6402	27.2455	66.3513
			1348.8	20.5839	8.28438	31.215	16.3466	28.8466	44.1216	25.2858	79.3804
			1350.39	0.27536	-2.68047	7.80687	22.3217	30.0736	18.944	-3.02271	84.7059
			1351.97	32.7428	1.88867	13.9091	22.1108	28.229	0.02692	7.51114	80.7987
			1353.56	24.887	14.2238	9.17058	20.3823	21.7759	-0.22614	28.9395	53.7389
			1355.15	17.062	-1.33543	12.2126	10.9455	12.2806	29.0371	11.6586	64.0444
			1356.73	21.6752	4.8405	16.8364	12.416	24.5623	36.6596	-0.89325	74.5191
			1358.32	17.0149	9.49161	21.4928	13.937	30.7101	8.67892	8.33792	64.9992
			1359.9	4.61288	3.2999	1.34517	29.4578	7.4227	8.65411	14.5192	41.6154
			1361.49	6.1725	12.6271	6.01965	1.52509	12.0603	25.7059	-1.02689	39.9478
			1363.07	12.3689	3.3074	6.0163	17.0141	8.88779	28.741	23.7337	38.1559
			1364.66	16.9705	1.71445	9.07613	1.37909	16.492	17.7031	26.6528	64.0825
			1366.24	37.0354	4.73586	15.1855	12.0499	22.4248	14.3102	20.1217	61.7657
			1367.83	24.449	12.3659	5.7262	31.9303	25.1378	26.319	38.287	66.9295
			1369.41	25.7906	2.90798	2.44601	17.6245	7.62369	18.0829	8.29416	50.196
			1370.99	22.4693	-0.35164	-7.03374	18.8004	27.2625	-4.10202	-7.74475	82.9474
			1372.58	14.5209	21.1412	2.06662	19.9825	6.66681	7.78885	10.2809	59.9908
			1374.16	20.5105	17.8897	12.7115	24.2828	10.8673	13.5157	14.4108	75.7997
			1375.74	26.511	2.31053	12.5523	23.9794	15.1033	2.29489	1.60083	54.6412
			1377.33	18.6332	11.4499	12.4075	22.1584	20.9067	21.9767	24.3279	75.246
			1378.91	23.1045	0.53687	12.2671	15.7214	8.20966	18.5148	23.9085	52.6759
			1380.49	24.4817	6.58216	12.1206	29.3129	29.4139	19.666	1.90286	59.377
			1382.07	19.686	15.6889	10.4231	32.0872	12.0713	3.85394	15.3137	95.2606
			1383.65	34.8853	7.8491	11.7938	20.9915	30.1152	3.42661	24.0609	78.7188
			1385.23	8.55254	6.16729	13.1581	8.36992	15.8406	33.7334	2.04111	60.6443
			1386.81	16.0583	7.56506	11.4545	24.961	13.8898	21.0002	9.254	53.3843
			1388.39	15.8976	10.5108	14.3765	30.8159	13.5165	28.2804	5.75735	83.0715
			1389.97	9.63019	5.80706	12.7221	12.1702	2.46674	35.6183	10.0047	46.9202
			1391.55	12.6022	4.20148	9.56917	7.39757	9.89874	15.4232	11.2631	61.5874
			1393.13	0.26946	7.22247	12.5827	18.0137	-2.5408	-1.62732	11.0648	74.8893
			1394.71	12.4948	16.3958	15.618	17.9315	40.2747	22.7762	24.7223	42.3029
			1396.29	21.6612	17.9075	7.92415	20.9281	20.2278	25.7259	-1.47916	32.7543
			1397.87	17.0136	13.2751	21.6931	25.4416	-10.581	-0.48993	12.1719	53.828
			1399.44	36.8813	2.48825	10.8973	13.0438	24.5147	39.1953	21.1646	53.3035
			1401.02	9.1767	10.0811	6.20937	14.4006	12.001	2.13345	-5.18445	63.3518
			1402.6	24.3773	-3.80958	27.5516	17.2437	14.7648	17.148	9.80188	54.8557
			1404.18	15.0372	8.33876	12.0932	43.0287	19.02	33.6398	24.7304	69.248
			1405.75	13.3574	0.5702	13.4866	12.1396	27.8534	25.6113	4.42487	36.1494
			1407.33	36.1656	9.64555	4.1778	37.9048	13.7473	19.141	20.8795	49.0287
			1408.91	20.7423	18.7272	22.421	42.2692	31.8073	17.3054	29.7177	52.8189
			1410.48	14.5266	14.064	10.1002	19.1553	16.2733	12.4646	6.50421	64.3741
			1412.06	17.5083	12.48	5.4505	22.0765	9.96762	12.2628	1.69962	53.1243
			1413.63	20.5108	15.4994	13.0496	25.0329	25.1062	19.7492	4.58774	92.4305
			1415.21	23.5301	6.3035	23.7225	24.9599	14.2936	13.5136	12.1003	72.2112
			1416.78	31.1479	12.403	17.5912	26.4341	12.6743	5.77063	24.2271	45.9294
			1418.36	6.66068	15.4507	11.4631	15.6842	-1.16788	34.7378	11.9044	67.0728
			1419.93	23.4629	0.14683	8.39342	7.99243	35.463	13.2462	28.6427	68.3517
			1421.51	18.8549	7.78511	6.85312	27.8363	29.2753	36.1136	39.271	84.9351
			1423.08	21.8986	13.8987	11.4355	17.0894	42.9835	32.9839	14.7162	77.057
			1424.65	21.8894	29.2046	17.5571	17.0624	35.285	22.2146	-0.65079	96.7629
			1426.22	23.422	4.72012	8.38156	13.9905	29.1364	19.1176	5.43304	90.5102
			1427.8	23.4363	1.67143	22.1869	18.5947	21.4778	11.4494	14.6132	111.89
			1429.37	21.9274	3.22422	22.2212	23.2176	30.6885	42.1049	17.6929	59.782
			1430.94	21.9511	18.5777	16.1238	27.8464	27.6446	12.9974	20.778	98.0879
			1432.51	9.69458	21.666	13.079	44.7332	36.8479	25.2568	39.1808	96.4957
			1434.09	21.9598	21.6715	8.47957	23.2421	12.263	43.6208	20.7276	100.937
			1435.66	21.9332	1.70995	9.99617	40.0686	16.7794	14.3753	31.3711	82.248
			1437.23	15.7541	7.82195	8.43091	3.16299	8.99179	26.5288	29.7069	109.52
			1438.8	46.4127	3.1945	14.5428	36.857	10.4192	41.7627	29.5866	95.3788
			1440.37	18.7749	17.0075	16.0765	46.0453	42.6039	35.5685	29.5299	109.008
			1441.94	11.128	15.5093	22.2638	15.3855	25.7621	21.7905	12.6876	64.5288
			1443.51	21.9688	9.4413	17.7525	20.1277	28.9952	28.0938	29.7682	83.299
			1445.08	22.1022	9.5528	31.7448	34.1863	9.24356	39.1242	45.4522	108.502
			1446.65	37.6656	9.68021	30.3814	43.689	31.0915	33.2744	36.5676	81.4792
			1448.21	20.8523	9.79642	25.9138	34.6758	31.3624	33.5496	43.0538	72.8286
			1449.78	20.9426	9.87515	7.49091	37.9156	26.9	58.4262	33.9932	113.322
			1451.35	0.8812	8.35406	22.9654	22.5016	26.9195	43.0068	29.3847	91.6935
			1452.92	17.8223	20.6784	21.3794	34.767	15.9703	22.7791	26.1412	108.282
			1454.49	9.99007	9.78237	32.0882	40.7482	14.1677	28.6825	15.0327	99.8259
			1456.05	9.84888	29.7373	14.9666	14.2487	53.968	46.8505	48.6116	117.423
			1457.62	28.2098	4.92715	25.6218	23.2437	42.7978	24.8707	38.9375	127.237
			1459.19	24.9791	7.90601	28.5694	32.2498	53.2528	24.5276	35.4733	100.11
			1460.75	27.9408	4.73668	37.7045	22.7955	17.5197	19.6144	30.5316	96.2581
			1462.32	23.224	20.079	40.6999	24.1758	40.4128	54.8212	42.6059	112.582
			1463.88	12.3676	3.08087	28.3116	39.4569	23.2886	25.3594	28.539	142.885
			1465.45	13.8499	9.20405	40.5885	30.1092	53.9535	46.7702	42.2372	113.175
			1467.01	19.9586	10.709	18.9764	45.42	16.8408	54.3262	40.541	138.956
			1468.58	24.5237	29.1587	29.7147	32.9943	47.51	48.0098	45.0002	170.882
			1470.15	21.3763	22.9499	35.8206	54.4454	58.1293	83.267	46.3547	167.32
			1471.71	13.5936	21.3503	46.5298	49.6791	73.3328	56.8666	39.9696	179.074
			1473.27	21.1949	24.3547	40.2735	69.5188	82.325	70.4699	67.4176	229.208
			1474.84	-0.47624	18.1031	63.245	67.7556	74.3284	88.632	99.411	212.991
			1476.4	22.4729	37.9963	43.0933	96.7286	83.2175	109.807	105.167	248.983
			1477.96	20.7808	45.5534	75.2272	97.9634	88.9875	106.319	126.253	278.697
			1479.52	32.9142	34.6543	73.5064	93.0358	119.321	124.332	125.78	311.404
			1481.09	17.3907	59.0925	111.719	111.154	138.871	142.326	132.992	325.653
			1482.65	14.1738	54.3495	100.786	92.4339	124.657	148.048	134.084	344.556
			1484.21	29.3868	60.3686	102.161	115.191	135.05	146.143	153.638	354.351
			1485.77	20.0719	46.4691	114.305	136.446	153.166	158.106	150.242	341.289
			1487.33	26.1201	84.7382	121.881	150.08	163.675	174.736	151.525	369.803
			1488.89	26.0546	64.7563	117.22	148.427	180.376	151.558	163.606	418.391
			1490.46	29.0656	87.7204	115.642	151.396	166.438	159.076	149.65	424.112
			1492.02	21.3339	66.2065	127.849	157.41	180.072	169.634	195.465	376.101
			1493.58	19.7051	79.9214	121.606	158.748	156.82	164.766	204.371	406.064
			1495.14	37.9473	76.7138	153.594	150.773	179.408	168.948	190.12	420.33
			1496.7	16.3036	94.879	134.925	170.236	172.718	171.433	183.362	377.541
			1498.25	16.071	90.019	134.574	175.796	158.274	204.375	205.536	440.063
			1499.81	15.8289	91.2665	129.625	167.571	172.855	195.968	203.187	398.501
			1501.37	27.8214	86.4421	133.886	176.217	181.382	210.556	184.15	450.309
			1502.93	9.35725	64.9261	141.293	168.231	168.73	207.02	171.449	453.695
			1504.49	27.5722	96.8786	144.248	178.735	156.309	196.106	200.173	456.118
			1506.05	29.0794	101.466	141.216	157.381	176.105	209.801	184.895	414.808
			1507.6	21.4511	93.8729	147.364	171.145	183.757	186.944	212.383	445.304
			1509.16	26.0054	90.8268	147.376	142.138	182.194	167.061	219.974	448.192
			1510.72	13.7261	84.6666	153.405	181.673	185.059	200.433	213.66	473.6
			1512.27	24.2784	92.1687	173.06	182.918	195.382	181.756	213.258	455.871
			1513.83	18.0102	82.8426	171.274	184.051	199.465	181.258	214.231	466.798
			1515.39	40.6675	97.8728	146.609	166.855	188.25	191.359	209.04	468.418
			1516.94	25.246	109.837	146.332	160.34	181.619	178.62	209.947	470.042
			1518.5	38.7535	97.4698	162.806	181.239	167.434	170.501	198.731	508.257
			1520.05	34.0221	98.8161	136.731	161.114	201.942	185.234	192.14	456.871
			1521.61	44.4975	92.5807	141.084	174.456	192.397	183.276	187.114	486.133
			1523.16	17.0176	81.8087	127.229	152.889	147.972	190.456	154.795	486.588
			1524.71	39.6531	87.754	117.959	157.169	140.041	162.765	162	423.398
			1526.27	33.4704	72.4817	123.898	176.666	162.516	135.155	163.198	401.367
			1527.82	47.0425	66.3526	125.334	127.973	160.799	131.913	143.257	384.118
			1529.38	22.7301	98.1895	96.4865	130.942	131.882	143.942	144.668	367.126
			1530.93	24.2385	57.2444	108.647	114.261	113.666	112.064	131.007	376.158
			1532.48	27.2874	72.4617	90.4876	102.168	116.746	102.993	109.811	329.178
			1534.03	37.9356	55.8028	79.9106	91.5912	97.0567	110.628	103.794	330.779
			1535.59	30.345	63.4226	82.9782	103.764	115.295	118.229	128.113	291.262
			1537.14	18.1625	61.8982	96.645	94.6096	104.598	83.2117	90.062	304.719
			1538.69	36.3351	57.2994	84.4369	99.0626	69.5057	90.6525	88.3818	261.745
			1540.24	34.7258	51.1537	93.4626	109.535	108.796	128.407	77.5126	300.641
			1541.79	43.733	70.8148	91.8323	115.416	120.693	93.2036	90.9093	292.343
			1543.34	34.5145	91.9833	108.423	89.4064	88.5509	86.8666	87.5958	299.23
			1544.89	23.7934	64.5775	85.5512	99.8637	74.666	92.7033	116.192	297.075
			1546.44	20.6797	69.0718	97.6182	105.794	94.2135	81.8788	97.7674	272.248
			1547.99	34.2741	81.1678	109.7	96.5711	113.787	93.8526	85.4507	305.178
			1549.54	22.0709	93.2691	97.5046	108.608	95.4294	107.357	76.1847	318.409
			1551.09	37.1862	82.6027	102.003	123.677	99.8354	114.786	82.0936	304.313
			1552.64	26.4964	90.1444	97.3899	105.349	81.4671	103.994	121.381	349.383
			1554.19	37.0511	74.919	112.502	90.0528	105.587	87.126	89.3315	332.212
			1555.73	36.9832	80.9411	98.7817	94.4875	102.392	79.3675	95.2255	316.567
			1557.28	35.4004	73.3088	113.897	68.5784	112.86	97.4117	84.4344	297.905
			1558.83	38.3706	77.8168	106.252	98.8148	99.0513	83.5922	88.8198	261.041
			1560.38	38.303	73.2175	106.189	80.4901	91.3063	80.3878	79.5419	240.853
			1561.93	33.6785	68.6131	74.2596	83.3981	63.8272	86.2744	77.8376	238.843
			1563.47	33.6037	62.4904	84.809	63.5469	57.5868	83.0534	95.8498	194.345
			1565.02	25.9516	51.8253	61.9938	54.3297	57.4305	75.299	44.1003	199.954
			1566.57	30.4529	27.5251	48.3019	67.8985	49.7286	55.4511	42.455	229.937
			1568.11	25.8771	41.1725	48.29	58.7577	40.5622	47.7935	53.0082	167.526
			1569.66	41.0527	50.2955	46.7865	57.2429	64.8313	47.7731	59.0717	190.209
			1571.2	36.5143	35.144	31.6308	55.7493	58.7793	67.5188	43.9145	173.505
			1572.75	10.7038	39.7231	48.3562	43.6154	48.1575	37.1471	45.4443	152.21
			1574.29	28.9194	26.0564	33.1663	61.8277	43.5659	47.7366	45.4105	133.836
			1575.84	25.8436	29.0766	30.0997	60.2475	35.8787	32.4423	43.7946	147.222
			1577.38	40.9784	27.5192	42.2042	51.0294	37.26	49.0062	39.0851	128.577
			1578.92	27.2319	30.5096	28.4662	61.5421	46.2126	47.3102	37.386	144.813
			1580.47	40.835	36.5395	31.4433	35.5956	52.1293	50.176	44.8067	133.71
			1582.01	17.9901	31.9464	20.7606	53.7296	48.9591	59.1478	44.6629	166.737
			1583.55	19.4716	38.0063	45.0417	33.9164	23.0414	54.4921	46.0875	96.564
			1585.1	34.6522	39.5293	25.2827	29.3299	59.4686	37.7266	18.691	122.226
			1586.64	20.9766	13.7061	37.4571	44.5359	38.1901	43.7975	32.3706	110.001
			1588.18	14.9068	22.8537	39.0071	47.6069	48.86	48.379	15.6713	144.981
			1589.72	17.9606	30.4869	29.9071	23.292	67.1454	31.6618	11.1295	114.561
			1591.26	27.0871	22.8893	26.8697	43.0681	39.742	36.201	49.159	152.509
			1592.8	17.9137	15.2569	32.9259	21.6894	56.3889	36.0932	46.0123	124.808
			1594.35	34.5624	27.3674	25.2305	41.3189	36.3933	45.0024	53.39	124.216
			1595.89	35.9322	24.2119	32.6973	41.0685	36.0711	47.7005	40.8532	109.638
			1597.43	31.1786	13.4267	32.5139	40.7505	34.1453	44.2261	25.1954	131.343
			1598.97	40.0887	34.5425	23.206	44.9692	36.754	36.1747	27.7591	143.837
			1600.51	15.669	19.29	20.0259	14.4095	33.2963	31.3173	34.8978	109.644
			1602.04	32.0383	10.1737	43.8557	38.2994	43.4659	32.485	39.0429	109.254
			1603.59	57.1925	12.9915	31.6948	27.7423	23.9984	11.2008	38.706	130.057
			1605.12	15.9338	27.9609	28.7706	37.9121	25.3866	36.4652	31.455	66.8631
			1606.66	21.7744	20.2491	12.8807	21.8758	26.8419	37.2485	41.6554	127.008
			1608.2	29.4876	11.2442	21.7213	28.633	30.8702	34.0005	30.9638	98.1022
			1609.74	22.2171	14.5461	31.6828	42.2346	27.0835	47.4735	39.8938	72.9292
			1611.28	22.3515	15.9306	22.8345	28.0334	35.8117	28.2927	46.3973	84.155
			1612.81	28.6428	11.4976	28.3352	24.8304	51.977	29.9471	37.0801	114.561
			1614.35	9.7747	38.7933	22.7872	11.9144	43.6806	44.9356	20.158	104.446
			1615.89	23.7397	25.0925	26.7687	32.7912	41.9996	28.2372	41.7614	72.8868
			1617.42	10.3358	17.7421	22.719	29.6345	32.1498	40.0726	47.2962	101.9
			1618.96	13.604	17.5135	16.7522	20.7563	33.6193	38.2451	18.6248	90.0184
			1620.5	26.1428	18.299	26.139	30.0133	15.7756	29.1053	38.3317	77.1442
			1622.03	19.9898	18.9902	30.7898	7.72635	31.7044	35.538	43.1132	107.404
			1623.57	19.7588	24.4366	26.8323	28.4264	35.1888	15.7961	49.3772	86.5477
			1625.1	9.38184	16.0169	19.6781	34.1234	35.1672	37.466	28.7209	100.321
			1626.64	25.9615	12.8589	24.2277	37.2331	35.7863	28.6319	21.1773	82.1301
			1628.17	11.3394	10.2465	27.3652	42.7461	22.8687	35.0519	21.8222	92.9733
			1629.71	27.4172	13.5411	22.1419	52.3553	22.2303	22.8708	25.0347	125.234
			1631.24	21.7682	12.585	18.8103	35.9169	37.0678	33.8535	20.3953	85.9774
			1632.77	16.0971	7.3257	22.8575	26.6385	25.5271	39.6368	9.50836	63.9154
			1634.31	13.8868	17.3053	17.7723	42.3328	37.0227	38.3209	11.2784	86.5054
			1635.84	8.79918	20.2922	17.5266	47.5016	27.2723	36.822	18.5769	90.1208
			1637.37	29.2178	12.2841	22.4352	33.279	16.5523	17.6983	16.3125	54.9785
			1638.91	25.0069	12.5089	12.9374	17.6497	24.6968	34.0655	35.6742	100.504
			1640.44	7.7157	14.0864	14.2662	30.8713	44.9785	25.5169	16.6599	42.0417
			1641.97	24.8842	13.8856	18.7511	41.6863	28.2739	29.3522	20.8067	59.4415
			1643.5	26.8837	18.1013	35.8121	21.2906	38.8101	10.4035	26.1028	67.5936
			1645.03	17.2177	14.9664	13.6769	22.3	26.8767	19.3129	37.1772	66.0446
			1646.56	16.0021	22.0819	22.112	27.651	20.1267	20.1086	22.7407	49.3076
			1648.09	17.886	11.0526	14.3071	40.1125	35.5759	38.4106	26.449	50.8253
			1649.62	20.0264	13.4259	13.0331	29.3136	33.9323	25.602	28.5552	64.9626
			1651.15	27.574	21.692	16.5731	31.1717	14.8633	23.9864	34.9236	76.5355
			1652.68	25.2467	9.66524	19.0049	14.5331	27.5099	27.9189	6.31143	76.4008
			1654.21	29.4018	13.8641	12.5378	34.4705	37.463	21.0585	32.7831	76.1517
			1655.74	23.353	14.645	11.8736	9.99283	20.2037	35.6078	28.8301	67.7873
			1657.27	15.3055	13.9944	15.4648	28.6092	25.6141	24.4407	20.3169	84.6504
			1658.8	22.1156	18.827	20.9908	18.1869	34.0909	28.2008	3.68231	64.8604
			1660.33	21.4852	19.0915	19.2967	32.6541	23.388	25.3832	32.4811	99.3581
			1661.86	11.4626	11.7247	16.3072	27.0514	16.869	25.4202	21.449	73.6391
			1663.38	22.8533	9.35306	14.4332	27.9891	23.2731	30.3035	33.6313	73.4417
			1664.91	20.7721	3.67395	13.4293	19.2465	17.5069	27.8709	35.3917	50.2161
			1666.44	15.8733	10.1922	19.7751	23.2795	32.4788	27.4365	37.9536	44.3384
			1667.97	20.4035	9.5779	6.32874	24.6377	27.2191	22.8745	22.4254	81.7297
			1669.49	18.502	17.2718	16.6619	19.7518	24.6178	39.7889	24.7939	58.6575
			1671.02	19.8428	3.7881	26.2924	32.9791	22.9032	24.6033	24.9858	53.6132
			1672.55	26.1864	11.3509	16.7451	25.1338	24.7588	22.6807	27.3597	64.739
			1674.07	11.7556	14.232	13.5107	23.9044	28.4612	34.9902	31.3213	61.32
			1675.6	32.5236	12.6845	14.4819	24.6491	29.5725	30.0968	31.4718	94.0632
			1677.12	24.0896	7.0834	19.3889	37.129	28.0143	27.3636	33.6935	72.0892
			1678.65	22.1292	13.4577	23.3062	31.9418	33.5988	34.6423	22.062	51.2603
			1680.17	28.1556	11.7181	30.3215	15.1197	14.1497	37.5785	24.5556	68.0333
			1681.7	21.458	9.24171	19.6179	20.1181	44.1046	16.8136	22.235	50.0523
			1683.22	14.965	7.85178	16.6985	18.0522	25.0634	29.5022	22.552	24.8594
			1684.74	22.2224	15.9534	17.9145	25.314	29.1243	41.7804	19.0837	63.9598
			1686.27	24.1354	14.7496	19.5959	30.1222	20.9262	22.1224	16.9629	35.4954
			1687.79	45.8143	9.82898	17.3788	24.6105	21.1025	29.7532	34.5046	33.8862
			1689.31	37.004	9.34622	20.107	21.9309	22.8409	25.9398	16.7162	53.0246
			1690.84	27.7915	7.20119	16.97	21.4951	32.8227	30.9816	30.7139	73.6362
			1692.36	30.6227	14.0915	24.5282	21.8354	26.0921	36.1599	30.0677	47.1488
			1693.88	24.0523	10.551	20.5514	28.8227	24.0122	31.8582	22.3957	33.2454
			1695.4	40.6276	9.31673	25.4343	22.4673	27.2564	19.8634	2.42688	62.1485
			1696.92	25.1286	8.50002	15.2225	11.436	28.7332	27.0167	15.0059	56.7981
			1698.45	41.4921	15.3309	16.2317	19.6113	21.7495	24.8663	22.1902	56.1456
			1699.97	32.135	11.6785	18.7493	29.3971	29.9625	29.4537	37.7152	61.6371
			1701.49	25.4302	9.09039	26.8438	23.9082	24.9364	25.9869	25.6992	46.0621
			1703.01	27.9151	14.7737	25.7015	22.9684	19.9453	30.3648	45.2408	54.8816
			1704.53	30.743	13.8569	27.8473	20.7706	28.0464	30.6494	36.9828	56.2126
			1706.05	34.2219	7.91481	19.9685	26.8744	19.9579	28.2282	28.4143	74.0477
			1707.57	35.9798	15.7382	26.7631	13.6899	17.3602	14.2154	23.2131	64.8732
			1709.09	32.8498	13.7074	15.1889	38.8914	7.22189	13.8311	20.7092	59.9055
			1710.6	29.8842	11.2166	15.7573	30.7325	15.7952	23.1438	29.7847	65.6166
			1712.12	26.7137	6.24026	13.7815	27.353	21.0099	18.1867	37.7104	43.6244
			1713.64	30.5921	15.44	17.2887	20.7469	13.418	16.0038	27.4212	36.768
			1715.16	34.7805	17.425	18.5761	13.2544	28.9196	16.9325	14.462	52.8931
			1716.68	32.4018	18.544	19.1415	24.6112	20.0436	32.7511	32.5041	50.4722
			1718.2	25.1462	21.6951	17.0352	21.0229	14.3608	28.5156	22.0313	40.8113
			1719.71	30.5574	19.7162	21.9681	26.7776	25.8192	27.1549	33.8886	45.1376
			1721.23	25.3466	15.2638	24.2159	30.6589	29.7057	24.8235	18.9139	43.6394
			1722.75	42.6154	10.1939	21.3617	44.7621	20.2568	18.5349	28.776	28.4268
			1724.26	30.8769	3.27084	25.7296	48.8141	35.472	34.2501	16.7503	53.0489
			1725.78	26.7588	8.95973	12.8348	31.9207	12.8699	13.2327	22.4061	34.3281
			1727.3	25.0853	5.40756	19.0302	30.0652	24.1772	29.353	24.8657	41.5205
			1728.81	28.1974	3.99156	10.9408	34.9679	35.8369	33.111	18.1343	54.0417
			1730.33	26.5621	3.41806	22.6091	19.3685	26.5633	23.1862	10.0036	44.1311
			1731.84	30.0772	11.1482	21.6864	32.282	29.0393	33.3646	31.0145	38.9118
			1733.35	33.4372	12.0949	12.6485	33.5667	12.0272	30.1627	38.6355	36.5972
			1734.87	15.7966	1.55463	12.8712	21.7456	22.781	21.26	30.2372	39.5771
			1736.38	35.532	12.6859	18.71	31.8806	21.8591	27.363	8.10345	44.2896
			1737.9	19.2519	14.032	18.5193	23.6875	27.7895	18.3917	14.0399	41.5261
			1739.41	20.7731	14.9382	14.4525	24.6807	20.1109	18.4006	30.7753	40.3705
			1740.92	19.269	11.2912	18.8589	12.1073	20.0568	38.188	24.4206	71.6656
			1742.44	17.2071	19.2052	11.207	47.0135	29.5391	22.451	36.1013	29.43
			1743.95	18.6087	8.42836	9.39131	18.2326	24.7886	17.1026	21.8777	34.4283
			1745.46	26.034	5.61919	1.52907	20.9731	20.6169	16.8125	17.8764	42.5572
			1746.97	3.74493	11.9612	8.22961	20.6626	11.6529	16.2192	34.5016	45.4082
			1748.49	9.60767	1.71184	4.37775	15.0964	24.0109	27.3913	5.58862	48.5298
			1750	11.0407	15.3395	16.9057	27.0645	30.3918	18.6129	12.7635	34.223
			1751.51	20.6509	5.5507	20.351	13.3094	14.8853	7.83673	19.012	16.553
			1753.02	10.2083	7.20488	28.9717	15.3678	24.5226	22.5483	35.4512	57.8024
			1754.53	29.8343	1.0457	11.0027	19.0195	29.7684	39.8422	21.9573	50.0695
			1756.04	8.62706	18.0002	15.9908	22.311	31.8147	22.2388	32.5667	13.726
			1757.42	12.3922	3.14667	14.4266	17.893	30.0418	24.5428	37.5405	33.7223
			1758.94	15.0693	17.7243	24.5414	38.174	9.03342	13.8254	31.1964	60.3879
			1760.46	14.8602	2.89291	6.73076	26.1311	13.1383	34.0938	13.184	19.611
			1761.97	33.8366	7.22884	13.9789	25.9393	33.5004	26.49	27.6411	1.21826
			1763.49	29.3302	14.531	22.7266	24.3337	27.4515	21.8976	27.4637	35.9869
			1765	4.26115	10.0803	15.3121	16.8701	12.6086	8.51068	28.7885	35.5499
			1766.52	21.8234	1.21407	10.8327	18.218	30.1008	20.1074	31.5678	21.8363
			1768.03	20.2415	7.03502	13.6861	16.5942	15.2111	3.73453	22.5425	55.0398
			1769.55	40.6732	15.7764	12.1111	3.1842	32.6213	25.5409	23.7652	19.0331
			1771.06	17.0105	11.2849	26.6881	22.0878	22.0947	25.2833	27.9075	16.7866
			1772.58	24.2138	25.8933	17.768	23.3704	23.3386	30.9157	36.4709	60.116
			1774.09	13.8262	14.0853	2.99956	39.3674	12.8753	14.5627	25.9906	28.6807
			1775.6	9.34723	5.23589	11.7444	1.08142	23.01	34.9587	33.1811	28.2302
			1777.12	31.3148	15.4834	33.7148	30.3513	15.5555	24.5535	9.57596	32.2789
			1778.63	10.7109	5.17934	1.36841	3.83731	18.3799	22.9591	13.8666	11.3792
			1780.14	17.9842	12.4832	17.4577	41.8996	5.0365	12.5366	41.622	25.6451
			1781.65	32.5736	3.62822	20.3198	34.428	21.0254	28.5092	35.5795	31.0089
			1783.17	16.3266	19.7172	12.8997	24.0088	22.3174	7.77136	23.6487	24.5742
			1784.68	11.8277	7.92459	17.223	13.5977	19.2125	47.205	10.2611	15.2252
			1786.19	1.48097	7.88318	25.9599	14.9482	38.1416	36.7731	15.9796	57.3159
			1787.7	36.6433	12.258	9.77257	41.2699	24.8277	4.37112	29.0736	64.3116
			1789.21	26.3462	0.50507	22.9437	5.9931	5.67194	17.48	31.9316	-7.82751
			1790.72	-3.01985	12.2351	17.0473	-1.3978	11.4726	23.268	23.0667	22.7875
			1792.23	8.70309	16.6304	0.87614	22.0322	20.2117	29.059	31.8138	26.9968
			1793.74	39.5125	6.34828	21.3985	24.9187	49.5047	17.2376	17.0778	29.7422
			1795.25	14.5526	12.2181	8.16638	27.8174	40.6488	25.9799	41.9927	34.001
			1796.76	18.9763	9.29263	12.5658	26.3385	0.98227	18.6036	22.9	61.8627
			1798.27	17.5594	7.85219	9.64331	21.9574	18.6247	24.4867	25.8809	35.5321
			1799.78	10.2925	2.0175	21.4355	17.606	34.8515	6.89786	21.5616	56.3459
			1801.29	3.03419	13.8329	20.0154	5.91507	31.9993	24.6065	29.0278	36.0776
			1802.8	20.7804	5.06009	12.7066	14.8093	12.9556	20.2605	51.2136	61.3931
			1804.31	34.1123	27.185	15.6853	16.3348	17.4269	40.9162	26.2881	30.7223
			1805.81	3.2538	5.13582	23.073	19.3145	23.3518	7.07312	24.8766	30.8716
			1807.32	4.77444	-6.62291	12.78	16.3926	27.7956	18.864	16.0826	32.452
			1808.83	35.7773	12.5628	17.2201	20.8413	5.71661	-4.70569	4.33875	48.7863
			1810.34	6.36032	0.80463	9.87396	38.5755	26.3935	41.0208	26.514	28.3147
			1811.84	12.3256	6.74031	18.7507	38.627	24.9652	26.3091	25.1111	87.501
			1813.35	16.8035	18.5749	9.91472	25.3772	5.80499	11.5633	25.1575	3.51147
			1814.86	28.6214	6.77451	-1.90582	19.4516	29.3869	15.9433	32.5193	18.1854
			1816.36	12.331	33.3157	11.3275	23.7883	36.6546	23.1959	29.4535	48.8284
			1817.87	15.1655	8.15976	21.5653	23.6249	45.3097	28.8865	11.5328	17.1982
			1819.37	6.15361	5.12311	28.8168	32.2635	37.6729	22.7145	20.1117	69.4808
			1820.88	16.3129	6.50992	15.4161	15.8231	7.91873	23.9136	-15.5583	45.0251
			1822.38	5.87169	9.39337	16.794	18.6049	23.9363	14.8509	21.0871	17.832
			1823.89	22.0313	18.209	13.7931	30.304	7.60693	11.773	28.3418	24.8405
			1825.39	7.30304	7.89957	25.5809	15.5457	19.3748	8.78333	12.1144	33.6294
			1826.9	16.2092	2.03287	6.43153	21.4773	17.9326	7.32352	10.6931	20.4958
			1828.4	4.46829	18.2985	34.4899	22.9919	16.4954	8.81979	28.461	19.1771
			1829.9	19.2542	18.3183	13.8322	-3.57745	17.9641	20.6048	24.0459	35.4159
			1831.41	26.601	15.3495	40.3639	33.2551	28.2102	33.7883	13.6297	13.0045
			1832.91	27.9742	6.43967	25.5181	24.2536	41.3194	38.0249	20.8273	-5.26318
			1834.41	1.26567	4.88632	-2.6304	22.5812	29.2762	2.35995	16.1474	38.2444
			1835.91	17.3332	23.974	14.9527	10.572	-7.84616	24.2218	26.1993	40.3676
			1837.42	30.463	12.1011	20.743	20.7098	9.63379	7.76578	28.9066	16.0504
			1838.92	18.5743	10.5771	16.242	17.6255	24.2127	34.1212	37.5772	15.5223
			1840.42	18.5245	10.5518	8.82234	2.79755	9.36572	20.7328	21.2567	31.4
			1841.92	14.0731	9.06375	30.8984	7.15421	26.9751	-1.47455	28.5528	53.2662
			1843.42	11.078	16.4111	14.6351	7.07001	4.76007	17.5718	4.86475	45.572
			1844.92	15.3977	17.8294	26.3424	-4.86478	11.9579	23.2768	48.8992	5.20422
			1846.42	16.6884	16.2543	12.9425	8.17157	14.631	30.3459	20.5894	5.77026
			1847.92	17.8982	17.58	34.8377	28.4677	34.865	19.6356	17.2213	53.1018
			1849.42	35.2274	2.69547	15.4781	23.6659	32.9312	25.0494	4.95386	72.1646
			1850.92	9.90294	17.215	16.7152	20.3266	17.7604	12.8041	17.6649	13.2621
			1852.42	18.4102	22.9144	0.35364	33.1666	23.1995	12.3568	11.3082	19.1631
			1853.92	46.0199	8.10135	7.51537	19.6436	28.6947	22.2406	2.10294	29.6721
			1855.42	26.7467	12.3919	17.6323	9.12851	18.1288	13.1256	31.0969	74.1128
			1856.92	33.9026	10.8373	20.4368	29.4305	4.68848	11.3911	41.0699	42.4823
			1858.41	27.8778	15.1459	12.991	40.9349	4.44824	19.918	1.24844	28.4802
			1859.91	26.2264	-6.91203	9.92876	15.8054	18.8192	28.4078	34.624	39.2773
			1861.41	6.97765	20.7745	-7.78615	9.6763	27.268	11.9615	22.5451	71.8199
			1862.91	18.4068	1.61621	25.6586	21.0453	23.947	27.6358	23.5663	17.8519
			1864.4	15.1695	10.2165	18.1249	7.52118	23.4971	34.4633	9.918	58.7174
			1865.9	3.15582	-0.18131	12.0452	11.4974	55.1011	36.8592	12.2994	17.6721
			1867.4	24.6681	-1.82098	17.6264	6.7063	19.5877	11.5445	37.9675	15.9949
			1868.89	18.477	2.3644	10.0951	15.024	5.98517	13.9395	6.81342	47.7926
			1870.39	18.1242	15.2682	21.4863	8.79431	18.5934	29.4251	36.8036	60.6589
			1871.89	32.3073	0.55707	11.0762	21.4707	35.5466	14.3948	-4.41544	9.64905
			1873.38	20.3572	16.3495	15.2027	19.6242	4.60141	9.565	21.2043	13.9221
			1874.88	-1.70944	11.8215	28.0204	17.787	12.8582	6.20071	1.84918	34.1515
			1876.37	16.8096	14.542	16.1971	24.6402	9.51401	27.4571	-5.88492	0.76343
			1877.86	26.6079	15.8079	14.5197	40.1532	-5.40094	16.8421	37.0167	61.4432
			1879.36	7.48485	8.40054	21.5147	12.2829	24.5076	16.3618	22.0289	36.738
			1880.85	14.3906	14.0036	18.395	36.4437	26.9366	24.552	9.96817	53.974
			1882.35	24.1814	18.1616	9.52185	21.6348	17.8419	41.3983	8.04697	16.4358
			1883.84	19.5644	0.70895	19.4089	9.75565	8.78796	0.60245	17.6844	62.6224
			1885.33	10.6525	19.2884	20.6515	13.7515	17.047	21.8057	8.61316	-12.136
			1886.83	21.9021	13.3851	7.51004	22.0637	45.4419	8.4563	24.0228	25.4662
			1888.32	28.8183	11.802	10.1998	3.04709	9.10071	25.3114	16.4036	31.3705
			1889.81	24.2268	14.5271	8.57262	17.0902	14.4639	22.0231	10.2243	48.7299
			1891.3	31.126	7.20305	12.6898	0.97452	12.6454	18.7429	28.4557	25.8857
			1892.8	17.9601	12.8089	8.21013	15.0224	25.1981	31.2711	18.0106	51.9315
			1894.29	17.7568	6.96658	9.49777	31.9681	6.26184	38.1115	20.5467	10.7825
			1895.78	20.4816	16.9238	-0.63901	7.41879	0.31494	20.6734	18.8758	96.025
			1897.27	10.3772	-1.73932	13.6222	25.9287	0.18042	23.3854	20.1682	41.1302
			1898.76	21.8134	11.144	17.8859	8.6756	33.0602	36.1926	22.9684	49.4996
			1900.25	23.2444	2.54817	15.0006	14.3703	5.79254	23.2401	20.0718	68.0023
			1901.74	34.7028	16.878	12.1111	1.42957	18.6396	28.9083	31.4984	29.1602
			1903.23	10.3079	12.5655	17.8063	15.6953	14.2616	7.3157	35.7267	14.5781
			1904.72	11.6896	8.24103	20.6211	28.505	25.6219	11.4937	9.82382	62.9655
			1906.21	-5.5645	12.5135	10.5341	26.9772	14.045	25.6983	21.179	22.473
			1907.7	17.3294	11.0637	10.4918	12.5717	42.6227	34.1951	19.6637	53.725
			1909.19	21.6289	9.63341	31.9743	19.7042	11.0498	34.1419	36.8373	40.7067
			1910.67	20.232	2.48698	31.9844	16.8435	11.0544	15.498	21.0968	39.3159
			1912.16	15.9852	12.5589	23.4018	21.1742	36.9028	26.9898	36.9323	26.5353
			1913.65	31.8157	8.28447	17.6775	29.8036	15.407	24.1299	31.2429	36.6681
			1915.14	7.43506	16.907	10.4933	12.5671	-1.83624	16.9199	16.8892	35.1825
			1916.63	23.1968	11.1559	3.2814	32.5998	16.7492	35.4908	31.1772	42.1292
			1918.11	24.5786	9.69527	0.3584	21.026	13.7717	32.4962	16.7184	33.1676
			1919.6	30.2682	6.80077	4.61301	9.45514	22.279	29.5048	36.7094	65.8379
			1921.09	17.3354	9.66644	11.7604	22.3227	9.30209	12.2068	26.6141	28.3364
			1922.57	20.2478	8.25664	0.28087	16.5928	10.7489	20.8191	5.11432	48.5002
			1924.06	1.67149	9.74942	24.7401	16.6665	19.451	26.6398	25.3395	56.0039
			1925.54	27.6696	14.1384	11.8771	29.7169	10.9592	39.7023	26.9549	33.4885
			1927.03	20.6203	19.973	14.8219	11.1417	41.2975	22.5785	21.3845	5.20215
			1928.51	12.0953	11.4063	0.48167	29.9344	31.3365	22.6685	35.9151	31.4541
			1930	39.5148	15.766	10.5786	8.38138	16.9894	-10.4135	8.63824	69.0603
			1931.48	20.826	-2.93556	4.81638	8.37662	12.6659	24.1256	50.4168	7.14844
			1932.97	23.7214	14.359	19.2095	21.3212	25.6086	24.0912	43.2165	61.8263
			1934.45	19.4333	15.8231	13.4501	28.5298	31.3781	15.4368	24.5158	53.2174
			1935.94	12.3081	15.8744	20.6915	25.7085	15.5939	39.9943	24.6154	66.4434
			1937.42	5.23849	18.8474	10.6745	22.957	2.75937	25.7215	21.9285	42.4716
			1938.9	28.5361	17.529	19.4498	24.6007	14.5242	43.2712	30.8798	50.4956
			1940.39	21.565	4.66615	22.4851	24.8432	30.6941	1.6478	2.3262	12.4471
			1941.87	14.5788	22.1595	22.6326	33.7663	15.0668	13.4695	33.032	24.9556
			1943.35	4.64241	20.837	14.064	0.66443	26.8713	25.2614	31.8754	63.3754
			1944.83	14.9105	20.9208	-0.35878	19.6044	47.2963	35.5295	36.4055	21.8431
			1946.32	28.0103	16.6104	8.35011	29.7794	24.1472	37.0038	39.3686	33.5618
			1947.8	16.4061	16.6115	40.2194	21.0413	24.1006	26.795	32.0866	47.9098
			1949.28	10.5718	6.44868	5.38448	26.769	22.5686	19.4477	18.9624	34.5928
			1950.76	22.1518	12.2424	18.402	29.6166	42.8066	35.3197	27.61	40.1968
			1952.24	20.7397	2.11552	12.6072	-0.82852	10.9172	7.7641	26.1933	66.3514
			1953.72	26.6595	10.8842	15.5632	22.4711	8.11948	42.6806	32.148	78.3634
			1955.2	23.951	24.0632	20.0246	18.2927	28.6487	31.2757	30.965	60.2352
			1956.68	16.9296	-0.50125	12.8988	22.887	-1.59814	33.0049	12.4148	51.0317
			1958.16	23.0087	11.2757	8.67963	15.8669	19.0503	17.2962	34.6013	47.7057
			1959.64	7.22545	9.95364	14.6358	27.7471	10.5769	17.5515	49.5158	28.2501
			1961.12	21.981	15.8905	8.90419	8.9704	15.144	51.273	41.044	14.3596
			1962.6	23.5547	-0.08734	17.7083	7.59775	29.8383	29.5035	44.119	32.2354
			1964.08	44.0221	7.23059	22.0916	7.60214	5.04459	10.5316	1.83902	19.1471
			1965.55	25.0195	34.9441	17.6741	1.69604	29.7737	7.51791	22.1964	36.4003
			1967.03	22.0132	11.5527	13.2211	14.7018	12.1152	32.1578	33.7149	30.0664
			1968.51	49.6029	14.4075	18.9574	30.5797	14.84	33.3997	37.8793	38.1636
			1969.99	21.7469	18.7088	13.0135	21.6393	11.7084	30.2426	17.2257	59.3015
			1971.46	36.1809	5.5159	18.7344	31.654	8.57904	37.2909	28.6539	25.0353
			1972.94	37.5057	17.1105	15.7178	38.7634	28.7834	34.1533	44.4671	15.6233
			1974.42	22.8257	14.142	15.629	10.9286	15.4959	9.19189	38.4506	16.4982
			1975.9	31.4633	2.43964	22.8274	22.439	13.8753	26.489	28.0782	59.6415
			1977.37	18.2452	12.58	9.63011	16.4602	25.349	27.7483	29.3455	40.1093
			1978.85	47.2247	18.3343	21.1715	14.8254	39.696	26.0633	40.7649	0.10254
			1980.32	22.3125	13.8817	35.5935	18.9789	30.7103	22.8841	27.3925	60.3931
			1981.8	16.3022	2.14714	6.35466	28.9153	12.972	34.2145	28.5341	59.4246
			1983.27	37.8982	12.2189	3.30038	47.5439	43.1966	22.2579	36.9188	59.844
			1984.75	14.4407	32.4466	20.5851	34.195	23.9998	19.0307	17.6958	21.0453
			1986.22	25.8622	13.4616	18.9851	-15.4189	22.2601	37.5975	23.1906	69.4425
			1987.7	14.0685	7.56245	24.6499	16.2871	23.4403	34.3969	40.3063	61.256
			1989.17	16.7925	11.8229	20.1593	36.3628	7.22037	18.1514	24.0538	48.7407
			1990.64	28.2005	21.8714	25.8129	33.2137	27.2418	22.2022	22.2973	52.1373
			1992.12	19.2933	13.0642	32.8945	17.0067	21.1379	4.49158	33.5493	25.016
			1993.59	34.9873	11.4954	18.2378	23.9605	17.9112	12.836	37.5176	76.0146
			1995.06	20.2728	5.58498	35.4224	16.4305	23.3595	26.9462	19.7697	28.5389
			1996.54	9.9279	17.0374	19.342	20.4897	12.9141	20.8144	36.761	52.021
			1998.01	35.7464	9.70932	13.4149	2.9035	9.74329	16.1737	46.5536	29.37
			1999.48	8.13881	21.1829	16.1817	25.8108	49.9476	20.2489	34.7285	58.8888
			2000.95	25.3339	-0.54453	-1.25006	2.52792	22.2987	20.0227	20.0639	37.9655
			2002.42	17.9856	13.8275	21.7451	6.68787	24.9832	22.6889	29.9519	28.6213
			2003.9	16.3922	7.97885	4.31236	35.3488	23.3096	16.6683	31.1434	53.8157
			2005.37	17.6428	19.417	22.9195	14.9076	18.6994	35.1125	32.2698	71.5902
			2006.84	39.0143	10.6388	16.9732	5.96466	14.0303	40.4961	41.9625	8.42212
			2008.31	35.8285	20.5651	15.3253	24.3407	15.0692	21.3338	28.5333	64.6483
			2009.78	23.9875	23.2643	13.6608	22.5136	8.87698	33.8083	2.13962	76.0488
			2011.25	22.2188	7.27568	19.1778	17.8071	11.3069	8.89096	21.7622	34.228
			2012.72	31.9487	8.54951	17.5153	21.7354	0.82956	22.7928	61.4586	22.6869
			2014.19	30.2154	22.7414	14.439	14.213	24.8208	12.3245	15.0811	28.4896
			2015.66	28.5145	28.3287	-0.07726	12.4656	5.82132	4.77591	23.274	64.4973
			2017.12	26.8347	9.57648	45.5783	20.7635	22.6699	24.4671	27.186	24.6418
			2018.59	18.0022	8.02115	8.17795	31.9101	30.908	2.63409	18.2135	57.8137
			2020.06	24.8904	27.9035	25.1512	27.2903	9.08344	10.8336	42.1088	30.7988
			2021.53	23.1671	14.8808	2.07974	34.0732	27.2562	41.8376	27.3508	23.7017
			2023	47.1118	-3.83784	6.15215	26.5477	23.9606	-1.45325	46.8364	89.3024
			2024.46	-1.69917	18.8242	21.6218	29.0162	16.3943	23.7717	16.3857	29.316
			2025.93	32.2209	22.9421	15.7146	22.9639	14.5735	17.6481	14.519	76.3883
			2027.4	36.2424	18.5394	31.1967	-1.53311	18.5058	21.5563	45.4594	56.6885
			2028.87	28.9234	12.7442	29.6183	35.2171	23.9109	21.2483	30.9052	89.8422
			2030.33	28.7431	1.27896	32.3217	33.5613	30.7592	28.0774	40.5705	24.9448
			2031.8	20.0239	6.87318	17.9602	9.15527	24.7944	14.9876	28.8903	66.6478
			2033.26	9.85751	8.1804	26.3144	14.5627	10.2671	26.0086	14.3267	54.1649
			2034.73	28.0482	12.3024	19.0189	27.0136	2.80588	32.7025	8.2395	10.3015
			2036.2	13.5818	16.4086	20.2318	9.65097	20.8581	26.6027	20.5706	25.9899
			2037.66	17.5813	-4.97874	31.3766	22.0951	23.3293	7.79614	42.8365	43.1794
			2039.13	15.9765	4.84494	9.98572	11.94	40.0417	34.4077	34.0248	50.723
			2040.59	20.1186	20.3673	16.9772	16.0399	15.8027	22.8918	22.5188	68.5453
			2042.05	20.0859	9.03105	22.5992	28.7122	32.7153	25.6311	38.0221	62.6259
			2043.52	0.2686	23.198	22.5839	32.9336	49.6801	32.668	32.3482	45.5463
			2044.98	3.09697	0.54926	35.3088	0.33353	12.8334	28.3711	33.7443	24.1891
			2046.44	15.8046	20.3602	25.3537	25.7492	9.92188	48.0986	20.9261	101.796
			2047.91	19.9774	7.58237	28.1159	14.3067	9.7941	28.126	50.5262	31.9691
			2049.37	38.2874	8.9554	11.048	22.6674	40.7872	42.1106	19.2218	89.4901
			2050.83	21.2264	6.09132	19.473	8.39932	2.4422	9.40869	12.0148	22.5222
			2052.29	11.2907	25.8978	27.9278	6.92044	2.37323	19.2306	28.9377	46.3468
			2053.76	19.8107	-2.39088	30.7608	18.2417	10.867	17.8028	51.6129	70.4254
			2055.22	24.1324	14.6451	13.8001	35.2845	19.4228	20.6819	9.22781	62.1499
			2056.68	8.64409	18.956	22.3435	39.6158	13.8458	22.1761	12.1799	35.5483
			2058.14	18.6587	20.4366	28.0608	24.1073	29.5289	26.5089	56.246	78.3888
			2059.6	18.75	11.9883	23.8524	21.3423	23.9467	6.72968	13.8347	54.59
			2061.06	31.6158	29.0742	13.9682	11.4861	11.2718	32.3416	18.2139	57.7498
			2062.52	31.7454	9.28299	11.189	34.2997	27.0095	8.32834	32.574	80.905
			2063.98	9.19234	17.9041	18.3799	14.5757	41.4068	26.9623	34.2369	51.7341
			2065.45	17.9357	19.4592	18.5075	30.4252	20.3507	32.8993	35.9836	58.2983
			2066.9	29.5835	12.5001	17.2389	27.8477	22.0807	41.7502	49.1841	102.067
			2068.36	34.1457	16.9336	11.7019	-1.79395	36.6577	34.9649	36.7857	63.345
			2069.82	10.1681	17.0862	13.2729	12.7011	32.6957	15.3006	30.0365	65.8202
			2071.28	27.502	17.2124	11.961	28.6001	25.8075	14.0974	23.2019	86.6461
			2072.74	9.08467	15.8759	23.4657	15.882	23.1155	27.1	26.266	77.2252
			2074.2	34.9011	24.5121	10.6487	23.0995	51.7929	18.6049	36.3967	88.9834
			2075.66	34.9674	13.1191	29.2542	28.8555	30.4055	20.0674	46.4834	67.7133
			2077.12	23.5874	20.3086	26.4159	13.1573	30.4508	41.5473	43.6977	44.9778
			2078.57	19.375	7.48512	30.7443	16.071	36.2479	50.1961	40.9442	53.7992
			2080.03	35.236	19.0047	19.356	33.3424	49.257	28.8433	29.6565	79.9695
			2081.49	28.2341	6.20673	9.41028	36.3506	20.7904	21.8375	44.1932	86.2777
			2082.94	35.5782	16.3372	28.1329	10.7178	36.7484	23.45	15.7787	92.6887
			2084.4	37.1949	27.9168	13.8895	39.5585	35.5157	19.327	47.5716	122.061
			2085.86	27.3124	26.5832	28.3239	21.0498	32.823	39.5783	37.7538	32.2524
			2087.31	27.4482	10.872	22.6529	36.9633	41.587	45.4609	29.325	74.3699
			2088.77	21.8219	13.8171	5.47014	47.1302	18.7276	16.8423	22.3028	84.8567
			2090.22	27.6955	25.3941	9.83807	31.4321	21.7287	25.5804	35.4077	69.491
			2091.68	24.9655	3.90738	15.6631	22.9334	47.7794	32.9182	35.6122	55.6415
			2093.13	29.4601	25.5984	27.2738	20.215	26.395	28.7881	32.9829	53.4221
			2094.59	31.1026	32.9269	21.6272	16.0761	43.9104	46.2943	20.2976	88.7605
			2096.04	21.2136	27.2902	18.8569	27.795	34.0585	27.7813	40.7616	99.6506
			2097.5	25.7157	25.9594	24.7246	39.5042	16.9438	42.3975	42.4589	94.571
			2098.95	31.6199	11.6047	33.4556	10.7458	43.0635	17.9836	39.7537	70.5007
			2100.4	18.6958	11.651	24.823	32.4553	27.2455	22.3633	39.8493	64.9377
			2101.86	1.3849	16.0063	20.4882	33.899	12.8031	13.683	36.9841	95.2821
			2103.31	37.5082	27.5758	24.8072	28.0948	18.5576	19.4214	25.4167	112.536
			2104.76	38.9733	8.80927	29.1359	35.3091	37.3358	22.2879	36.9863	72.051
			2106.21	23.1386	39.2056	23.3783	15.1117	12.8152	42.56	55.8567	89.5647
			2107.67	23.2615	7.47464	13.3182	26.7827	25.9552	22.4373	32.8983	88.5706
			2109.12	29.2315	10.4709	24.9928	24.0591	21.8177	25.5228	43.2884	67.5729
			2110.57	19.3069	22.1795	13.5286	34.402	24.9553	32.9988	46.4985	106.069
			2112.02	31.0962	28.0988	20.8819	44.743	32.4261	18.7188	45.339	122.807
			2113.47	16.7219	20.9308	19.4968	31.8091	25.3124	44.9469	41.1709	129.097
			2114.92	19.64	34.0065	26.7434	30.3479	49.9693	7.20795	49.8874	87.0054
			2116.38	9.38121	29.5997	23.7511	46.1503	30.9402	27.3314	17.795	112.52
			2117.82	12.0746	30.9303	20.689	50.2149	16.1354	35.6981	56.5974	96.9293
			2119.28	27.742	16.2929	10.3513	45.5137	44.726	43.9729	51.8011	88.3351
			2120.72	15.9039	10.3703	30.4288	27.8137	18.3002	43.5721	47.036	74.0332
			2122.18	20.0707	20.4088	25.9491	31.924	19.4935	51.9632	26.4956	78.9199
			2123.62	20.6947	21.8069	30.2007	23.1038	22.952	40.9345	48.0192	79.8081
			2125.07	21.3608	23.2291	34.4807	14.3339	26.4644	29.9686	69.6029	80.8892
			2126.52	14.064	17.4158	32.9687	35.913	16.2271	9.59268	37.6723	54.4497
			2127.97	28.398	17.3569	16.968	15.5102	31.942	28.1805	53.3676	52.3583
			2129.42	31.0963	24.4831	16.8266	45.608	28.778	49.5522	27.0548	65.8629
			2130.87	23.6326	31.569	23.8672	7.76526	28.4348	36.1802	54.0998	58.9036
			2132.31	19.0439	15.5562	26.5562	33.4156	17.9694	27.1271	21.9395	76.3793
			2133.76	4.38939	26.9578	17.7224	21.5742	24.8328	44.0481	33.0851	60.7496
			2135.21	35.8729	22.5213	30.5258	35.7099	38.9312	29.308	38.5057	91.3777
			2136.66	28.4839	22.4241	8.7874	55.6183	32.8983	27.577	54.0383	71.7158
			2138.1	11.0307	30.9578	21.5985	40.9758	25.4309	21.5295	35.0242	109.612
			2139.55	30.9417	26.5194	40.1194	30.62	23.6744	18.3153	60.5427	89.7814
			2140.99	9.10193	22.0509	16.9102	40.3176	44.8207	26.5147	51.4459	98.4209
			2142.44	3.02654	20.4236	22.4003	16.9202	37.1406	28.872	42.2641	95.2661
			2143.89	32.7515	27.3749	19.2527	26.4921	36.5895	52.6636	30.1755	123.459
			2145.33	8.01668	31.4453	33.2849	36.0374	50.3481	29.1653	63.9099	95.7562
			2146.78	26.2585	21.232	23.0067	12.7215	48.3972	2.91086	49.0172	116.88
			2148.22	8.8159	22.497	38.4939	22.3615	47.9557	45.3311	54.238	91.0938
			2149.67	38.5449	23.7901	9.75504	19.2001	37.5982	40.6602	40.9826	71.2993
			2151.11	26.9056	26.5241	45.2485	17.5007	54.3894	40.3139	60.5904	98.7222
			2152.55	30.9536	23.5515	32.2376	38.6003	16.9983	52.7878	43.1122	110.412
			2154	23.5682	31.9548	27.765	31.1491	38.0005	45.2585	59.7804	136.163
			2155.44	46.0187	20.3966	11.885	32.1885	37.5588	50.4746	43.6182	118.951
			2156.89	-2.67404	24.4674	20.1655	20.3853	44.1619	22.9339	57.2586	114.352
			2158.33	19.6871	22.8384	19.896	35.5494	33.6874	46.519	35.3496	95.4644
			2159.77	29.2462	14.1312	32.3911	26.59	40.261	26.1173	51.7811	173.058
			2161.21	23.2481	33.7862	30.7261	40.3521	29.8812	29.8869	56.9109	148.715
			2162.66	10.2447	44.9504	16.3707	34.3477	39.4047	39.3862	33.8264	93.5659
			2164.1	22.7622	32.0955	17.6247	19.9297	53.2272	50.3582	51.8617	153.271
			2165.54	36.7057	20.6864	33.027	52.1939	30.3304	42.9858	51.5489	116.943
			2166.98	22.3776	36.1194	28.6329	43.4532	51.2299	45.4957	58.2838	96.1514
			2168.42	13.6712	27.5139	43.9729	44.5526	50.8734	43.7089	33.8932	107.651
			2169.86	27.4803	27.3471	23.9939	37.1194	39.1549	33.382	46.1102	151.282
			2171.3	21.4903	18.6993	29.3704	35.2733	49.9229	46.9465	68.0771	114.294
			2172.74	32.3692	36.7839	45.9701	43.2493	35.3119	81.5439	53.3792	127.916
			2174.18	33.4014	26.7342	16.1758	45.6024	30.5888	54.26	55.5979	127.519
			2175.62	13.424	20.9434	32.7935	24.143	27.3386	22.8886	57.8836	161.02
			2177.06	24.3939	30.6237	36.8008	37.8496	35.3911	35.1281	78.4924	102.182
			2178.5	35.4036	16.4963	35.236	45.9946	49.1121	29.2047	71.1329	113.761
			2179.94	19.8265	22.0202	25.2967	35.9677	32.0546	62.5692	47.0383	139.528
			2181.38	28.0981	33.1575	46.1947	38.5865	40.2572	67.9395	58.0199	172.412
			2182.82	23.7928	34.5049	34.8998	60.8371	38.6926	21.5469	56.4398	160.611
			2184.26	30.726	21.8764	41.8345	52.3291	73.5753	52.2144	88.5172	133.599
			2185.69	23.71	19.0767	23.6072	49.4813	60.9304	53.551	45.0821	158.617
			2187.13	29.3439	40.107	50.2144	56.4941	38.5526	45.1581	61.9221	132.076
			2188.57	14.0044	13.5483	27.8393	48.1433	69.4288	34.0046	28.4014	123.879
			2190.01	29.4752	24.7992	32.0678	46.7895	55.4879	60.6681	84.521	161.898
			2191.44	16.8868	13.6119	30.6646	52.3923	41.4834	56.4575	55.1217	122.671
			2192.88	21.0469	36.0154	34.8198	29.8935	62.4173	49.3503	56.4399	129.371
			2194.32	30.7467	33.1591	27.723	35.3465	45.4351	37.9553	78.6685	153.985
			2195.75	29.2082	45.6889	26.2115	37.9614	50.8271	32.1284	54.6262	130.835
			2197.19	30.4937	16.2321	16.3181	46.2003	70.2449	57.1315	34.8365	138.604
			2198.62	33.2562	16.2212	38.6709	39.1301	49.1749	45.8427	47.3633	171.925
			2200.06	26.3323	26.0723	28.9067	39.1878	77.2574	30.5048	58.6673	100.776
			2201.49	20.9186	21.9893	54.2423	50.5899	41.0851	69.9529	26.7321	109.952
			2202.93	14.1841	37.5891	34.8098	38.2786	37.2348	56.3069	46.7778	164.457
			2204.36	24.3392	16.7436	33.6288	51.2814	40.4701	76.4131	64.1453	154.745
			2205.8	23.286	35.2283	45.1122	36.2118	60.6098	62.8447	71.739	126.803
			2207.23	20.8132	28.4108	43.9462	40.8054	61.0763	57.6766	65.2573	156.476
			2208.67	32.4153	13.1085	23.0294	59.4885	43.1949	46.8338	77.0593	139.625
			2210.1	28.5094	40.105	47.2193	52.7989	18.1999	34.5392	78.9924	132.563
			2211.53	4.81171	40.3173	36.1404	41.8541	52.4929	60.3672	63.9734	141.028
			2212.97	17.8466	22.1431	47.6756	30.8915	59.9972	18.3602	60.2476	146.715
			2214.4	6.8418	9.59544	42.2477	63.8219	56.2002	41.4191	65.025	156.706
			2215.83	22.7628	36.7308	35.3937	50.0419	49.5677	43.2722	68.4081	192.286
			2217.26	17.4315	28.4387	37.0482	51.857	38.6693	30.9406	54.7721	159.832
			2218.69	14.9417	20.132	27.3403	55.1133	41.9778	42.7659	88.0432	117.398
			2220.13	8.19093	33.1714	37.5531	55.5528	69.5261	68.8874	74.4469	170.334
			2221.56	35.6657	41.9837	30.6997	40.3352	65.814	45.2075	65.1271	153.657
			2222.99	14.6885	30.8423	46.6924	56.5186	53.5543	62.9054	52.9599	195.594
			2224.42	40.8708	33.9827	26.9889	35.5854	58.4501	49.2183	70.8269	223.459
			2225.85	37.0702	24.2497	37.3253	28.9356	63.3911	58.4414	71.5918	132.587
			2227.28	24.6714	28.8529	46.2816	46.696	68.3873	46.2031	79.5807	140.572
			2228.71	33.8377	40.6865	48.1085	44.4323	41.8162	48.3549	81.9099	144.452
			2230.14	7.06215	25.2161	37.01	59.5139	69.9729	54.9099	62.7151	157.233
			2231.57	23.5519	19.8188	40.3446	50.1676	46.3243	63.0105	60.8524	142.867
			2233	31.4656	25.9993	53.856	46.6115	54.4679	59.6162	77.8606	145.975
			2234.43	13.2961	26.4064	47.1158	37.2381	45.2399	43.1494	63.0266	173.794
			2235.86	3.74089	36.9818	33.0474	51.063	67.9337	52.7503	72.806	203.057
			2237.29	36.3741	34.4507	43.6638	50.3074	17.7574	62.3197	84.0002	186.997
			2238.72	15.0364	31.8761	49.9013	43.6405	59.3356	38.2523	65.9334	145.774
			2240.14	22.8532	27.8073	42.9647	57.3959	48.3382	56.4862	75.5468	192.037
			2241.57	33.6271	23.7213	40.3981	58.0017	53.4226	49.8572	79.3245	163.677
			2243	31.2401	41.6646	56.9319	67.4466	60.0212	49.1058	69.9273	216.094
			2244.43	33.2823	49.3889	49.9982	59.2944	57.8461	76.3483	73.7771	171.684
			2245.85	5.8409	32.0752	41.5652	40.7913	60.0923	81.5834	55.527	166.936
			2247.28	22.5927	39.7952	46.376	47.3007	60.8284	55.7655	63.7555	167.939
			2248.71	28.986	28.2651	46.7198	58.2041	71.845	46.0521	74.8787	174.585
			2250.13	23.4668	38.8887	48.4912	46.8174	84.2713	56.9562	69.6098	182.375
			2251.56	13.4154	40.5955	48.7335	53.1309	44.691	57.4072	64.219	175.028
			2252.98	44.9037	24.4544	48.9477	57.9278	67.3662	63.748	67.6686	103.597
			2254.41	11.0181	24.6374	37.2629	58.2716	73.7289	38.8674	85.9966	137.602
			2255.83	32.1804	68.0222	47.91	79.5016	86.1076	70.5578	41.8772	158.429
			2257.26	17.6579	45.9427	31.7798	51.6401	32.9792	50.2096	69.2908	167.604
			2258.68	25.5357	19.3474	45.5007	47.6441	37.996	19.4098	66.9858	159.091
			2260.11	15.509	37.5525	33.8515	19.7279	55.0206	63.327	64.706	144.664
			2261.53	23.415	31.8382	20.6591	27.6635	42.1204	27.9679	63.8965	158.595
			2262.96	11.7949	30.5784	37.3976	34.0675	29.117	35.9433	43.505	121.331
			2264.38	37.6161	33.7749	24.0873	31.3887	50.5211	49.8408	72.5009	134.677
			2265.8	21.3088	20.3897	25.7189	30.1035	37.2719	51.612	57.8154	135.593
			2267.23	22.9354	9.94397	25.7873	34.7287	26.8925	60.776	39.9588	92.4778
			2268.65	24.4957	35.552	36.3375	54.3195	26.9451	33.7506	53.569	83.6133
			2270.07	19.9935	19.0233	37.833	52.802	23.9293	29.216	37.0264	91.0819
			2271.49	15.4841	28.0613	33.3067	34.7289	46.4778	47.2367	53.5658	94.0092
			2272.92	36.5703	17.5544	25.7849	19.6845	31.446	45.731	76.1592	68.4446
			2274.34	23.0873	11.5767	36.3423	24.2354	46.5514	62.3315	59.6907	88.1694
			2275.76	20.1686	13.1411	33.3821	39.3665	36.1208	3.71921	38.7512	89.9996
			2277.18	11.2456	14.7191	28.9298	42.4878	28.7248	27.9263	55.4839	102.48
			2278.6	15.8793	29.8622	33.517	7.94443	19.8195	43.1192	55.662	78.8229
			2280.02	26.528	23.9022	23.0195	23.0968	35.0011	17.5964	73.8985	118.37
			2281.44	19.0498	26.963	20.0279	2.02679	7.92038	56.8439	31.7672	65.7815
			2282.86	26.5984	-0.16515	12.477	33.6757	41.0863	29.6791	61.9268	89.8507
			2284.28	6.95023	11.884	18.4616	18.5175	60.6067	26.566	34.6985	68.4329
			2285.7	3.84157	29.9303	31.9461	34.9629	34.8221	24.8911	36.0409	72.4117
			2287.12	17.2649	20.8134	39.3599	30.2465	42.1409	18.6333	50.8696	91.2391
			2288.54	15.5723	20.7161	16.6164	31.5077	19.2748	30.394	29.472	82.738
			2289.96	31.8948	16.0795	19.4542	2.62119	11.4291	19.5071	56.1858	19.8733
			2291.38	34.6121	5.41167	7.22275	29.3573	17.0678	31.1269	22.6465	5.01721
			2292.8	22.2563	12.7608	10.0025	18.4419	15.1249	26.1388	37.1564	92.098
			2294.22	20.3838	18.5693	24.7464	18.0015	-6.36835	16.6028	45.5645	97.7805
			2295.64	6.49751	19.8491	36.4316	13.0288	14.09	14.5332	47.9025	58.3456
			2297.05	9.08304	1.66971	21.1469	14.0302	18.0125	16.9294	18.7915	38.3715
			2298.47	13.1498	32.8267	29.799	23.9843	21.9174	1.38962	42.0304	76.6798
			2299.89	18.7072	4.24405	7.11401	24.974	10.9111	20.2113	23.4599	73.1693
			2301.3	15.3319	21.9227	6.84508	27.4724	7.40671	16.6654	31.7797	10.1781
			2302.72	28.35	17.2542	11.0532	31.4767	27.7399	13.1572	49.0367	50.0879
			2304.14	27.9774	23.0051	-4.05589	8.74203	45.069	18.5898	29.1273	57.2706
			2305.55	11.2815	24.29	9.06737	6.83807	11.8999	18.0728	33.0096	28.8192
			2306.97	-0.9445	19.6326	16.2179	34.5613	17.3248	17.5329	50.1929	70.0162
			2308.39	22.3537	17.9295	29.2484	2.97067	21.2135	11.0313	11.0364	19.1924
			2309.8	20.4197	11.7747	12.6554	36.4513	29.4704	14.8393	31.0451	52.569
			2311.22	2.22363	8.56912	15.2693	7.81396	8.14139	14.1573	45.0284	78.2855
			2312.63	10.5716	18.6137	3.12697	24.898	19.2487	13.4384	4.4241	47.8119
			2314.05	21.8154	19.7934	1.30916	33.0832	27.3565	8.29187	30.0974	2.677
			2315.46	6.60651	13.6328	3.90161	19.2294	22.2308	0.23166	39.5392	54.5667
			2316.87	10.5074	10.4308	28.4663	5.43915	3.95605	-0.45917	44.573	55.059
			2318.29	4.17709	17.4876	17.8624	18.0413	29.6419	9.11462	7.21036	-1.39587
			2319.7	6.64417	5.54967	4.38454	1.41943	-14.8178	21.5992	34.2389	50.4546
			2321.11	12.0286	21.3528	17.196	14.0168	7.93414	36.9732	46.619	14.7191
			2322.53	14.4814	18.1828	13.9543	13.471	7.32184	18.8175	-19.6408	48.9413
			2323.94	9.63977	17.9172	3.4437	25.9804	12.4966	9.41031	21.8099	37.9105
			2325.35	19.2827	3.12685	20.504	15.1962	8.90231	18.8418	20.9976	41.2523
			2326.77	5.67557	23.1071	25.8838	34.7932	13.9406	9.349	18.6614	55.9261
			2328.18	23.8471	15.527	19.6453	-3.53665	2.99466	22.9308	7.58121	39.9421
			2329.59	2.98001	26.6887	17.7258	5.81149	23.7425	33.5053	18.0975	52.6385
			2331	31.0668	40.6582	21.5491	42.4031	19.9203	19.5562	42.9028	16.2844
			2332.41	28.9093	45.9608	46.8721	27.1983	31.9025	38.6702	21.7079	50.412
			2333.82	51.1328	49.8362	56.3708	35.0085	48.18	57.7564	79.3794	45.9392
			2335.23	46.1999	35.173	34.4626	40.0059	37.3452	54.0074	58.3711	24.6393
			2336.65	8.571	32.0126	18.3891	17.9798	35.199	6.17816	44.6824	16.5553
			2338.06	22.3632	11.8155	10.9469	24.5573	-6.72034	14.0924	25.4338	51.446
			2339.47	-6.49884	5.90758	-6.40463	6.98352	12.6378	10.6484	21.9198	69.2997
			2340.87	31.4252	11.369	23.1279	3.64954	24.8381	-6.98322	18.4102	9.02417
			2342.29	12.521	22.4655	32.7111	14.4631	35.5439	12.2433	29.0355	53.6571
			2343.69	19.0968	16.524	25.2546	25.1901	13.6167	25.6877	32.4823	1.74377
			2345.1	15.712	0.69135	14.9639	16.0503	1.5835	17.8318	14.6552	23.2019
			2346.51	12.2874	20.1177	17.3587	19.567	6.43826	18.3887	40.4951	66.877
			2347.92	20.0741	11.3165	7.05794	7.54877	-1.44293	6.22446	21.1601	10.3247
			2349.33	8.15413	13.7548	16.4138	26.3969	11.7011	17.9077	35.5142	19.78
			2350.74	25.6508	4.98004	24.313	5.96323	19.1622	9.92477	30.1851	44.4945
			2352.14	23.5359	19.9773	4.27078	27.506	2.87695	7.57666	13.734	49.5995
			2353.55	11.7296	26.5758	17.7669	19.7599	24.3176	5.29758	29.4506	31.2122
			2354.96	11.1609	12.3454	9.02113	-4.54654	19.361	29.5247	14.6412	-0.66858
			2356.37	17.6147	23.1847	8.68665	1.84641	11.7611	2.4534	31.9219	38.6946
			2357.77	4.72884	28.4925	15.3275	11.0697	20.9038	0.49728	31.2559	33.9421
			2359.18	18.2039	26.8934	8.14322	16.1634	20.3919	20.7357	38.9571	29.3889
			2360.58	17.8245	25.2967	27.2281	15.714	30.9315	2.23047	5.18271	26.2169
			2361.99	24.3019	1.60359	14.4969	17.9773	-2.76682	18.2137	26.6268	44.9377
			2363.4	14.1633	15.1415	19.6683	2.25323	13.1463	1.00116	20.3552	-9.70032
			2364.8	13.6247	16.2244	1.40747	12.642	13.8017	5.76926	9.88937	34.5812
			2366.21	14.4266	18.6562	25.7316	20.2084	28.1316	15.9628	21.367	-1.04541
			2367.61	5.64503	16.9734	8.88095	7.21005	20.5018	31.6016	-2.79694	44.2896
			2369.02	18.8116	22.1574	19.4624	12.0809	2.02533	14.4382	53.8459	55.4873
			2370.42	21.0893	17.8128	16.4103	11.5578	38.2968	6.98444	20.3401	34.2288
			2371.83	23.4447	12.1639	7.97008	13.8544	32.3242	17.3809	18.4059	43.3926
			2373.23	4.08087	16.1	11.852	6.69498	26.4645	6.06375	43.8222	-0.24182
			2374.63	14.7344	17.3354	11.6776	18.6524	12.5182	19.3245	25.7309	40.7834
			2376.04	15.8759	17.2218	10.1586	10.2216	10.8597	4.04199	36.2551	23.3809
			2377.44	2.07042	8.9565	7.28323	14.0313	37.7355	6.44476	4.64529	20.949
			2378.84	19.5012	27.8504	17.9818	20.5391	8.89474	35.9828	45.0216	57.8464
			2380.25	20.6176	12.7964	35.4402	22.9573	30.2797	20.6971	51.4073	70.2288
			2381.65	12.2452	15.3877	13.5638	9.10757	12.3242	0.01556	23.8986	28.3784
			2383.05	10.6681	12.5633	5.27264	27.7965	5.24554	1.05026	22.1825	13.7288
			2384.45	25.3475	16.5174	22.7173	8.57767	18.4957	16.9884	16.429	51.9435
			2385.85	0.79121	12.3548	11.7399	35.3779	30.3837	1.80621	51.2683	50.9138
			2387.26	24.9187	17.6556	19.6955	24.291	1.70163	13.6683	60.3704	64.7258
			2388.66	8.47749	12.1346	18.1735	25.354	21.6566	21.4373	35.667	2.80737
			2390.06	9.58131	16.0549	13.9393	14.2441	29.4039	7.57251	44.6995	66.3719
			2391.46	14.7081	19.9572	19.136	27.3971	-1.98291	11.2314	11.8942	36.7155
			2392.86	6.34964	13.0734	22.9707	28.395	0.34872	12.1793	43.7838	59.6025
			2394.26	23.5783	27.7347	20.0753	11.9073	48.4322	7.75244	23.1489	56.9132
			2395.66	17.9426	14.1501	22.5764	6.22641	9.07474	8.73755	21.4027	36.8447
			2397.06	4.28569	22.0974	14.3474	7.30392	2.05914	24.537	30.4513	39.7802
			2398.46	13.5027	32.7384	16.8926	15.1299	28.6587	14.8542	35.5131	-0.09338
			2399.86	22.7444	24.6039	12.7501	16.278	9.65445	9.25583	24.5236	75.6313
			2401.25	29.3288	17.8373	22.046	4.04953	16.1941	18.4602	33.7137	37.4329
			2402.65	10.4583	24.4983	9.89886	11.9698	12.0349	26.3511	16.1193	26.192
			2404.05	26.4623	20.4378	23.2355	3.81177	21.2975	8.7832	22.6806	51.2007
			2405.45	18.3276	21.7357	7.07709	17.0918	17.1437	28.7382	7.78482	54.7188
			2406.85	11.511	20.338	31.0999	15.5969	15.6368	-6.28052	29.0282	33.9985
			2408.25	22.0656	21.5957	28.2933	8.70175	27.4664	24.2854	30.1049	19.8058
			2409.64	5.80228	32.1912	0.03683	24.5098	-0.91773	30.6685	40.475	46.9031
			2411.04	5.57028	28.0428	14.5791	25.5462	25.5055	35.6538	18.6867	16.3076
			2412.44	34.7063	15.8774	22.4067	25.2251	13.1266	33.928	27.6293	8.39307
			2413.83	14.4239	29.0933	23.5541	-8.44824	15.46	21.5411	44.5763	1.86438
			2415.23	11.5575	19.6472	18.0659	16.659	24.5211	5.23877	36.2371	32.9006
			2416.63	35.4164	30.2428	23.2912	21.8148	-2.3335	17.0311	37.3387	2.87268
			2418.02	20.6915	20.8867	31.2316	17.7253	17.5689	10.26	37.2268	14.5132
			2419.42	11.3728	24.9011	16.5659	1.72302	30.899	24.9101	17.2369	63.7917
			2420.81	28.7687	19.6178	12.5987	27.1033	22.9795	22.3113	22.655	54.6874
			2422.21	8.86426	7.67966	11.3154	8.52383	3.09109	33.0863	26.7868	63.0468
			2423.6	24.96	23.7454	23.3682	21.9427	7.1951	29.1869	24.2428	6.01892
			2425	17.0068	15.7793	10.0483	24.6496	17.9232	13.2224	29.6433	50.1957
			2426.39	26.335	25.1225	27.3733	3.26727	33.9078	9.17987	33.6128	12.7018
			2427.79	15.5794	21.0826	9.96159	24.5008	17.7782	6.3801	34.8034	-17.0889
			2429.18	34.1061	19.6788	7.19081	-1.01379	2.91742	10.1724	13.2355	3.55396
			2430.57	11.2705	20.9225	3.06914	18.7682	20.0106	19.2468	40.9431	54.6758
			2431.97	12.4284	14.1721	25.5834	26.5363	23.7607	6.99744	43.3085	28.4785
			2433.36	18.9241	-0.54756	21.4637	19.6733	30.1894	8.09247	35.0486	29.0012
			2434.75	0.1582	16.6861	9.38103	14.1719	0.72153	35.8207	29.4909	45.5825
			2436.15	12.0034	16.6232	15.9326	32.6225	29.8022	30.2951	35.9223	72.8347
			2437.54	15.8539	23.2007	26.4592	23.1341	10.9961	34.0655	47.6495	37.5511
			2438.93	6.38829	27.0978	6.40248	9.63739	33.351	17.8661	27.4373	35.3817
			2440.32	23.4464	21.6756	16.8774	35.9382	25.0955	25.5297	35.0679	70.2109
			2441.71	24.53	18.8959	16.7042	23.6974	27.4203	17.2217	24.0679	29.2384
			2443.1	5.7205	37.316	8.57126	19.4128	16.4716	-0.36649	18.3666	22.7288
			2444.5	8.14076	14.6668	15.0256	32.3638	28.0682	11.2221	8.72272	16.2899
			2445.89	7.94781	27.7984	13.5566	5.64505	10.5887	25.4901	30.9057	31.2013
			2447.28	42.1902	31.6875	17.4139	14.7222	14.3566	5.42715	30.66	22.5227
			2448.67	2.42363	19.7399	5.43811	6.66275	16.8663	22.4666	35.7831	24.6592
			2450.06	15.5859	27.647	19.9287	31.6939	35.2853	15.7554	36.9967	41.5023
			2451.45	20.8289	15.7359	27.8168	22.3721	21.9998	15.6751	30.304	66.3383
			2452.84	14.172	23.6466	17.1985	7.76102	10.0323	22.1945	30.2115	-1.35852
			2454.23	8.82123	17.0116	11.857	23.5222	36.3595	20.7607	38.0182	22.051
			2455.62	25.9102	20.9369	22.3565	23.4077	17.7457	8.73965	33.9088	42.7349
			2457	23.1796	1.09109	14.3621	15.3663	20.2629	9.92361	49.6002	56.7859
			2458.39	19.141	22.1819	22.2192	21.8613	18.8323	1.88068	36.2593	40.5161
			2459.78	4.56517	6.32077	18.2081	9.89844	1.59027	28.1796	16.3554	29.6191
			2461.17	26.9554	18.1832	26.084	33.5834	6.80426	22.8196	21.5511	62.3346
			2462.56	13.7117	12.8879	24.719	1.84338	34.44	2.94254	41.2513	77.8684
			2463.94	17.5903	26.044	19.3759	9.65359	6.62427	23.9229	26.5999	6.19824
			2465.33	16.1383	22.0195	23.2283	25.3085	36.7687	39.54	34.2881	33.2191
			2466.72	23.8448	19.2792	21.7602	17.1546	40.4385	4.98129	41.8639	46.7367
			2468.11	20.9456	16.5083	12.354	-0.27005	32.1702	15.1507	24.3197	24.4111
			2469.49	8.80515	29.498	26.6063	13.8515	18.6009	12.0945	42.2469	28.2373
			2470.88	9.80901	26.6884	11.9204	12.1627	15.5467	3.7691	43.034	37.2338
			2472.27	18.6925	13.3946	11.7054	-2.6315	24.3202	41.3955	25.4667	21.3271
			2473.65	18.4106	23.7366	24.6167	14.0922	20.0058	39.6629	36.8148	21.3077
			2475.04	14.238	22.295	32.2925	-0.60352	23.6067	3.93677	36.4149	54.1976
			2476.42	21.886	24.8026	22.97	39.7278	12.8548	23.2791	32.1468	67.5729
			2477.81	-4.45209	26.0157	37.2218	34.264	19.1567	11.2455	31.8526	47.0583
			2479.19	0.6263	8.9362	21.4038	-1.23969	30.6997	7.08923	28.9679	35.7871
			2480.58	10.9241	7.55263	25.1995	14.2461	12.1819	31.6781	22.1666	45.4291
			2481.96	21.1958	16.608	17.2302	20.5586	27.6131	5.29962	40.1577	65.4396
			2483.35	18.3826	9.98177	11.8645	12.4836	1.24179	8.93213	24.1649	52.6947
			2484.73	1.2075	28.1209	14.3115	31.7683	42.6671	15.1322	31.6217	28.1166
			2486.11	13.9995	22.7724	27.1609	22.3414	42.3145	21.2947	29.9164	13.907
			2487.5	26.7619	22.6344	19.1609	40.2514	18.5279	10.5188	41.2163	42.6355
			2488.88	-2.09883	31.6023	12.4798	13.9301	25.9977	19.2746	33.0035	53.1415
			2490.26	1.5851	23.6765	27.9082	24.0503	25.6839	34.536	27.4307	72.806
			2491.64	10.4781	23.5656	23.8555	13.4094	7.22552	19.9465	40.0774	60.0912
			2493.03	19.3783	29.9536	25.0121	13.1848	18.6586	0.21466	50.1435	61.7573
			2494.41	17.908	40.2317	24.8804	19.4592	35.2821	24.6111	39.4731	38.8495
			2495.79	3.48763	32.3596	20.8661	16.663	28.5696	8.81586	24.9387	71.7234
			2497.17	7.21844	25.7934	27.2196	32.0052	20.5735	2.10858	51.8698	70.8988
			2498.55	25.1858	32.1801	32.2731	39.5663	22.9447	22.5947	51.5911	93.3853
			2499.93	8.20461	42.4416	34.7345	27.7151	34.3711	36.5914	38.378	30.4691
			2501.32	9.3419	22.9519	28.141	30.0975	31.5593	0.14383	56.2075	105.961
			2502.7	10.4702	37.0773	22.8416	26.0068	41.6619	34.7992	30.0683	34.0177
			2504.08	24.4963	35.6796	13.6643	43.8572	40.1092	30.65	47.8447	83.4847
			2505.46	23.0009	27.821	26.4261	17.7877	41.1165	32.9355	48.7943	103.126
			2506.84	22.7883	40.6008	15.9523	27.852	15.0304	18.4418	41.9911	102.066
			2508.22	18.7174	23.7288	24.8273	13.4269	35.3808	19.4419	40.3634	95.8868
			2509.6	30.1305	26.2106	24.6936	13.2147	17.1046	14.0359	47.7921	9.99084
			2510.98	19.6852	15.8385	18.1488	23.3388	19.4886	6.10791	46.2583	51.7733
			2512.35	9.27733	31.2239	7.76897	50.2123	2.6076	25.2431	42.1973	37.0342
			2513.73	27.1751	27.3065	24.4079	12.7611	48.7638	23.7887	27.8546	76.3363
			2515.11	25.7417	24.6593	30.7257	22.8709	7.42078	37.7177	19.9029	110.312
			2516.49	12.6865	23.2644	25.4304	23.9063	31.5633	47.6896	49.1203	45.0442
			2517.87	-2.98068	23.1155	32.9289	3.04434	27.3392	21.612	38.3945	55.2889
			2519.24	27.4861	20.3743	5.76453	20.6282	20.4933	7.05765	55.8131	53.7462
			2520.62	15.6204	21.4751	20.909	38.1608	14.9308	6.6084	61.6525	57.2843
			2522	21.7236	34.1059	24.5339	26.2805	26.0558	21.5568	36.8421	82.7269
			2523.38	-1.5081	23.752	35.8702	37.5088	21.9183	26.3498	32.637	39.439
			2524.75	14.9663	31.3427	15.3178	28.3829	17.8947	55.5208	26.0107	78.3345
			2526.13	22.5565	31.3068	25.4772	19.3447	34.3977	29.8576	39.9286	54.946
			2527.51	9.75508	19.8036	31.8312	28.234	31.797	23.4156	64.122	101.987
			2528.88	25.058	26.185	42.0233	24.3676	21.5525	14.4381	33.4277	46.9318
			2530.26	18.6449	28.7296	35.6097	43.4715	31.7246	2.89664	39.7482	92.7018
			2531.63	26.2537	14.6674	21.5239	26.8041	27.8247	1.54327	69.0098	75.8146
			2533.01	28.729	21.0153	15.0836	43.2935	30.2734	18.0235	40.7912	66.475
			2534.38	0.55949	26.0681	27.764	26.5732	35.2355	30.6301	46.9895	91.4583
			2535.76	15.7383	17.0748	25.1132	32.7848	36.3299	17.6862	45.4869	139.239
			2537.13	18.132	27.1908	-3.04019	14.7462	31.0151	36.578	63.058	102.735
			2538.51	16.6827	27.095	35.0516	31.0926	37.142	29.9492	51.2843	89.1049
			2539.88	11.4096	26.9949	20.9084	34.6822	30.5238	5.50073	54.7858	83.0931
			2541.25	12.5073	9.09096	30.9527	20.4662	31.5517	23.0624	31.5803	88.5579
			2542.63	8.52905	21.7217	25.7384	1.19504	17.3387	39.3453	49.0956	83.8951
			2544	13.4533	27.9886	34.5083	17.5234	26.0166	23.8568	45.0019	123.727
			2545.37	13.286	38.0525	11.5219	24.9367	33.4048	50.2743	48.5189	70.7928
			2546.75	1.68172	26.5227	45.6475	34.8568	29.3394	34.7616	21.5508	102.849
			2548.12	6.55833	30.2124	22.658	33.3304	36.6657	20.5127	47.8417	113.219
			2549.49	5.09311	37.6973	23.7735	19.1372	28.7782	39.2243	39.8871	133.708
			2550.86	23.9161	27.4652	41.3679	34.118	33.6029	22.5021	37.0554	160.646
			2552.24	11.1412	24.8727	38.7406	17.5154	43.5668	51.4405	58.3673	105.592
			2553.61	23.7538	28.652	9.59836	28.8452	40.9756	34.9184	48.1559	143.299
			2554.98	28.8365	29.9374	28.587	49.1056	16.9596	33.6721	54.4977	111.711
			2556.35	42.8057	31.2382	36.2071	14.9801	33.4719	31.1959	52.0232	106.817
			2557.72	36.4969	26.1943	26.0888	27.6476	36.0276	41.3378	68.4885	97.9939
			2559.09	13.6594	26.1688	20.9807	46.5526	43.5418	24.7971	69.6397	81.2249
			2560.46	17.3126	28.6218	23.4047	27.3935	59.7823	39.7678	55.4652	118.444
			2561.83	13.3066	22.1821	40.9404	22.0766	34.192	35.6596	76.5763	114.826
			2563.2	8.01408	29.6248	30.6449	20.5211	36.3808	36.5653	58.4565	155.26
			2564.57	27.978	14.3544	32.9944	30.3404	37.3251	41.2761	37.8692	88.4618
			2565.94	5.09494	34.4358	26.5504	42.7242	50.9432	44.7889	55.2136	136.725
			2567.31	11.2802	40.6694	23.9372	36.2643	54.55	38.3029	38.6107	124.738
			2568.68	6.16907	54.4888	38.9987	36.1666	36.8054	39.4501	64.9336	118.034
			2570.05	17.4572	28.0076	50.291	33.5764	26.6578	40.6286	44.6736	155.528
			2571.41	18.66	35.5376	21.2738	30.9809	37.9168	16.6112	34.4882	113.639
			2572.78	7.24968	36.7547	35.0625	43.4685	59.2113	31.6055	69.5974	96.8435
			2574.15	18.4777	22.8536	21.1364	57.1771	40.1835	52.849	76.9544	125.254
			2575.52	10.8139	45.4384	47.469	38.1504	50.0876	51.4127	74.2193	94.4535
			2576.88	14.4757	30.2811	41.0865	38.0043	32.3217	51.2383	53.8853	120.276
			2578.25	33.2311	33.9984	43.5177	47.9297	59.8393	39.7693	72.555	175.049
			2579.62	23.0864	38.9783	39.6751	36.5035	43.3773	63.5135	58.5639	124.301
			2580.99	7.93246	32.655	16.9986	38.9143	65.8819	69.6701	59.6717	132.672
			2582.35	5.34924	33.8725	39.5491	46.3514	48.1903	31.8726	63.2961	154.871
			2583.72	25.3684	46.3899	45.7663	31.1864	41.8105	46.8306	71.9428	164.508
			2585.08	17.7656	30.033	18.0922	42.393	32.9284	36.6815	69.2935	198.006
			2586.45	18.9565	26.2366	49.4161	47.3262	65.4698	55.408	47.8314	197.633
			2587.82	31.4406	42.5171	45.5982	57.2786	69.1438	41.5099	79.0767	175.945
			2589.18	10.0454	27.4279	30.4881	37.1141	67.7876	53.9476	87.7163	163.011
			2590.54	11.212	37.4121	44.2102	36.9982	33.8016	41.2703	76.2525	156.249
			2591.91	21.121	34.8368	30.326	31.833	64.9714	49.8654	39.6798	199.474
			2593.27	0.92934	43.52	42.7399	44.176	52.2283	38.3694	84.5175	164.852
			2594.64	9.54099	37.1625	33.8478	55.2372	57.0068	70.6829	65.4362	162.751
			2596	8.14159	34.5708	44.9909	61.2916	54.285	56.6792	73.9164	174.458
			2597.37	11.7702	42.002	42.3858	37.3586	50.3518	50.2311	63.6722	161.268
			2598.73	7.924	43.1953	41.0558	68.4865	61.4655	56.3332	74.738	230.744
			2600.09	49.0885	39.4006	47.2392	54.6271	56.352	63.7083	77.0796	211.539
			2601.46	14.0136	33.1072	49.6678	58.2626	73.7245	48.5852	58.1745	167.34
			2602.82	12.6576	35.5446	58.3188	65.6096	52.3327	52.1687	79.2036	150.521
			2604.18	5.02606	40.4534	44.4647	49.187	50.8794	75.6657	82.6751	214.667
			2605.54	4.85574	54.0664	44.3218	48.9577	41.8959	45.4467	92.3207	190.002
			2606.91	18.3776	55.1827	65.3536	46.2114	71.5374	83.7955	86.9604	177.736
			2608.27	16.9319	46.3319	68.916	59.6593	37.6109	72.2646	82.8505	206.583
			2609.63	15.5005	41.2356	42.6114	66.8806	57.2712	66.9926	66.3209	223.006
			2610.99	24.0393	38.6448	33.7692	46.7489	45.8328	64.2417	72.2321	208.398
			2612.35	1.50235	37.3093	64.7311	66.4419	55.563	50.3272	80.6473	224.964
			2613.71	29.9398	47.1617	73.2979	63.7552	49.1382	47.62	95.2759	227.874
			2615.07	7.42809	45.825	66.951	59.8265	68.7954	78.4416	94.9816	189.787
			2616.43	27.1303	50.689	27.094	62.0957	68.5584	73.2213	71.09	213.752
			2617.79	19.507	45.615	64.1743	38.2978	60.859	53.1022	89.3734	189.242
			2619.15	24.2729	43.0167	50.3755	60.3723	60.5844	73.8888	61.7465	216.744
			2620.51	12.9167	34.2203	44.0164	48.957	78.8669	66.1378	77.4829	216.885
			2621.87	20.132	30.3819	48.7978	53.636	52.5564	46.0096	61.0037	189.753
			2623.23	26.0996	40.1518	54.8085	58.3079	69.5673	61.7737	75.4644	202.235
			2624.59	16.0056	52.3851	41.0484	62.9868	50.7344	42.9318	82.5079	223.403
			2625.95	34.3502	41.1547	42.1434	26.9389	66.5366	50.0815	78.468	194.034
			2627.31	24.3196	32.4261	51.9003	62.5533	70.0243	74.547	83.1259	206.821
			2628.66	21.7363	38.5309	46.8719	38.963	41.4858	69.4353	64.4008	216.074
			2630.02	14.2541	44.651	40.639	57.3597	48.7774	54.5104	76.5743	163.823
			2631.38	16.6635	32.289	40.5929	80.709	57.3322	50.7263	86.3167	214.057
			2632.74	12.9213	47.0603	44.2552	73.8858	58.5063	64.2216	80.0524	203.934
			2634.09	7.94951	44.5719	47.9173	69.917	31.3344	48.1342	92.2807	208.614
			2635.45	25.15	39.6132	49.1054	94.1708	54.6814	65.3087	68.7505	175.039
			2636.81	23.8421	35.8757	52.7402	43.4449	47.1895	51.6459	55.0519	161.087
			2638.16	27.4299	34.5847	35.4146	37.1576	59.3627	67.5017	79.4862	208.565
			2639.52	28.5163	27.1195	26.6939	57.91	49.3198	75.9046	77.9908	195.51
			2640.88	14.8053	46.7011	51.1672	53.9941	62.6078	52.2639	91.1953	158.92
			2642.23	23.2093	25.679	43.6296	32.8427	40.1952	65.4875	47.797	132.079
			2643.59	15.6225	36.6118	47.1465	52.2354	63.2385	49.1979	64.6203	169.078
			2644.94	5.59996	47.532	37.165	42.1554	64.1678	64.8498	59.3405	147.152
			2646.3	15.2368	43.737	18.6321	54.1943	40.606	24.106	63.9201	152.36
			2647.65	21.2206	37.5186	47.9474	23.3662	56.3442	59.4527	45.2673	149.16
			2649.01	14.9857	25.2041	14.7817	40.3927	50.0695	45.8164	62.2229	140.026
			2650.36	36.9538	31.2871	13.504	30.4977	41.3915	39.5814	49.8206	162.888
			2651.72	29.5377	22.6817	24.481	35.3186	33.9629	26.0236	55.8153	136.829
			2653.07	14.7784	29.9931	21.9853	20.5483	25.3109	8.79764	56.9064	158.514
			2654.42	15.9213	43.4097	40.284	32.6917	42.3424	50.3011	43.287	106.687
			2655.78	23.1594	23.7758	41.4288	37.4629	34.8686	46.485	45.5468	114.74
			2657.13	25.4814	26.1561	45.0036	43.43	42.0475	37.7543	36.7699	97.019
			2658.48	-2.76318	30.9709	29.0124	27.3792	19.873	40.0131	43.8686	130.583
			2659.83	25.2035	34.5571	37.4635	28.4406	45.3521	43.4859	53.3968	62.7163
			2661.19	20.1824	17.3873	36.1416	27.0625	34.1847	20.1013	78.79	119.455
			2662.54	37.1354	31.9631	36.0453	15.9305	49.8805	30.9136	50.4776	115.152
			2663.89	27.245	25.7939	17.6581	34.086	21.661	33.1847	51.4713	135.27
			2665.24	17.3655	30.6029	24.8896	30.283	32.4802	17.1698	50.0282	99.2982
			2666.59	26.9897	35.4064	27.2396	21.6082	34.7582	26.7568	44.9287	101.128
			2667.94	20.772	28.0263	27.1516	27.5568	40.6879	24.1558	62.9743	87.1238
			2669.29	37.6955	26.7431	13.6768	38.376	36.8812	27.6519	46.9264	90.2026
			2670.65	37.584	26.6863	7.52466	26.0833	34.3148	54.2861	51.6026	64.1438
			2672	15.601	26.6434	29.3714	50.3214	36.6485	28.6273	52.6645	38.2133
			2673.35	31.3593	26.6163	18.3882	17.4187	28.0724	32.2095	39.1757	40.3939
			2674.7	11.8691	19.3055	30.5283	38.0576	30.4724	17.5799	46.3981	96.1759
			2676.05	24.0025	25.3745	26.863	21.006	19.5052	27.2797	49.9802	82.6659
			2677.4	25.1759	32.6483	20.7569	10.0209	13.3843	30.8776	47.4582	59.3644
			2678.75	22.6691	18.0236	19.4921	26.9558	31.5293	22.2751	20.5783	97.9009
			2680.09	23.768	28.897	10.9125	28.0404	10.7355	28.2015	44.6763	64.5502
			2681.44	23.6214	33.6716	16.8908	2.37946	29.9886	18.298	33.4944	49.3058
			2682.79	5.26988	27.5178	21.6465	9.50449	27.3742	21.7477	45.373	66.8225
			2684.14	33.0531	16.5361	17.928	9.37787	42.9947	31.2985	20.9014	58.9883
			2685.49	26.9263	8.01906	21.5269	21.4407	13.8207	33.6481	36.5493	46.5771
			2686.84	19.6582	25.0024	22.7469	16.603	24.7553	8.20468	37.7498	120.569
			2688.18	30.6327	18.9771	28.8548	13.0369	39.3999	9.50681	37.8214	94.1708
			2689.53	41.6267	23.8745	19.2069	19.1899	10.4031	16.894	34.2773	29.0173
			2690.88	28.325	21.4749	27.729	22.8796	17.7463	6.04083	68.2838	51.0317
			2692.22	22.2221	36.0123	20.428	10.7131	22.5631	24.1975	40.3002	50.8602
			2693.57	22.0876	14.1121	25.1885	17.8448	30.8867	37.3612	58.2485	58.7344
			2694.92	30.3491	7.94289	14.1377	11.5497	23.3414	21.3198	20.3164	74.6978
			2696.26	19.1959	25.9694	17.6043	12.4867	26.6534	11.3082	39.2736	85.6255
			2697.61	16.5512	21.004	4.15295	7.40363	36.0384	38.8317	41.308	45.8644
			2698.95	14.0033	17.307	29.4538	16.9338	15.3253	25.3608	30.1957	56.1389
			2700.3	12.7483	20.909	16.1311	4.80267	37.0275	18.0573	34.9309	31.7532
			2701.64	20.006	18.5	11.307	8.44281	11.6772	8.41385	36.1275	86.1639
			2702.99	6.72801	30.5938	13.7366	20.5473	37.0833	15.6944	65.1238	51.1862
			2704.33	21.2067	26.9596	10.1026	9.65668	26.1952	25.3451	48.1494	31.7633
			2705.68	25.9662	13.6349	8.85294	16.8321	3.16656	-3.72702	51.6328	78.5503
			2707.02	16.1964	23.238	14.8237	15.5092	21.1557	26.3316	27.2846	50.2769
			2708.37	20.9142	25.591	28.0286	19.0124	22.232	14.1249	59.6721	82.3572
			2709.71	13.6031	19.5197	18.3298	10.4928	25.7712	30.9325	30.5729	27.7335
			2711.05	9.97656	19.5181	21.9479	17.7296	34.2197	-0.42935	2.79095	19.2598
			2712.4	5.20239	6.27934	14.7504	12.9715	10.1769	2.06699	39.0403	50.8733
			2713.74	16.142	30.4604	24.4645	21.5184	34.433	46.8391	27.0785	30.7407
			2715.08	5.34137	28.0861	19.6853	13.1492	28.4984	34.8736	30.7724	78.1041
			2716.43	16.2038	24.4673	16.0692	17.9848	16.4439	10.7487	57.2994	52.7627
			2717.77	24.5663	19.5951	19.6373	13.0719	22.3836	34.7834	14.9067	33.0809
			2719.11	6.32074	11.0701	23.1534	30.9943	7.72537	28.5508	43.588	51.6812
			2720.45	16.9877	7.35919	17.0034	1.86371	21.9654	10.2335	32.4183	52.0398
			2721.79	5.98508	14.5014	19.3049	22.1659	22.9673	18.4599	40.5622	77.7798
			2723.13	23.9428	38.5222	10.8139	13.6305	14.4218	-8.1445	31.9464	54.4365
			2724.48	9.47656	30.0843	20.4333	14.8179	22.834	20.7296	31.8855	35.0852
			2725.82	1.09207	20.4819	21.6717	5.24548	9.66602	24.4143	43.9633	55.7512
			2727.16	27.6408	27.7448	31.3548	24.5905	37.4578	23.3184	16.3555	36.808
			2728.5	20.4576	19.3421	15.7374	11.4023	18.2651	24.594	18.7997	82.7548
			2729.84	3.57401	39.7921	18.1312	13.787	13.4284	37.8119	42.8058	18.8245
			2731.18	17.8998	15.6525	14.4459	18.476	26.5272	1.56104	13.7091	33.9447
			2732.52	26.1147	23.9604	13.1151	17.0546	23.8706	8.53296	43.4388	65.5083
			2733.86	30.6622	15.4093	5.74821	17.9832	34.3676	32.2464	40.6072	51.1473
			2735.19	21.9982	15.2736	22.3958	4.50696	25.6409	22.3105	32.9772	10.4028
			2736.53	12.1939	11.5644	10.2656	-1.70367	19.3858	25.6422	42.2169	74.2493
			2737.87	24.0518	18.6881	2.99605	0.56632	25.2258	11.0983	25.2011	43.6906
			2739.21	28.8047	15.0729	17.359	14.9164	19.2003	35.0323	22.7184	20.7617
			2740.55	31.2484	16.2981	32.9771	6.59027	26.4696	19.5353	38.3434	38.9639
			2741.89	18.1724	24.7505	15.0798	11.5154	13.4439	23.2967	40.886	57.4546
			2743.23	11.1119	28.4283	24.7732	32.0675	19.6349	24.7013	47.074	11.3265
			2744.56	22.0377	24.907	23.6726	32.2335	24.6243	17.7014	35.2611	83.9205
			2745.9	18.5359	21.3642	27.3491	19.159	22.373	10.6526	34.1897	26.7919
			2747.24	2.98212	26.1953	14.1889	4.82513	27.2604	25.1445	29.4421	58.2518
			2748.57	20.99	12.9949	19.0001	22.8461	16.4813	1.16373	17.4183	36.6833
			2749.91	25.7565	16.5787	12.9849	28.8209	29.659	31.1448	54.5446	40.1566
			2751.25	19.7017	29.7478	26.155	19.1719	9.20956	26.291	23.2336	69.9296
			2752.58	23.2368	22.514	24.9187	23.9114	36.7377	11.8321	42.3022	40.8734
			2753.92	13.5735	21.2762	29.6744	19.0485	5.48599	26.1519	22.9786	78.9557
			2755.25	18.2874	16.4355	9.24506	27.3593	11.397	12.8746	46.7995	41.4346
			2756.59	10.9921	12.7835	13.9777	12.8706	20.8675	-10.0094	17.8434	67.3369
			2757.92	6.06918	17.5013	17.488	13.93	20.7088	13.7946	20.0045	63.1353
			2759.26	29.8494	24.5925	11.4021	6.58105	22.9091	17.1904	32.8932	19.3215
			2760.6	16.5126	12.5326	23.2574	18.3667	32.2693	30.1365	43.3575	31.7316
			2761.93	21.1349	17.2288	18.3732	30.1524	16.5352	3.64108	15.5812	33.4287
			2763.26	12.6449	15.9652	23.0753	16.8774	21.1723	8.28094	21.3379	56.783
			2764.6	10.1774	19.5042	19.445	29.9382	13.9221	15.3648	31.9357	38.5264
			2765.93	11.3338	19.4826	19.4275	22.7426	32.9983	14.1426	27.071	41.9623
			2767.27	29.2303	17.0879	30.1735	19.1616	29.4207	-0.17658	29.4123	46.7124
			2768.6	6.54047	26.6353	24.2089	19.1701	18.6894	9.39154	25.794	65.8176
			2769.93	25.6234	30.206	19.4316	16.779	15.1083	10.588	25.7404	40.7025
			2771.26	2.90909	25.4094	15.8356	10.7861	28.2113	21.3058	34.0102	64.4373
			2772.6	19.5598	18.2168	19.3867	33.4093	19.8048	15.2874	15.995	85.6823
			2773.93	24.2581	36.0683	16.9617	22.6041	23.3113	28.3371	45.6781	28.1211
			2775.26	7.48138	19.3236	12.1475	28.4889	35.1503	17.5186	14.5163	42.1
			2776.59	26.4687	22.8502	44.2829	39.1304	25.5179	10.2755	39.388	50.0817
			2777.93	19.222	16.8383	27.5383	12.8198	30.1814	28.0498	33.2513	52.0682
			2779.26	15.5446	20.3536	28.6651	9.14859	39.5921	19.5954	36.6322	20.6628
			2780.59	22.573	26.2402	15.4979	23.3248	23.9805	50.4174	29.2784	40.4237
			2781.92	6.97919	16.6483	16.6157	16.0606	22.6505	0.28888	45.7146	43.4696
			2783.25	24.6963	27.2811	18.9195	23.0712	26.0746	6.10049	16.9381	45.3088
			2784.58	17.4377	21.2641	29.5441	14.6264	29.5002	16.6656	33.3641	25.7672
			2785.91	14.9453	20.0091	24.7184	8.57401	28.1796	7.03271	11.7663	69.2451
			2787.24	33.8381	30.6348	13.9642	9.66025	62.4965	4.54315	36.5134	113.904
			2788.57	1.67432	28.1953	22.2145	24.9939	32.6873	15.1178	44.625	55.2653
			2789.9	9.88196	30.5047	32.8318	22.5177	24.2632	-2.79196	36.1198	54.8242
			2791.23	24.0164	23.3259	24.466	34.2807	18.2235	27.9466	45.4182	80.4943
			2792.56	17.9975	17.3457	26.7867	14.0385	29.9897	40.8949	34.5748	55.2242
			2793.88	7.26639	22.0506	23.1972	32.9518	21.6322	7.64471	21.4074	62.0887
			2795.21	34.4951	42.1787	31.484	23.455	13.323	30.153	30.8144	39.4802
			2796.54	13.1665	32.6977	33.8677	24.6632	13.353	44.4068	28.4203	33.6161
			2797.87	6.07767	36.2639	13.7496	14.043	12.2223	27.8764	30.796	71.6852
			2799.2	7.28036	22.0519	24.4399	12.8988	5.16153	24.3762	39.0908	33.8945
			2800.53	17.937	27.9701	18.5216	28.3147	38.3564	33.8748	53.2671	63.5298
			2801.85	16.7045	31.4938	25.6099	17.6173	21.7309	25.5455	57.8968	36.1104
			2803.18	29.6474	29.0721	18.4576	27.0174	48.8846	2.96039	28.1196	84.3346
			2804.51	14.1495	33.7429	31.4209	23.3659	40.4767	5.22604	23.193	37.728
			2805.83	11.6825	36.0443	32.5424	28.0027	22.613	15.7754	26.5564	53.8829
			2807.16	19.8804	27.7096	32.4936	16.0977	16.6153	-2.04678	28.7623	40.5386
			2808.49	24.5462	26.4872	15.9051	10.1362	43.758	27.4685	46.3712	73.4139
			2809.81	22.1259	22.9065	9.9716	33.7431	21.2472	19.1509	21.4268	35.3842
			2811.14	13.7888	21.6863	34.7641	12.4168	27.1018	15.5538	41.393	59.975
			2812.46	4.25433	19.2732	8.72324	4.07623	2.20694	24.9264	27.05	45.464
			2813.79	19.5086	10.9464	15.7564	38.2349	32.8113	2.38019	20.9544	29.6954
			2815.11	8.78006	19.1524	15.701	8.62122	20.894	24.7093	19.585	61.1569
			2816.44	3.98718	39.1683	16.8449	20.3627	22.0036	19.9197	35.9607	17.2039
			2817.76	14.5865	27.3524	20.3848	39.2401	19.6445	8.12677	34.717	53.7462
			2819.09	35.8675	3.77455	16.8884	15.7139	9.10846	15.2972	19.414	4.44006
			2820.41	19.4385	16.8019	28.7674	9.93881	24.597	8.37213	24.2452	40.3136
			2821.74	8.91681	16.8567	9.96617	20.7043	20.041	19.1703	35.0028	39.6683
			2823.06	13.7109	25.1602	10.0292	-3.98639	18.9846	2.77209	24.4604	2.27429
			2824.38	21.981	18.0748	38.3873	20.8417	7.21228	20.5272	29.1612	4.72253
			2825.71	10.096	19.2082	7.65129	10.1524	7.14267	-0.79135	19.5633	24.5045
			2827.03	14.6658	12.0409	-5.40791	4.11023	16.4173	23.8237	28.7354	-0.89331
			2828.35	8.57831	21.3639	16.8895	18.0702	25.6245	-1.16196	39.0074	24.246
			2829.67	10.7437	16.5368	7.34866	15.5167	26.5705	24.5383	35.1259	25.7822
			2831	21.1803	9.38129	-2.15622	14.1835	-15.993	14.9362	17.1796	19.2345
			2832.32	6.95328	15.2063	28.3898	9.38538	16.8615	30.1298	-1.83774	65.8976
			2833.64	30.4376	16.3546	8.37422	17.597	28.5976	0.69449	18.0658	39.873
			2834.96	13.9678	12.8222	6.03836	8.21292	27.4513	18.3781	6.27231	18.7678
			2836.28	33.9839	10.4768	14.3021	9.43796	35.742	11.3847	10.9771	21.2788
			2837.6	10.4717	15.1864	35.5017	9.48129	21.6762	30.2635	26.2607	32.0016
			2838.93	22.2271	4.59343	1.40286	3.62082	18.1702	2.06387	26.2195	44.9814
			2840.25	12.7881	6.92725	4.93021	-2.26297	28.747	15.0016	9.67813	60.205
			2841.57	22.1504	16.307	20.2045	5.9494	12.2591	10.2797	28.3935	14.2192
			2842.89	3.29694	13.9276	11.9626	9.45596	18.1119	-0.31781	18.8886	14.0959
			2844.21	45.5794	33.8876	11.9612	4.75177	21.6324	33.7693	16.4629	14.043
			2845.53	19.7206	15.0781	8.4519	5.95374	11.085	33.8054	9.37769	3.53345
			2846.85	4.46771	12.7375	12.0121	9.53635	13.5009	0.97479	7.03513	13.1256
			2848.17	33.8898	17.4569	21.4597	11.9618	19.4635	13.9982	17.6443	5.16113
			2849.48	18.6457	10.4199	13.2741	35.5379	16.0164	15.262	16.4922	20.6772
			2850.8	12.7736	20.9963	19.1723	1.48813	14.881	9.43399	31.748	36.0587
			2852.12	9.20682	15.0923	-3.16454	9.69901	6.63504	10.5962	17.5487	30.0721
			2853.44	37.3096	20.9114	-2.02496	0.23294	12.4286	-2.40085	16.2043	34.4431
			2854.76	11.3484	-1.46936	13.1824	22.4396	14.6541	19.7935	19.508	11.6632
			2856.08	10.0514	30.1475	21.3314	5.89688	9.83191	-0.28244	-13.5737	32.3057
			2857.39	15.8177	10.1416	18.9342	-5.91083	21.4675	-1.54019	22.6136	4.95483
			2858.71	14.589	14.7978	1.32573	13.9972	16.7378	13.677	29.5306	45.8341
			2860.03	20.4435	15.9613	0.16859	5.81256	10.9001	3.15842	16.5888	35.3307
			2861.34	23.9894	1.9017	6.0694	-2.33167	10.9722	10.2758	25.9818	7.40625
			2862.66	11.1359	15.992	20.1902	4.78534	20.4469	23.2796	28.366	67.5011
			2863.98	12.3498	16.0101	4.99303	17.7641	1.77353	24.5543	53.0276	-0.2356
			2865.29	22.9299	5.46419	9.72098	7.27054	24.1248	2.35162	31.9267	28.1154
			2866.61	20.5872	8.97951	13.2617	8.48029	7.74701	17.6477	37.7632	-2.26904
			2867.93	13.5312	17.1718	6.23363	29.5974	18.3113	18.8393	29.4902	58.7081
			2869.24	39.2787	18.3147	20.2944	0.2721	3.05188	21.1718	8.28864	33.9811
			2870.56	14.5955	15.9283	19.0974	21.3309	18.2424	8.23764	33.9409	38.4629
			2871.87	30.9113	11.1895	7.34435	1.35089	26.3681	33.9457	16.1989	26.4514
			2873.19	15.5844	8.78986	26.0389	23.5299	5.19601	18.6315	26.5562	15.566
			2874.5	16.6582	12.2451	15.4557	8.23505	13.3059	13.866	25.2008	28.1044
			2875.81	17.7471	25.067	24.7833	21.0523	26.1107	7.95569	21.531	14.9639
			2877.13	22.3716	14.5006	9.55835	24.5341	-3.16956	4.42401	37.7917	69.8008
			2878.44	30.5309	17.9889	4.8844	6.99341	17.89	23.1525	34.2063	18.3086
			2879.76	24.6713	24.9938	14.2561	-2.33798	21.423	20.8477	27.1395	32.3958
			2881.07	10.6267	24.9805	0.23814	18.7356	8.58331	8.0184	6.0405	21.9209
			2882.38	3.58627	1.57486	8.42929	12.8958	3.91266	2.18848	23.5076	53.4733
			2883.7	38.6133	13.237	7.25499	14.0527	6.23593	6.85907	24.5763	4.27979
			2885.01	18.6918	-0.81949	6.07767	24.552	5.04517	18.5321	20.9606	6.50415
			2886.32	22.1621	-0.84178	11.9209	-9.33566	9.71564	12.6941	13.864	12.2988
			2887.63	22.1596	9.66679	11.9425	-1.12064	14.4265	15.0793	34.8588	46.2782
			2888.95	16.3534	16.6898	7.31546	17.65	11.0071	14.0098	10.3461	43.0411
			2890.26	-10.463	13.2111	17.895	7.23895	0.60779	8.29929	24.4289	37.5818
			2891.57	29.3311	3.88789	6.27228	5.00696	19.4248	16.6132	5.79211	51.993
			2892.88	25.862	22.6015	18.0077	-1.92731	26.5257	7.36395	15.1658	41.7498
			2894.19	1.3172	6.23145	9.8494	8.63	19.5523	8.58484	8.11975	48.8676
			2895.5	9.46677	12.0506	6.34651	5.12753	20.7185	-6.59543	36.0824	42.984
			2896.81	22.2747	24.8706	14.5204	21.4745	-2.66357	15.6004	19.6217	38.2196
			2898.12	17.5705	11.9963	1.67537	1.62134	7.85339	10.9406	46.4056	34.6866
			2899.43	21.0731	8.48479	1.69975	9.83618	12.5659	15.6652	-1.51718	17.2756
			2900.74	21.1024	21.3412	22.767	8.74057	33.6692	42.6222	18.3503	56.0659
			2902.05	17.6441	12.0147	7.63748	6.49503	2.23318	0.68866	32.4051	17.8431
			2903.36	18.8543	-0.82007	4.18509	14.7592	8.16959	10.144	7.90591	62.54
			2904.67	45.7455	29.5579	5.39296	3.14282	4.73627	14.9019	7.90735	41.7316
			2905.98	24.7154	21.3714	19.4349	21.8726	2.44125	21.964	14.8809	3.29321
			2907.29	22.3582	8.5042	20.614	17.2185	2.46021	13.8167	13.6491	-27.041
			2908.6	25.8329	24.8309	14.7811	11.3898	1.302	9.16528	21.7481	41.8618
			2909.91	29.3065	8.46027	17.1234	2.06082	12.9879	17.3593	18.1689	6.82983
			2911.22	17.6042	4.93665	10.1268	21.9207	35.1779	26.7197	12.2576	9.17102
			2912.52	21.0751	11.9166	6.63162	7.9216	1.33105	13.8955	30.8527	13.8292
			2913.83	19.8674	20.0556	15.9681	17.2564	12.9959	17.4012	27.2539	-6.06104
			2915.14	4.65005	13.0186	15.9604	21.9089	9.47595	27.8913	34.14	21.8451
			2916.45	22.0927	22.3109	11.2842	14.8903	16.4485	25.5399	37.5153	17.058
			2917.75	20.8736	14.1099	1.94894	14.8759	19.9245	6.87088	11.7441	35.6115
			2919.06	24.328	17.5758	10.1107	4.38058	35.0692	17.3677	11.6466	60.0297
			2920.37	33.6171	17.5481	4.28822	20.7065	14.0873	11.554	25.5483	2.88855
			2921.67	23.0906	9.36211	17.1122	6.7262	12.922	25.5512	34.7807	51.8079
			2922.98	26.5329	18.6468	6.61949	14.8708	22.2226	22.0456	16.0229	24.9069
			2924.28	21.7932	19.7584	14.7501	10.17	26.8242	6.8598	39.1615	34.006
			2925.59	5.38666	4.55516	18.1988	22.9031	18.5789	23.0799	16.8347	39.476
			2926.89	33.1902	25.425	-3.96593	11.1682	14.9704	27.623	29.4041	27.4001
			2928.2	2.81635	7.89539	25.0572	6.41885	14.8495	3.08432	15.2077	35.089
			2929.5	30.6005	20.61	7.56676	20.2846	26.3674	5.31952	31.2641	43.9877
			2930.81	28.1728	11.2496	5.20894	20.2189	20.4742	31.9773	18.292	9.98279
			2932.11	22.2815	20.4886	12.1557	15.5283	7.64075	12.1832	32.0702	36.4784
			2933.42	9.43686	8.82756	9.81552	8.52893	25.0143	22.6014	28.4374	21.1996
			2934.72	2.40356	23.869	16.762	8.49792	19.1631	21.4062	29.4489	47.7139
			2936.03	15.0969	20.3344	9.77907	8.46442	9.83194	19.0483	11.8911	42.8722
			2937.33	20.827	8.68536	-2.99577	28.1543	35.3095	2.77939	31.4683	75.1716
			2938.63	23.0918	19.0841	36.4289	20.0221	43.4012	32.9256	30.1877	53.03
			2939.94	31.1799	17.8992	27.1617	0.32962	-1.80621	24.8358	27.7905	75.0781
			2941.24	25.3812	8.61366	22.5524	22.4052	14.473	16.7834	32.3904	74.0557
			2942.54	34.6668	30.6364	19.1117	28.2631	29.6076	15.7045	26.5764	76.571
			2943.84	12.6443	13.2388	22.6214	3.97177	13.4315	28.5262	19.5911	51.2286
			2945.15	11.4648	13.2171	16.8411	12.1127	36.6353	42.471	20.6821	77.9371
			2946.45	20.6883	18.9744	23.7916	27.1736	-1.62143	12.3389	14.778	60.4764
			2947.75	12.5183	15.4543	24.9382	43.3717	34.2684	48.239	21.6016	97.4189
			2949.05	19.4242	21.2101	21.4626	24.8353	31.9411	34.3416	33.0787	31.3391
			2950.35	25.2112	30.4617	15.7002	34.1461	8.82407	39.0354	37.6693	77.7998
			2951.65	28.733	14.2629	20.3949	20.3521	32.0977	26.4267	30.7584	80.4827
			2952.95	9.12219	17.7712	15.8466	21.6521	14.8782	16.1771	36.6419	68.2653
			2954.25	12.6739	37.5007	18.2467	25.2668	27.7737	23.2998	42.5229	31.6974
			2955.56	30.0859	8.53932	7.87047	24.1951	35.9767	18.7754	19.3619	45.8989
			2956.86	33.5129	14.2968	15.9828	23.0359	25.539	18.7835	27.3647	91.0283
			2958.16	6.74725	21.1634	12.4566	44.9429	17.3185	38.3676	32.9176	67.4296
			2959.45	11.1996	22.2036	8.89781	20.4726	21.7623	30.0794	30.2731	65.5812
			2960.75	-4.02286	24.3901	45.8001	41.1123	45.8356	12.5356	11.424	81.0134
			2962.05	16.6206	17.3478	24.9044	10.9228	38.7213	40.1156	34.2405	71.1465
			2963.35	19.9778	19.5854	31.7902	25.8716	45.5548	28.4848	47.8886	58.104
			2964.65	15.3178	28.7867	15.6278	35.1141	40.9303	22.7261	22.3813	113.497
			2965.95	13.0235	16.0822	38.7619	25.9478	52.5477	25.1262	11.9767	97.5629
			2967.25	33.8526	21.8685	19.1976	28.3627	35.3421	21.7946	23.5566	80.6172
			2968.55	17.7404	19.5767	29.6599	33.0973	35.4662	21.9379	27.0676	68.3256
			2969.84	0.47351	28.8363	20.4936	17.049	39.0612	33.6369	23.6564	110.335
			2971.14	14.4107	23.0937	43.6842	29.8988	32.289	26.8857	38.7598	76.215
			2972.44	27.2294	18.521	17.2206	17.3679	19.7758	13.2386	52.7641	119.641
			2973.74	29.6765	32.4542	27.7464	25.6623	28.0919	33.1367	44.852	81.13
			2975.03	2.05899	17.4875	27.8739	18.9317	26.0093	14.8898	45.0325	64.5729
			2976.33	12.5723	27.9455	23.3551	35.3032	40.0857	30.1432	34.7569	86.0563
			2977.63	29.9802	32.5916	17.6411	28.4799	37.8985	27.9765	34.8049	95.7329
			2978.92	29.9676	18.688	10.7269	19.2682	42.5646	32.6629	27.8074	80.811
			2980.22	25.2684	14.0096	25.7518	20.4041	33.2714	47.6764	27.6601	57.5313
			2981.51	12.4438	16.2507	21.0884	8.78284	15.8451	30.2595	29.7673	113.867
			2982.81	31.975	32.3503	16.424	30.6713	43.4865	37.1118	38.7921	82.3003
			2984.11	19.1671	14.9516	25.6341	36.39	23.7728	34.7415	36.2853	99.3459
			2985.4	20.2543	19.5196	30.2406	12.1216	43.3697	35.8791	4.96457	55.3309
			2986.7	16.7575	17.1781	29.0973	25.9969	23.7546	26.6741	37.2009	55.3594
			2987.99	13.2901	21.7786	40.6718	28.3588	43.428	26.7449	20.9946	70.5249
			2989.29	26.0016	26.3896	29.1745	31.897	26.1896	25.6877	-6.72272	98.475
			2990.58	17.945	19.4628	38.4604	28.5199	38.974	30.4139	34.829	68.7531
			2991.87	28.3556	34.4665	30.4316	33.2216	42.5229	27.0589	26.7455	75.9631
			2993.17	19.1339	21.7619	30.4762	39.0669	29.8997	39.8512	52.1206	94.6735
			2994.46	39.9071	20.592	18.9691	36.8156	44.959	21.4601	30.1483	98.3115
			2995.75	27.1935	33.2619	62.8474	32.2396	36.9146	28.4417	54.3176	66.1056
			2997.05	8.70456	33.2299	34.0139	13.8081	38.0905	31.9471	31.1565	84.6343
			2998.34	24.8307	34.3515	29.4164	18.4557	36.9589	35.4517	31.0756	93.9283
			2999.63	29.4284	19.3303	37.5165	28.8817	7.00504	32.0496	31.0118	96.3508

## Sheet: Fig.3b
Fig.3b
			Cu-F Intensity (a.u.)
				Potential( V vs. RHE)
			Raman shift (cm-1)	OCP	-0.4	-0.5	-0.6	-0.7	-0.8	-0.9	-1
			51.52	1137.74	1290.6	1409.73	1004.99	1054.48	1057.13	907.49	842.263
			53.3636	962.431	1157.01	1236.19	986.832	937.521	909.613	782.422	774.377
			55.2089	927.599	1119.6	1221.57	841.534	897.5	703.51	629.725	655.65
			57.0517	813.72	1126.92	1106.47	708.448	718.991	677.334	530.741	510.623
			58.8941	654.581	962.234	1008.46	704.357	736.182	574.714	454.249	379.029
			60.7362	570.913	863.44	909.355	664.427	656.613	522.418	459.692	377.323
			62.58	640.517	898.474	936.788	647.714	645.519	548.877	387.093	318.581
			64.4214	619.566	819.173	964.158	592.881	643.052	552.578	439.23	454.132
			66.2624	659.086	856.543	872.196	598.05	636.677	506.504	460.695	339.24
			68.1051	573.471	824.904	813.741	550.897	581.121	523.24	362.782	343.584
			69.9454	562.654	756.77	789.204	541.336	589.935	482.012	369.555	317.338
			71.7853	530.069	771.958	869.473	537.399	619.711	441.768	318.575	309.651
			73.6248	577.199	789.111	815.212	513.929	582.212	467.106	408.644	298.773
			75.4661	548.644	730.549	851.288	510.612	577.821	515.133	419.501	330.784
			77.3049	507.359	742.436	761.393	510.591	522.158	425.363	317.032	248.045
			79.1434	463.007	704.218	736.48	437.507	526.82	424.77	292.102	277.854
			80.9815	447.687	651.683	725.692	427.342	514.736	371.336	207.551	208.878
			82.8214	398.85	659.102	718.747	403.678	449.219	325.19	196.429	209.736
			84.6587	381.32	558.625	628.713	302.139	391.65	302.967	218.565	162.274
			86.4957	383.183	538.326	685.39	394.02	423.754	316.772	222.496	180.132
			88.3324	375.32	576.882	612.029	378.179	423.353	321.243	217.388	155.343
			90.1687	354.803	516.38	599.018	369.129	381.123	293.354	182.036	140.544
			92.0067	330.76	486.978	568.922	270.93	363.729	268.053	151.288	102.452
			93.8423	340.818	465.487	613.178	319.156	372.431	272.816	124.4	116.49
			95.6775	358.647	539.977	590.452	288.22	378.596	283.232	175.622	174.448
			97.5124	371.946	470.102	601.029	306.591	325.334	250.609	171.772	134.789
			99.3468	336.176	495.865	549.976	281.384	376.155	259.691	163.12	150.757
			101.183	305.986	431.698	520.285	269.307	331.249	239.911	153.82	101.339
			103.017	275.525	389.096	490.054	248.475	338.286	205.652	121.906	103.903
			104.85	257.067	334.18	473.694	227.337	288.663	167.271	89.8621	59.9012
			106.683	262.753	341.669	471.408	258.437	293.403	221.386	94.05	22.0419
			108.516	268.505	361.347	509.389	301.648	278.221	183.187	108.359	84.6915
			110.348	314.432	407.127	497.567	204.794	277.261	231.404	161.031	89.3448
			112.18	260.41	429.181	514.099	248.551	300.589	217.709	145.806	110.259
			114.014	278.597	381.585	516.908	258.589	298.153	192.232	98.8323	89.4081
			115.845	244.929	368.285	428.027	196.94	251.963	166.926	60.0579	64.7726
			117.676	241.325	319.199	433.251	211.419	277.861	173.694	69.3537	52.2572
			119.507	261.732	334.135	414.568	209.984	271.844	160.52	90.6741	99.7305
			121.337	246.18	307.126	443.847	130.648	241.867	153.347	109.994	41.3192
			123.167	204.656	322.044	445.141	255.041	233.851	154.15	107.318	60.7968
			124.996	233.022	318.929	406.455	171.644	287.708	164.909	78.6449	78.2274
			126.825	231.387	271.799	387.68	176.039	233.655	155.648	93.8484	47.6582
			128.654	257.628	298.394	430.668	204.226	217.442	174.249	79.007	46.929
			130.482	195.978	324.726	381.67	204.217	193.093	136.855	77.996	26.0797
			132.31	190.082	223.147	312.554	203.855	186.468	161.111	44.8962	20.958
			134.138	195.959	254.699	380.555	203.024	221.313	123.383	41.458	37.4116
			135.965	233.369	289.596	386.328	169.865	239.742	137.137	89.3475	75.2578
			137.792	206.983	230.686	391.609	152.133	190.306	120.826	69.3284	-2.37189
			139.621	180.539	278.261	358.927	177.442	200.013	135.945	84.6621	72.1273
			141.447	193.49	291.74	393.084	147.143	181.853	168.499	109.525	47.4993
			143.273	208.261	277.548	377.876	199.276	263.722	124.289	81.1952	24.9097
			145.099	221.014	259.637	345.26	194.47	221.99	156.64	84.3837	115.874
			146.924	206.528	257.678	383.186	188.014	206.052	101.268	64.3388	33.0915
			148.749	217.526	277.435	343.48	199.434	219.608	131.862	60.1609	38.4589
			150.573	211.185	229.63	366.279	168.541	192.681	148.923	69.7855	40.1859
			152.397	195.349	236.508	338.982	184.543	210.608	139.021	85.3762	57.6248
			154.221	208.669	237.886	350.666	135.185	188.18	158.291	70.2248	106.137
			156.042	216.32	272.389	341.409	203.953	196.945	169.992	76.5473	75.7388
			157.865	201.026	264.868	347.939	176.704	180.975	129.895	140.924	59.2226
			159.688	236.046	265.572	324.072	209.731	246.312	159.453	82.3046	73.9282
			161.51	236.643	224.442	356.538	158.58	229.26	156.567	118.444	40.8889
			163.332	214.342	262.849	387.577	194.705	199.12	171.333	106.762	129.709
			165.154	207.632	290.196	365	215.933	232.992	161.273	99.1953	85.8235
			166.975	241.659	250.203	365.827	162.079	216.902	168.755	93.7186	94.2604
			168.796	223.523	256.705	353.197	214.776	222.177	174.391	123.187	122.201
			170.616	234.435	265.134	338.555	189.936	209.963	170.311	139.137	72.5157
			172.436	237.527	252.021	356.806	166.774	217.032	160.282	108.329	110.066
			174.256	236.609	265.877	335.927	203.657	229.756	183.191	133.747	131.922
			176.076	223.827	281.369	328.371	179.793	212.977	196.201	123.881	106.727
			177.895	251.827	247.682	363.308	225.719	193.897	205.086	152.757	108.479
			179.714	252.314	235.007	367.375	187.261	236.926	194.192	148.162	113.777
			181.53	244.783	288.244	434.357	206.871	269.823	198.642	129.598	128.463
			183.348	301.405	309.791	376.583	200.651	257.478	198.936	188.758	160.326
			185.166	264.239	305.581	377.014	221.295	256.52	224.317	163.784	164.533
			186.983	271.737	314.65	328.55	255.129	237.789	198.87	156.145	166.499
			188.8	261.604	302.044	349.887	278.822	255.763	212.157	179.388	183.738
			190.617	268.824	240.819	367.061	240.164	269.587	221.371	157.822	146.467
			192.433	310.691	353.559	389.776	218.832	304.425	251.671	194.172	196.133
			194.247	277.107	315.252	425.735	230.193	308.116	239.321	210.958	210.726
			196.062	299.398	307.802	409.522	268.305	282.87	230.821	214.135	225.162
			197.877	331.168	325.327	404.905	256.376	273.101	277.978	205.799	193.513
			199.692	292.078	310.381	390.863	236.995	269.225	236.997	180.382	232.905
			201.507	312.462	356.832	428.637	290.498	280.844	253.617	212.513	207.443
			203.319	319.606	313.91	415.134	247.005	325.094	272.291	233.33	239.534
			205.132	349.758	334.288	438.158	297.283	329.58	266.414	265.774	275.662
			206.946	364.823	372.075	394.919	298.407	381.879	312.088	248.983	224.586
			208.759	317.328	324.592	405.159	315.006	333.661	298.975	266.597	253.588
			210.572	323.121	347.547	432.598	316.559	342.58	306.853	265.311	258
			212.382	372.578	383.825	452.484	316.287	398.98	329.944	322.887	290.919
			214.194	357.556	359.465	407.947	354.027	398.509	347.376	302.718	274.57
			216.006	369.192	409.254	382.569	354.043	316.694	298.573	252.374	330.444
			217.817	324.152	349.461	418.192	331.739	335.707	305.007	262.984	221.699
			219.626	359.056	392.644	429.672	323.331	376.098	345.965	310.065	318.26
			221.436	386.787	349.188	455.06	351.739	341.163	347.556	279.843	311.12
			223.247	363.538	412.787	494.397	413.277	401.819	372.401	335.629	344.472
			225.057	456.798	450.319	551.429	431.619	480.251	397.606	380.487	378.303
			226.864	403.222	405.807	484.432	385.05	396.489	350.26	303.148	335.802
			228.673	427.868	447.115	539.617	439.6	496.181	461.662	415.073	390.653
			230.482	619.477	601.482	669.551	589.922	611.241	575.114	567.431	606.666
			232.288	669.081	755.896	768.734	688.296	683.946	688.601	683.357	609.426
			234.096	666.649	687.038	698.466	615.23	614.089	665.447	672.252	656.236
			235.904	579.338	552.401	587.496	476.371	530.521	497.582	458.611	504.502
			237.71	410.744	394.286	408.711	298.582	367.617	342.833	364.154	329.244
			239.517	286.148	274.351	347.324	195.644	256.428	177.986	213.339	159.273
			241.323	174.686	198.347	241.051	181.133	185.367	144.169	125.822	133.77
			243.128	161.56	183.642	172.932	125.359	129.26	90.6669	90.0809	105.833
			244.934	126.898	110.269	156.535	105.592	128.708	87.1091	59.7072	61.8599
			246.739	107.507	154.195	176.351	67.7567	116.033	67.7708	75.3044	56.0441
			248.543	103.416	106.92	168.724	31.4331	72.17	17.4271	61.6109	22.8603
			250.348	97.3192	92.248	153.21	29.5498	97.452	57.491	30.495	41.4724
			252.152	81.6365	25.8127	153.023	46.7219	99.5198	35.9744	26.3006	27.3221
			253.954	92.791	68.6573	110.786	27.4786	59.5238	26.0349	3.01096	22.7935
			255.758	50.5143	67.425	72.5757	4.51031	38.7906	25.6741	37.0205	39.2459
			257.56	76.88	62.3445	116.269	48.1329	52.3408	10.0819	11.8836	36.5517
			259.363	61.3682	72.3657	119.84	8.00079	65.7377	24.8605	28.5269	48.9533
			261.166	61.0427	40.6815	113.881	19.0434	48.758	16.8405	18.5684	4.52203
			262.966	60.7234	56.3005	102.314	-5.77228	37.5382	54.097	35.0554	24.4253
			264.768	73.6008	53.1558	102.181	3.50592	58.4219	8.52408	10.1889	27.4065
			266.568	63.9954	44.6226	109.731	48.6079	47.5184	21.4075	4.34219	23.0702
			268.37	45.1746	43.8887	85.6758	11.5318	48.1256	10.0552	8.06018	-5.3197
			270.171	39.5923	22.9056	67.5535	16.0367	60.1966	30.6493	38.1181	39.5033
			271.969	43.4443	73.1669	120.621	-1.52295	53.8278	-0.91199	34.71	4.22894
			273.77	41.7781	63.9371	101.095	39.065	57.0231	1.27533	10.9777	27.0556
			275.568	43.9189	47.5101	96.7131	20.2555	45.5172	14.7635	17.2598	23.9786
			277.367	68.5103	66.7558	88.8096	20.3863	51.004	0.4021	3.19339	30.4413
			279.165	52.1651	37.7707	92.3077	45.0702	51.1188	-0.79071	-5.12296	38.9986
			280.964	52.6887	70.6223	77.3669	-12.0303	57.0692	24.2795	27.7929	14.2045
			282.76	32.7375	45.8724	126.182	5.83722	31.4935	2.80518	-0.72809	21.3728
			284.559	55.8734	32.541	98.5997	3.46454	19.1687	-3.6304	0.79038	43.7707
			286.354	54.7691	36.2471	89.8605	33.2258	14.4763	10.6446	-8.81625	47.673
			288.152	42.4172	53.2563	90.5992	57.6274	47.4822	19.3982	28.6269	29.1375
			289.947	56.4033	45.8572	91.367	12.4249	65.5795	45.1626	9.69998	36.9191
			291.744	49.6492	78.0255	97.7557	16.0544	38.3635	31.3334	5.75079	37.1118
			293.539	63.6462	43.947	107.859	17.6564	52.5715	34.413	13.054	18.2557
			295.335	53.0033	72.1936	104.63	21.0156	23.1163	35.5424	37.367	21.97
			297.129	40.395	85.2575	70.9341	54.681	25.7836	13.8351	31.3109	27.5178
			298.924	50.5672	64.0841	88.4797	50.369	76.0068	22.4812	19.501	34.9556
			300.717	53.1412	56.1555	88.9193	-1.63434	27.272	23.518	26.69	9.9906
			302.51	32.7906	27.1234	104.573	-4.26501	62.3093	14.9719	18.5733	34.5032
			304.304	33.3459	49.414	81.8727	13.8787	55.2143	52.1689	12.2033	34.0461
			306.096	51.0095	48.435	76.0501	6.76166	40.1396	26.1217	26.6189	27.5186
			307.89	60.8847	29.7719	64.1037	14.3804	43.7771	17.0293	27.3347	24.3868
			309.682	64.8905	45.1527	82.4444	48.293	41.3454	3.92706	-2.79883	45.7601
			311.475	55.439	14.4327	81.458	26.4619	53.9837	46.1105	20.4296	84.0599
			313.265	53.5977	69.5015	53.6692	73.1989	60.7657	32.8196	26.3577	26.7775
			315.056	46.0242	48.1631	67.8126	5.42413	50.3268	19.5257	18.8896	57.2112
			316.848	34.6421	32.5129	60.9309	44.2851	20.8209	30.9643	22.8063	34.2186
			318.637	42.2461	33.8569	46.3503	-0.74927	42.5679	17.5935	39.907	35.8491
			320.427	32.6784	78.548	73.3291	35.5903	27.9818	19.3074	24.529	65.6733
			322.218	55.202	45.1141	58.2769	42.9427	52.8687	15.1592	56.2594	51.5155
			324.006	54.8454	3.92957	61.8452	-12.4695	39.552	35.3517	12.1056	82.3182
			325.797	41.2271	28.4462	80.1301	31.642	59.8309	45.8321	5.59192	82.5084
			327.584	44.487	48.8189	55.0495	20.8732	44.1995	22.4313	38.2824	86.2211
			329.372	60.7534	61.5244	48.7636	-21.5612	54.7384	8.51086	40.8586	73.0795
			331.161	28.6609	51.9754	76.0428	18.1675	31.8813	24.4661	49.0706	58.3009
			332.948	44.9843	79.7645	66.336	6.11328	26.0645	10.8311	29.6508	47.5718
			334.735	20.7116	32.0613	42.1895	31.4127	61.144	30.6454	-9.73068	42.735
			336.523	51.8674	80.6127	64.4205	33.0154	26.362	13.6943	46.9911	27.1498
			338.309	51.731	55.7135	86.7432	3.66846	28.6685	22.6458	9.93973	77.9628
			340.094	42.475	69.5626	59.6032	7.61261	29.2585	7.80029	4.29483	81.0482
			341.879	31.4508	56.0073	25.3177	9.82855	40.9134	5.86572	35.3391	34.7936
			343.666	66.1831	53.562	62.4986	-2.46552	23.3755	22.2612	35.2813	54.5704
			345.45	47.9341	67.7021	86.926	67.5947	60.7766	36.8597	37.1491	47.0485
			347.234	57.1476	60.1483	53.1306	22.8882	45.4056	20.5345	39.158	76.2123
			349.018	31.8014	58.343	57.8811	51.4836	44.8759	29.8815	24.9387	25.3854
			350.804	39.3573	36.7734	95.6696	36.6769	-2.79211	21.138	34.6053	71.4328
			352.587	48.8157	66.5057	75.3607	16.7271	28.1435	43.5156	31.6861	64.8653
			354.369	34.6369	27.1752	44.2869	4.34174	62.9648	5.82809	14.3211	53.0344
			356.152	36.9317	71.996	68.1276	43.3317	26.8122	21.1392	18.9759	81.5569
			357.936	30.1452	54.9477	72.0809	31.4605	10.8665	32.9264	40.2292	49.984
			359.717	34.3791	69.1703	57.8854	12.4515	24.3375	28.3504	63.4966	78.9309
			361.499	40.5003	68.8959	71.2868	17.3995	19.6196	23.823	35.5468	58.5487
			363.28	46.6589	53.9601	64.5604	24.2691	25.9638	13.7843	42.4605	56.5212
			365.063	45.4565	75.7681	70.6718	16.3685	35.9794	12.8949	34.6256	39.6994
			366.843	33.1371	77.2208	30.5653	-6.47919	27.4675	39.6234	17.4457	78.0659
			368.623	41.0685	58.197	32.7351	20.3347	33.5934	46.0298	35.2332	23.9974
			370.402	37.8883	109.353	75.5586	39.7031	-2.91431	20.938	58.5557	34.4658
			372.182	23.5744	69.8162	51.7704	1.65198	34.6013	29.1286	26.3271	93.1305
			373.96	27.7906	45.0605	59.5074	6.2337	29.5733	22.5133	42.2877	66.6215
			375.741	33.8846	96.4649	69.1535	25.7321	15.2642	17.7497	56.451	80.949
			377.519	26.9455	77.2093	48.9909	30.304	23.1876	27.8237	27.7916	74.7682
			379.297	31.1075	48.3624	37.9192	32.7465	45.8455	24.7689	67.8488	66.496
			381.075	35.1792	67.5906	47.0601	40.348	25.3563	27.1299	66.7084	65.3388
			382.852	35.4156	58.4747	11.1618	40.0062	6.38947	12.5263	44.7886	76.8637
			384.629	48.6005	69.5341	53.2809	7.59399	46.7753	16.409	37.5676	95.526
			386.405	28.2137	65.5081	44.9465	-10.0994	32.9733	16.4792	20.9323	50.7094
			388.184	32.0252	61.4514	71.9269	5.66132	43.3351	5.37494	13.598	54.2798
			389.959	46.9838	68.5741	72.8765	25.1403	14.6893	31.4569	47.162	59.7226
			391.735	34.0657	79.3665	19.9749	12.9936	41.7532	42.6289	21.2497	65.1266
			393.51	28.5401	97.3651	22.6628	35.8732	33.3752	16.6057	17.5216	70.349
			395.285	32.1877	76.0635	25.0624	15.6622	59.8681	-0.25882	50.591	54.859
			397.059	31.996	87.5865	82.459	11.5541	13.8039	1.19397	49.9621	68.5314
			398.833	22.4723	91.1769	34.2105	21.5936	8.07239	15.3041	34.2856	89.0349
			400.607	45.9257	88.8692	46.5131	42.1188	31.4142	3.48273	55.1541	63.2176
			402.381	21.6787	70.0004	23.9105	42.2207	50.8038	37.3473	17.3302	75.8217
			404.154	23.115	13.1669	30.6669	40.6216	51.9369	25.5167	50.8132	62.9473
			405.926	28.2379	63.9709	48.4693	24.8638	33.3572	17.5259	28.0265	55.8483
			407.699	31.6097	109.371	24.8452	42.1591	64.0042	18.7804	25.4805	90.6807
			409.471	22.4129	66.4435	28.6271	20.0343	22.5946	32.7894	21.3221	80.5027
			411.243	22.3018	70.6826	34.3278	82.8258	42.7225	32.4169	44.2906	70.5267
			413.014	32.9848	80.347	20.2852	16.0694	21.4915	33.868	42.0455	80.4011
			414.785	32.8646	73.8245	54.7044	8.73553	25.4388	42.4802	61.3182	77.6727
			416.556	30.9585	38.706	37.1011	33.6515	13.2731	15.2731	19.6772	87.489
			418.326	41.5895	50.2561	50.0109	30.0134	15.5261	16.7938	60.42	79.496
			420.096	16.573	92.289	61.2668	46.2626	58.9684	43.3738	45.8768	55.6685
			421.866	23.7595	77.4973	19.2878	68.1772	36.6411	18.3606	65.408	85.6047
			423.635	20.3265	89.7428	36.3742	61.9578	16.3969	4.21027	69.0854	80.1596
			425.404	15.1787	75.5378	34.0729	63.194	48.0134	6.20425	46.2303	55.3711
			427.173	22.5373	72.2003	47.945	29.06	37.0628	-11.3064	50.2004	98.3994
			428.941	26.3685	109.95	58.3698	7.53955	36.9083	8.62643	56.035	93.4802
			430.709	1.7258	87.2775	36.8376	39.6005	19.0453	25.0634	33.4451	65.5074
			432.477	27.0103	75.4371	26.1087	50.5031	24.4761	43.3751	75.1117	64.3856
			434.244	18.4799	94.1257	42.3015	34.9184	10.4647	15.4153	63.4482	99.142
			436.011	24.2818	86.2875	46.2148	-3.64893	48.4468	33.9597	57.2708	96.6665
			437.777	26.5704	107.276	30.6176	15.1977	24.0693	16.8502	74.4796	105.114
			439.544	43.2486	76.4548	40.1834	-6.98608	44.5602	-3.85278	59.5479	86.8058
			441.31	27.6496	90.4831	48.0246	31.8979	18.4374	0.53958	55.3637	75.6472
			443.075	46.1955	102.734	46.8729	34.8825	24.6031	28.3442	33.132	93.2264
			444.84	43.1463	105.954	9.59497	-3.68268	48.7895	21.9489	52.2735	90.9733
			446.605	-1.49568	92.8796	28.1853	42.5147	26.0414	37.1999	47.9615	77.8294
			448.368	26.124	61.6411	30.5456	36.3611	30.3663	23.5292	56.2996	64.6265
			450.132	30.2629	46.619	45.6205	28.3786	54.6673	26.1353	46.5284	100.354
			451.896	30.7752	66.0462	17.1214	45.7798	15.4336	5.11362	53.0581	63.4966
			453.659	23.985	52.6899	48.5299	8.52448	54.2646	20.3853	32.2467	97.4214
			455.423	20.7787	101.114	-2.12427	27.4668	32.9155	42.9209	69.5997	83.9004
			457.186	6.56015	72.7811	36.3492	46.179	29.5662	17.955	37.5467	79.2597
			458.948	16.0004	44.1431	27.2081	0.68292	0.42242	12.9159	56.4074	54.2858
			460.708	21.7381	49.9465	37.9576	38.8734	24.0208	15.067	45.8921	93.0034
			462.47	16.4634	95.7332	44.8804	23.8181	21.861	44.5238	66.2878	73.0653
			464.232	18.4528	40.8647	27.9094	1.23206	-7.85291	6.30399	44.5455	98.6248
			465.993	22.2309	60.7432	3.53046	49.6783	9.79773	30.1166	77.4897	92.9862
			467.754	20.4999	40.3345	24.6917	12.1544	16.3718	6.4061	64.6951	94.5269
			469.512	29.679	70.8791	27.4968	20.106	31.9451	24.6028	40.8989	105.061
			471.272	20.5993	62.9989	10.1649	33.3447	12.7776	13.5706	71.6941	91.7789
			473.032	36.9702	64.0974	27.3248	19.1003	62.6494	9.77795	78.6832	78.3979
			474.792	26.0192	26.9164	2.55725	35.5909	21.4521	11.3818	65.5786	115.772
			476.551	44.0775	45.9259	17.6481	4.70978	7.45624	12.9187	36.1016	111.191
			478.307	36.7003	61.1228	47.062	24.4464	49.4996	18.011	57.3172	117.355
			480.066	31.1259	54.4662	5.82098	34.9174	35.2771	32.0583	62.1136	78.22
			481.824	20.1388	53.1279	42.1542	9.14691	22.8093	15.3538	34.3712	73.3784
			483.582	19.9601	53.4725	45.8574	35.475	60.6284	5.8613	73.1978	140.358
			485.337	16.1616	62.6387	11.7632	50.7234	10.2554	28.6302	57.9353	97.4689
			487.094	28.4362	89.4594	36.7196	4.85632	44.0404	29.735	49.7895	117.224
			488.851	20.9878	33.9462	38.212	10.739	38.2497	37.8829	45.1453	77.867
			490.606	33.1109	24.8967	37.8459	53.7841	53.7363	12.1778	65.3487	104.417
			492.362	18.6003	74.3934	19.8043	25.7574	19.5674	32.7062	69.5099	106.039
			494.117	21.8829	46.0712	2.02325	6.9657	33.4546	5.51385	80.8375	102.533
			495.873	28.7467	35.8137	12.7695	55.6112	19.3558	27.9322	58.8411	138.104
			497.626	14.5692	68.169	4.4267	28.9201	12.6835	22.2903	88.1909	147.526
			499.381	14.568	69.1561	26.2513	58.9736	18.6349	11.5547	61.4828	136.199
			501.135	18.1325	61.6083	57.0094	69.9802	37.0765	20.2556	85.8927	86.5247
			502.887	26.9737	38.3724	3.60638	56.5319	20.4905	25.4739	64.7202	94.8904
			504.641	21.7686	46.6722	27.3627	62.3166	45.9496	25.4034	96.1246	99.6899
			506.394	23.5525	32.096	31.7357	46.9424	18.7409	39.294	50.3563	99.1291
			508.145	20.0747	59.4903	18.5749	85.7696	33.5306	28.6466	69.3707	112.521
			509.898	32.358	31.0043	9.01855	23.2905	16.9255	28.5529	51.7133	118.996
			511.649	37.706	44.7407	34.6376	10.1575	19.8016	26.8376	60.4591	111.752
			513.401	13.4454	60.5908	4.65613	41.198	35.2516	20.0563	74.6968	141.579
			515.152	22.4743	31.3649	57.1496	34.2985	28.3345	8.19385	90.9568	86.1324
			516.902	26.3301	58.3607	18.9344	24.2303	12.8912	43.6967	61.9098	104.362
			518.653	30.2147	24.1399	22.7708	68.5937	37.8075	37.2491	78.4258	91.1554
			520.404	30.574	51.1811	28.2974	23.4181	48.6581	18.4513	75.6069	91.8662
			522.152	20.3447	53.4972	12.5992	69.2667	47.0579	48.7222	76.165	87.1268
			523.902	32.9151	34.5558	-3.25653	90.3456	38.2672	42.0368	81.8814	108.591
			525.65	33.1717	87.6559	17.7658	48.0425	34.69	28.2771	61.176	138.818
			527.399	29.9278	54.6514	15.9989	42.7587	24.142	28.6184	72.18	91.7094
			529.146	23.1978	58.7681	17.903	-1.05945	41.9315	30.8036	67.4633	86.9777
			530.895	34.1419	29.5722	2.33734	55.8389	31.723	3.09454	73.454	105.358
			532.641	11.5807	30.4659	-29.0555	56.5502	26.9202	30.1407	88.3908	123.926
			534.389	19.0438	52.642	38.595	46.7093	39.8436	30.7456	66.2405	93.0442
			536.137	14.1111	37.6177	-3.47052	42.0901	31.4942	18.9211	65.2543	95.6924
			537.882	44.6338	63.2628	2.17773	44.4105	23.0208	40.7318	89.0354	105.339
			539.629	25.4463	53.304	45.0499	46.561	10.8541	25.2193	45.2623	132.647
			541.374	15.0776	43.1898	16.7579	2.29431	28.7766	27.3954	70.6693	94.0687
			543.12	49.154	45.3801	2.54254	0.4881	5.66534	34.8481	56.8661	117.581
			544.864	22.6848	40.2925	38.041	50.1133	3.75201	17.3031	91.0155	73.2943
			546.61	21.0876	59.9556	5.72729	46.0903	46.1985	37.063	68.0626	98.262
			548.354	21.2246	22.4368	10.6498	54.2663	33.2568	28.2364	80.5888	87.4229
			550.099	24.8798	20.369	31.4444	69.3116	-2.98834	37.1308	80.5211	120.919
			551.841	37.3944	18.1757	20.0819	41.4561	-7.29297	24.6019	46.5551	95.5347
			553.584	32.0937	33.6882	8.66907	4.63849	27.451	24.4966	76.5823	128.773
			555.328	17.9087	26.0457	-6.31079	60.2001	51.4489	27.9258	78.1132	108.626
			557.069	19.7145	43.2374	21.313	33.9808	20.3546	17.1347	77.8447	136.406
			558.813	35.6912	35.512	34.6526	29.0051	40.6882	54.218	88.1743	121.512
			560.554	14.4039	38.3196	15.9803	29.1995	4.18243	23.8498	91.3146	99.4421
			562.296	21.436	37.4091	21.9735	43.3064	43.6802	39.4718	81.9345	125.019
			564.037	35.4605	0.96173	24.2302	53.5356	19.2622	23.147	68.8946	109.668
			565.777	22.9347	77.2463	15.7056	44.015	29.9729	27.9279	73.3708	120.582
			567.519	29.7604	-10.5543	19.3577	39.531	24.6182	25.5591	65.3775	94.3115
			569.258	40.0297	35.265	-5.18097	34.8911	36.7094	51.207	76.6301	104.878
			570.999	34.4923	44.076	17.6154	49.4689	32.9586	20.721	107.045	106.605
			572.738	44.7085	58.149	0.2193	44.8735	65.9453	27.071	93.7284	97.9229
			574.476	14.8664	72.3102	-3.03766	21.3525	36.2411	24.7553	54.4617	59.8245
			576.216	40.8086	10.134	2.56708	34.6827	57.2465	27.7516	55.4572	140.247
			577.954	26.7955	55.9334	32.5991	91.596	-6.67151	34.2921	87.8035	93.8994
			579.693	33.6479	53.1942	12.3931	22.0098	47.5441	23.5407	71.6154	117.12
			581.43	37.0307	40.1203	23.4299	51.3116	16.855	43.9873	65.8824	117.82
			583.167	28.3008	59.8921	36.1448	58.0311	39.7991	22.8893	68.7874	142.685
			584.905	42.0176	27.7872	12.5419	42.2256	17.7625	8.73022	100.986	127.735
			586.641	36.7346	50.8964	2.77777	69.516	38.85	35.9583	79.6565	123.146
			588.377	34.9185	37.8436	20.6084	15.9097	47.8709	25.2711	65.2985	97.9595
			590.112	36.5706	47.2682	24.7343	45.0757	10.5678	33.5639	90.5749	143.403
			591.849	22.8022	53.3741	15.2366	72.649	49.0176	31.6018	66.1023	111.628
			593.584	31.3908	63.0328	21.3115	86.6392	32.6339	22.8432	84.65	114.353
			595.319	29.7049	67.6355	27.466	51.0368	33.514	29.5718	92.9537	108.601
			597.055	29.7521	84.3016	13.1161	99.538	15.6146	44.8934	85.8767	135.482
			598.788	24.6802	51.366	41.6728	64.188	35.4918	22.5583	84.0014	85.3461
			600.522	50.4675	75.095	-13.5799	15.3465	31.5111	37.9713	82.219	107.291
			602.255	35.2028	68.2045	15.2636	59.273	53.4197	31.2151	92.5678	114.022
			603.99	37.1284	64.9989	25.4973	86.4562	84.1681	26.2872	75.6859	114.16
			605.722	32.2578	34.5976	34.2523	38.5722	38.0347	38.62	82.9647	105.972
			607.454	44.5943	64.4148	34.6003	81.8591	10.8685	44.1947	50.8813	135.728
			609.186	48.3815	46.2261	0.61853	77.2072	35.2922	34.3389	106.467	120.917
			610.919	29.7849	52.072	16.4663	63.8969	28.7609	51.9962	65.7468	131.87
			612.65	49.0555	92.3494	15.0605	43.5662	48.0148	45.5269	88.6705	132.438
			614.381	42.4721	63.6492	30.8923	54.221	37.9456	35.5759	56.392	122.622
			616.112	34.1582	45.3056	32.9886	59.7979	53.8328	18.7129	86.2892	109.381
			617.844	44.8926	54.7348	28.2856	15.3831	23.1629	36.4785	100.781	132.581
			619.573	41.8268	8.85345	39.2991	47.3083	15.0714	49.1651	87.6793	145.598
			621.303	28.3462	56.6731	-5.1629	27.3417	33.076	41.0879	83.2657	108.364
			623.032	32.2043	43.7114	11.0754	75.0932	28.4766	41.6554	78.7983	123.144
			624.761	22.0915	60.1593	44.6461	54.7885	56.8053	21.2291	79.4218	127.338
			626.489	50.2775	97.3466	4.82605	42.8223	39.6171	39.0218	114.773	153.977
			628.219	43.5449	57.5695	11.8996	100.384	15.215	37.5459	106.391	119.344
			629.947	38.5235	42.0935	34.6255	51.3167	29.121	43.0081	82.2002	122.993
			631.675	26.5096	26.6273	55.6642	63.4169	30.8398	46.744	87.7174	135.42
			633.402	42.502	48.002	45.3582	49.4701	18.6852	40.0474	102.079	118.248
			635.129	20.0236	50.2928	42.1713	32.1966	52.1904	43.9159	67.5233	146.734
			636.855	41.3589	38.6386	16.2516	57.0936	13.9456	49.5867	94.3286	126.262
			638.581	34.6401	62.0461	30.6334	57.4215	51.0908	60.5229	107.126	151.364
			640.307	45.4448	74.7936	16.7807	76.8561	17.8438	32.7273	98.7379	132.401
			642.034	31.573	59.1431	29.0595	23.8185	54.6453	38.1806	104.212	135.994
			643.76	21.1309	62.4947	19.9481	61.7521	62.9933	52.2724	76.0273	104.064
			645.484	17.6484	65.492	21.0885	60.4919	23.5183	53.8782	112.661	108.718
			647.209	50.9834	55.867	16.6831	76.3378	54.0476	34.2472	94.5591	114.802
			648.933	52.6036	81.0886	33.1184	61.9617	24.6216	51.3746	58.7809	127.63
			650.657	36.6658	34.2764	40.608	61.4033	23.145	56.1137	80.7853	157.763
			652.381	29.5058	62.7219	56.757	62.5018	47.8325	34.585	93.9315	123.05
			654.104	41.5697	63.1666	37.9671	56.6388	32.3164	39.3125	91.3384	123.371
			655.827	27.4748	53.2159	24.5198	77.0131	62.2084	56.2485	118.414	125.492
			657.549	49.9695	45.0889	51.176	71.3069	27.6945	27.9268	94.9939	134.619
			659.271	35.9208	49.1576	13.491	58.6852	43.6718	51.8085	94.2338	141.993
			660.993	56.5933	87.8589	8.83691	85.9282	83.8394	25.2955	86.5045	133.685
			662.715	51.2024	70.9349	26.6373	102.567	38.9395	45.5817	101.25	135.702
			664.436	40.6181	67.7936	52.9312	68.8671	52.8643	48.4633	84.7577	128.963
			666.157	38.6799	54.2328	32.4765	64.5052	40.7805	23.6927	56.1946	148.045
			667.878	38.4611	78.5622	15.5093	79.0378	63.1381	29.9913	122.412	115.353
			669.598	36.5171	82.1407	15.7659	96.899	62.1757	33.6719	103.284	117.981
			671.318	34.5675	85.6443	15.9729	114.598	61.1583	37.3103	84.1914	120.539
			673.037	63.4063	89.0583	16.1188	97.8926	31.8422	36.6219	88.228	156.374
			674.757	46.0109	73.6204	7.68158	41.9133	67.4691	56.3943	110.983	128.827
			676.476	35.5051	80.3828	6.08765	91.7664	39.9069	40.3055	87.642	138.862
			678.194	62.4479	73.5818	13.05	83.7048	48.2144	54.9062	88.2375	131.919
			679.912	43.5229	60.1622	72.6785	97.923	56.6215	50.8558	83.8354	133.623
			681.63	31.4863	72.3761	8.66162	75.1156	70.2653	28.285	115.134	127.045
			683.348	49.968	74.6069	39.6985	86.4819	67.1606	44.7622	112.663	159.578
			685.065	39.7317	44.9042	38.7114	77.7875	35.5143	41.0061	110.315	119.572
			686.78	56.5366	38.9752	25.9981	69.2448	31.0217	49.1118	87.7879	155.672
			688.497	41.2826	87.011	18.3767	74.2179	21.4902	58.8919	97.3397	112.482
			690.213	41.2026	28.8059	49.4601	129.626	47.2934	36.6306	105.151	153.525
			691.929	39.4224	74.9446	45.0855	73.7791	37.6423	24.4749	89.3413	127.115
			693.645	32.5942	94.0425	65.8781	78.4709	41.4055	54.3259	117.214	130.954
			695.361	44.2456	76.1985	29.5872	61.3654	41.8234	37.1293	103.082	126.414
			697.076	42.4903	38.3993	47.1273	71.2925	74.211	63.6118	107.506	147.151
			698.79	57.5456	82.9676	39.7131	94.932	29.7134	88.4877	117.11	136.257
			700.503	44.1932	67.5082	56.0253	72.1014	25.7441	49.855	103.476	112.283
			702.217	57.7251	57.3933	44.1491	84.9174	20.4048	64.9862	108.496	138.886
			703.93	42.8374	62.6208	22.4417	104.846	25.3737	43.3792	105.329	135.611
			705.644	53.133	68	31.0331	76.3572	70.7663	62.0807	88.8329	98.9146
			707.357	21.451	90.1723	32.9114	67.955	114.549	55.6134	115.968	129.325
			709.07	24.9825	53.3867	31.2934	42.5025	57.3802	60.8236	90.9244	154.578
			710.78	40.2343	68.4498	14.3329	68.8072	40.2668	87.7758	106.04	156.062
			712.492	57.1179	53.0292	35.8471	71.2553	44.7859	37.2769	92.4168	103.506
			714.204	45.3925	87.9302	53.8976	56.7313	54.2371	45.57	92.1653	151.707
			715.916	40.4081	60.6955	43.4266	91.0402	99.0423	43.8041	110.443	149.534
			717.627	47.2441	60.5787	28.1145	56.7627	38.1837	57.2733	113.754	100.525
			719.336	42.3882	67.5056	43.3489	71.6981	56.6491	47.3573	107.205	127.484
			721.046	61.174	66.3215	55.5109	76.9905	58.6063	37.5629	110.96	114.373
			722.756	44.6325	55.1822	29.0665	62.3052	33.7529	48.0598	96.2916	143.563
			724.466	51.6857	71.0183	53.2045	67.8226	52.7284	34.9305	120.416	117.077
			726.174	50.2535	35.9764	28.1967	61.2443	71.5637	23.3724	80.2066	152.898
			727.883	62.2859	107.209	24.9014	66.0997	58.0002	50.5898	117.572	114.04
			729.592	40.4082	74.9897	9.53113	77.3544	62.7813	67.5546	102.315	101.964
			731.298	47.2612	79.8386	36.3427	90.0759	53.8632	47.2055	119.101	157.439
			733.007	40.5644	59.2632	49.588	82.4371	24.5986	65.7734	115.55	155.329
			734.714	38.9578	104.765	27.3312	63.0248	49.558	31.8863	113.73	153.274
			736.422	55.9913	63.9818	35.6016	45.3864	40.7181	64.0561	95.0177	146.201
			738.127	52.7046	82.4538	42.1763	75.1546	40.3365	72.5224	84.7597	139.116
			739.834	35.8398	82.19	35.1086	50.5722	51.7073	58.9167	79.5069	152.243
			741.541	64.659	68.195	41.4321	56.2173	67.9766	58.7721	99.5339	136.388
			743.245	52.7849	70.9476	52.6629	120.827	53.5761	41.6097	122.799	116.965
			744.951	37.5106	75.2629	68.8425	51.547	61.0561	54.8547	95.2005	136.341
			746.657	47.6074	52.5142	39.352	95.5864	51.6093	46.1011	79.4612	133.701
			748.36	44.2	90.7003	52.2163	102.549	74.3663	45.8489	117.861	112.579
			750.065	49.2764	105.372	50.0137	54.0129	44.9147	28.7823	122.566	125.404
			751.77	64.5188	71.2274	46.2608	47.9284	40.9534	59.0688	81.787	116.425
			753.472	59.517	96.2632	64.5308	43.6441	48.8896	38.7319	74.8344	110.9
			755.176	49.4398	75.6694	0.02893	84.8969	41.592	52.1486	99.9381	150.928
			756.878	62.9619	70.1229	35.0212	78.6479	39.2137	58.7368	116.488	136.766
			758.582	52.7929	72.7893	19.1716	46.7609	48.4241	66.8955	117.673	140.937
			760.285	40.8933	81.9496	70.5603	87.0514	57.3786	59.7506	116.994	101.026
			761.985	55.909	58.9035	64.4176	68.0391	64.4313	77.7762	102.705	143.495
			763.688	59.0884	66.0636	53.1418	79.165	76.3904	67.1161	103.5	153.79
			765.388	52.1809	76.5383	35.1644	98.6194	71.5061	61.5107	90.8462	118.707
			767.09	38.5976	83.6741	60.8622	116.406	95.1781	55.9413	136.931	130.701
			768.789	53.5303	85.8448	17.9164	82.3577	82.0342	63.817	112.63	144.416
			770.49	36.669	57.9785	42.0311	105.356	72.3399	56.6563	86.7632	111.341
			772.189	41.5761	90.3741	66.1464	89.9672	67.7394	51.2096	91.0645	136.869
			773.89	51.4919	74.3519	36.8494	94.7099	54.8529	55.8109	98.7274	107.316
			775.59	54.7334	66.7568	42.6796	81.1891	63.7289	48.7585	108.084	141.243
			777.288	56.3225	52.5855	23.5759	86.1356	52.6742	58.4171	130.811	120.206
			778.987	52.9347	96.8002	34.5474	91.2001	55.0417	36.4622	86.9566	152.571
			780.685	54.5617	61.1478	57.2222	118.005	90.7682	79.4765	113.107	131.713
			782.384	61.1879	60.5065	59.9489	84.9554	54.9667	54.2601	117.631	142.525
			784.08	57.8335	94.7972	27.7649	65.2562	60.7822	40.7119	80.5879	153.338
			785.778	69.4418	79.195	72.0704	87.1297	76.5671	42.1353	96.7657	135.886
			787.474	42.8325	86.8898	46.5799	65.8219	59.1343	53.5363	91.3462	133.426
			789.17	32.865	99.6211	42.7535	67.868	86.6189	48.3471	124.171	150.957
			790.867	52.8107	100.805	42.3223	106.563	51.0707	69.767	97.2549	166.902
			792.562	46.1986	98.7331	68.5162	88.8902	88.6572	48.0405	115.222	116.493
			794.259	47.8902	80.0648	15.0178	96.1323	56.5104	34.6216	91.6816	112.585
			795.953	54.5447	77.9322	54.4355	101.61	64.1439	37.7751	111.259	136.83
			797.649	42.914	77.3432	48.9249	95.2919	50.0831	77.3799	120.786	112.818
			799.343	39.5626	94.8976	13.4774	47.3655	102.276	37.29	100.377	143.458
			801.039	51.1291	82.5768	41.0416	97.2614	83.1157	46.9619	81.6329	121.001
			802.732	64.3661	80.3112	62.0435	85.9557	52.4806	53.3573	122.625	138.433
			804.424	54.4531	71.6232	16.947	89.8705	60.1713	43.2762	99.1273	136.184
			806.119	54.5407	63.1728	63.1998	120.664	68.1078	64.7919	94.0216	120.923
			807.811	57.9923	58.2246	30.0765	70.5353	69.62	58.2307	102.312	148.961
			809.503	73.0853	68.2908	38.4743	90.1693	46.3361	73.275	99.0584	112.411
			811.196	64.9433	60.0735	23.6098	106.459	64.4995	43.4913	94.1164	133.894
			812.888	60.0832	98.2425	33.5449	61.122	65.9498	53.4875	105.698	102.12
			814.58	45.2138	76.4741	40.0405	98.623	57.2861	68.4079	100.569	128.338
			816.271	46.9315	96.1338	49.7681	89.4454	41.8641	45.0594	128.599	102.94
			817.961	37.0055	84.1732	64.4418	68.5635	74.5871	48.2747	96.7717	122.361
			819.653	58.6547	53.9322	19.2906	89.2286	79.062	54.8141	108.151	120.179
			821.343	35.4352	105.138	35.6411	65.0432	46.9884	48.0641	109.568	172.855
			823.032	70.3828	69.9105	18.7432	100.673	53.1281	56.2663	110.976	127.463
			824.721	67.0913	64.55	54.9894	73.0731	69.1917	47.8248	112.349	106.949
			826.411	48.8252	57.4579	71.2246	78.6064	28.6776	60.9543	92.0659	114.617
			828.1	60.4573	58.6169	55.8321	115.617	61.2241	37.4979	104.977	170.405
			829.788	58.7903	96.2996	30.4633	79.4932	53.8705	38.9587	126.174	126.481
			831.478	33.8804	75.8683	68.239	55.0512	83.0851	57.0384	100.879	132.426
			833.165	52.1637	65.4602	66.2001	57.265	52.5673	73.477	78.9503	123.479
			834.852	47.2061	70.0355	16.0445	122.632	83.5308	30.1549	70.3337	96.3068
			836.539	48.8865	62.9717	50.5596	50.1576	67.9844	66.5268	103.215	108.969
			838.227	48.8875	85.7101	21.9135	42.3247	65.639	56.3685	104.489	151.426
			839.913	37.2431	41.9326	21.3865	90.7333	26.6602	42.837	110.652	130.67
			841.599	50.4612	42.8632	12.4691	67.6064	24.0909	55.8001	86.8724	133.03
			843.284	52.0517	78.5592	48.2792	82.5648	34.7436	55.468	94.5827	133.686
			844.972	42.0585	71.2043	12.8695	72.7482	43.7878	50.1948	99.0121	116.179
			846.656	32.1049	50.7487	27.2947	54.8735	39.7192	43.3363	82.0076	131.954
			848.341	56.9662	65.2382	18.6752	58.7792	49.0662	41.5241	99.8972	119.742
			850.025	52.0443	68.2477	39.9653	69.4788	43.6231	54.6692	102.961	109.302
			851.709	58.7178	24.8868	57.9554	68.5986	51.4388	67.8205	77.8715	107.148
			853.395	45.4869	74.1671	41.0583	54.2924	65.7618	39.5068	100.734	109.846
			855.078	37.1797	25.5255	32.2585	71.1357	73.236	54.1561	96.9454	99.0811
			856.761	50.3356	57.7725	46.4119	49.5275	77.1298	52.1244	86.3661	142.677
			858.443	51.8465	101.314	65.3004	68.9486	39.4619	56.6021	93.8336	128.112
			860.126	35.1611	65.3694	17.9828	33.6329	44.6562	31.2864	96.2312	134.89
			861.808	59.7253	72.3383	18.5606	98.912	21.7678	70.3132	83.7545	148.201
			863.491	38.1344	59.5809	24.1214	50.4863	35.2125	54.9277	89.4558	126.951
			865.173	44.5823	58.4857	24.8403	58.2761	71.7766	51.1486	80.4223	104.229
			866.854	54.3397	65.7605	32.2653	79.4274	42.6887	58.9532	86.3002	144.158
			868.535	44.4086	66.6073	59.5271	84.3564	35.1508	24.112	110.343	111.917
			870.215	42.7268	57.7327	35.9825	76.3468	67.1595	25.4855	106.543	135.668
			871.895	54.1995	65.3733	42.0866	56.9971	71.3407	36.7484	99.5293	92.1999
			873.575	57.473	73.0615	44.9521	45.9392	90.3454	39.8228	84.3484	102.962
			875.254	49.2597	43.0106	16.6444	70.9936	33.8662	56.0254	95.4308	128.494
			876.933	37.7592	45.7439	40.812	71.3679	33.149	70.5609	81.8715	99.8336
			878.612	31.1676	58.2368	41.9345	58.4993	42.1917	47.3279	99.4236	100.628
			880.291	75.3718	47.6625	36.4023	48.7547	41.2809	56.8458	89.0172	89.8371
			881.969	35.9526	84.4884	52.0671	61.7776	22.234	56.4672	67.0744	106.788
			883.649	50.5821	50.7819	56.1639	69.723	62.0405	29.8548	63.1025	133.433
			885.327	52.096	66.1536	22.6093	90.6807	72.3069	63.7757	99.9944	89.6771
			887.004	35.6446	55.4042	33.2707	52.8549	23.7837	30.6702	100.911	68.9163
			888.681	51.9068	56.2407	45.6767	26.725	42.4224	49.93	118.257	151.201
			890.357	35.5528	49.1223	19.0813	103.78	12.2823	49.6816	85.1326	109.567
			892.034	45.373	53.6552	33.5046	50.5619	72.1659	25.0496	92.9875	105.724
			893.71	45.4365	48.5609	61.1514	66.1773	40.7979	56.0107	81.3678	87.3569
			895.385	42.2465	58.229	49.6661	60.6617	37.2474	49.4465	81.2194	121.32
			897.061	42.3081	69.4735	47.9205	63.2161	45.0695	47.7497	77.7576	117.652
			898.736	29.2585	70.7503	11.7054	-1.48596	42.9205	55.7806	80.7196	87.6621
			900.411	35.7774	66.9224	22.7104	59.3499	38.9342	47.3741	83.5434	114.666
			902.083	43.8899	15.5692	38.4655	30.0687	18.4523	50.3282	65.0203	92.4854
			903.757	38.9175	84.9794	28.0156	75.7795	56.6719	33.6531	87.2674	117.58
			905.431	40.4788	46.6558	19.221	72.5183	36.1337	57.786	73.6082	121.452
			907.105	32.2726	65.5227	34.9669	57.9729	32.006	15.0787	53.495	97.6842
			908.778	45.2878	35.5845	34.501	76.2139	36.1463	26.2452	97.0456	108.281
			910.451	43.6533	23.6967	35.7666	34.3137	19.2103	37.4568	75.4592	99.4305
			912.123	33.8915	70.5902	19.1946	70.8146	26.8295	45.4545	73.505	93.9455
			913.796	25.7784	37.7074	15.7488	69.9798	21.5078	22.5233	66.7261	73.886
			915.467	35.6203	53.8306	5.86426	25.265	29.33	25.7174	64.9022	80.0081
			917.139	29.172	43.9478	28.6798	26.3323	25.826	11.0047	81.0828	110.696
			918.81	24.3593	29.2051	30.3386	35.6354	33.795	45.2714	76.0898	71.2679
			920.481	35.8696	7.8938	30.3472	69.4147	40.1171	50.1634	72.7097	88.9425
			922.15	29.3949	55.0873	4.12268	62.2151	10.3939	37.0373	69.2556	95.0898
			923.821	31.0524	25.3355	39.8336	61.2855	54.0188	25.4613	60.7824	97.7979
			925.491	35.9382	47.684	16.5599	33.9259	40.2645	30.1395	106.096	57.837
			927.16	22.8256	38.8443	20.9319	81.477	68.8237	36.3808	64.7229	87.975
			928.83	32.5629	41.3718	2.38959	-27.8187	-16.9736	18.1012	67.4108	87.0044
			930.499	35.7699	21.0793	-17.7455	22.9135	49.0664	30.8482	65.2176	76.2698
			932.166	27.5766	43.298	33.9779	-1.28052	10.7674	43.6274	69.6126	52.5876
			933.834	34.0871	31.3716	18.9172	28.5196	63.9244	23.8375	59.4047	63.2721
			935.503	35.7225	35.8409	36.5527	40.5102	51.9363	12.2434	59.0415	85.4569
			937.17	22.6868	4.46246	11.8158	32.9797	4.10358	25.1248	65.2221	81.5803
			938.838	19.4296	44.8105	14.776	12.3555	54.0884	24.9457	64.8582	82.5645
			940.503	17.7888	21.4847	6.25708	37.2805	22.4572	27.9944	95.4252	75.3197
			942.17	27.5431	33.9461	28.6383	49.0165	26.6111	44.043	65.5976	92.4398
			943.837	30.7582	51.2178	28.127	34.5587	45.3553	24.1952	53.6641	68.7337
			945.503	16.0445	40.7474	21.0684	60.7807	5.4043	32.0387	74.2945	38.4929
			947.167	22.5116	15.6361	10.7647	64.1951	19.2266	21.9666	75.3724	112.495
			948.833	22.47	52.4346	29.8016	69.2929	15.1709	16.8012	56.941	70.9095
			950.498	15.9287	32.3052	14.6992	66.3325	20.934	27.9347	58.0828	47.3007
			952.164	38.6853	56.1602	32.1854	69.9547	-5.79926	39.0834	77.1518	83.9476
			953.826	22.3964	29.6024	33.4217	47.589	3.29199	9.57043	53.9356	40.8954
			955.491	19.1249	17.6926	2.12799	54.5084	20.514	25.6094	68.1365	58.0385
			957.155	10.9721	33.4158	22.8699	82.5392	27.9548	9.11008	49.7953	89.7941
			958.819	15.825	47.4828	15.9421	76.3758	7.72772	25.1243	65.5882	69.4829
			960.48	15.795	55.0197	48.011	65.3049	49.2574	26.4918	53.7256	60.5379
			962.144	32.0119	38.158	37.7953	49.3345	22.4938	18.0995	75.982	97.0798
			963.807	17.3476	3.41174	61.6796	85.3209	29.8367	-1.67081	64.0923	73.4662
			965.467	22.1716	23.8593	22.1697	27.0182	12.7668	15.9037	92.7773	64.4365
			967.13	30.2212	47.4528	10.2123	43.2995	45.9435	17.1939	66.1877	71.5602
			968.792	22.0159	23.8576	32.228	38.2864	4.33844	0.58682	80.0977	70.4428
			970.451	15.4178	29.3412	21.6767	20.1082	48.5606	22.8464	42.0299	85.3996
			972.113	29.8597	50.898	-1.90485	34.1757	14.8679	36.92	63.8658	95.3567
			973.772	26.4729	23.851	14.9646	22.2777	36.1967	21.8341	71.0742	71.2887
			975.432	29.5678	27.6162	51.2417	34.7302	60.7755	19.731	65.3816	95.8021
			977.093	19.7734	63.8247	40.7843	89.3917	11.2157	16.0877	50.1212	113.984
			978.751	40.6982	61.493	45.0751	36.2313	18.4332	15.7763	67.3094	46.8523
			980.411	8.40865	33.5864	26.9911	27.042	46.8721	4.27197	53.9905	78.4302
			982.07	26.186	41.3724	25.2146	21.3699	12.5622	21.8994	79.5351	35.9528
			983.728	13.3108	33.1049	-7.16174	46.5128	21.9224	4.05231	77.7066	85.5776
			985.387	19.8054	66.8047	25.0302	32.8716	16.7288	24.9486	62.939	73.8326
			987.043	26.2812	51.9405	32.905	80.4359	58.2653	0.57193	52.9341	68.4299
			988.702	23.0347	33.6873	40.6395	8.21893	20.4871	11.6649	58.9762	53.1765
			990.358	16.5318	55.6692	32.092	69.8398	31.0199	16.2325	63.3036	99.1496
			992.015	24.5437	63.0157	57.3656	8.59552	7.55328	20.7568	54.6517	70.7427
			993.671	11.5707	28.3894	26.1324	11.9159	8.29175	-3.77219	52.4496	66.5447
			995.328	3.4547	59.9634	11.0949	74.9797	47.785	7.21973	45.4412	67.2352
			996.982	32.4438	57.7445	28.3912	23.661	24.461	23.0785	72.355	84.1368
			998.639	16.297	44.3292	15.1262	101.474	30.2553	-6.17322	46.1144	88.2233
			1000.29	24.3454	63.2158	22.8716	53.6188	8.70087	19.4163	63.4439	61.7366
			1001.95	11.4366	82.1064	35.4576	8.99957	21.0079	11.1514	56.5933	80.3959
			1003.6	14.641	34.8577	25.4352	62.6492	25.2087	14.1523	75.505	89.336
			1005.26	24.277	32.6736	20.1829	40.4134	-2.90344	39.6815	60.5125	62.737
			1006.91	25.8381	62.6414	30.9805	43.853	25.3162	36.1629	39.0334	66.6901
			1008.57	29.0019	31.354	30.4677	18.2474	18.0505	16.5252	83.5792	75.4377
			1010.22	33.7819	33.939	5.84113	45.8553	22.1027	3.35846	39.5705	42.3599
			1011.87	32.1449	52.7407	56.994	33.3944	-9.14026	6.34598	43.9547	62.5395
			1013.52	27.3284	39.5432	5.28735	1.92596	22.61	14.2486	48.4711	71.6512
			1015.18	20.9366	42.6417	19.7643	51.2799	23.9761	-3.53281	51.5093	47.1409
			1016.83	21.0134	18.4914	27.9424	86.4207	33.5591	28.6965	20.8018	72.7215
			1018.48	8.19447	28.2275	18.4301	70.0692	17.396	-9.98349	56.216	59.6718
			1020.13	17.9409	63.7227	34.6597	43.8843	25.3406	20.6565	43.2028	72.3497
			1021.78	9.90067	37.6996	58.8032	72.2651	25.0201	9.26105	36.5083	63.8528
			1023.43	21.1863	40.4692	42.3452	30.8044	26.0414	13.8946	79.6897	69.6174
			1025.08	19.5058	54.2684	20.8096	71.2505	25.1716	21.638	66.1783	39.603
			1026.73	19.4016	64.6185	29.7581	17.782	33.7659	11.5417	41.2508	70.7031
			1028.38	16.0565	42.6255	41.8286	57.702	10.0177	3.02997	58.1917	66.2053
			1030.03	19.1626	51.2898	61.958	44.4736	18.5405	5.81503	49.3644	69.7959
			1031.68	14.244	23.0712	43.5701	68.49	15.9286	32.7905	22.9398	67.0845
			1033.33	12.5827	35.2896	55.9477	44.5533	13.5263	42.1393	46.5334	59.7552
			1034.98	20.6092	30.0115	41.1662	70.8154	29.0283	6.54141	31.6488	49.4177
			1036.63	14.1852	84.4095	66.7422	61.9324	22.1667	9.61447	53.8626	64.9704
			1038.27	10.9875	10.1534	71.4682	17.7417	34.6785	9.49673	23.0215	62.8917
			1039.92	19.0497	25.9691	43.9704	36.2531	14.9671	31.8993	38.8234	38.2415
			1041.57	22.2655	43.2972	30.8567	28.8479	14.46	10.7959	44.9022	44.067
			1043.22	25.4574	63.7198	38.5573	37.3448	47.6282	18.6128	42.8503	57.8179
			1044.86	14.147	29.3275	38.1274	-4.19128	1.83435	3.8573	40.7391	39.2876
			1046.51	10.8833	35.1578	48.9459	39.5393	1.09497	40.5865	57.9249	65.7994
			1048.15	26.9362	42.6602	26.0394	36.7062	10.0745	32.2897	39.7578	74.6724
			1049.8	22.0976	56.7195	45.0719	27.6343	72.2659	-3.29749	45.8044	35.4111
			1051.44	25.3261	75.7355	43.3052	50.936	33.2407	17.4737	59.9797	30.0521
			1053.09	17.3019	56.1995	36.7674	55.0371	16.7961	25.4067	33.9684	55.332
			1054.73	6.04526	52.7048	72.0397	73.554	16.3939	4.34564	24.0113	59.6498
			1056.38	14.0752	37.7671	39.5446	53.16	36.7428	13.7942	55.7981	65.405
			1058.02	17.2267	72.4525	39.0023	30.7332	19.7884	7.03043	35.8956	67.6647
			1059.66	21.9279	55.3329	81.6014	14.2919	31.4861	-1.46051	60.8412	40.6727
			1061.31	26.5744	54.0601	43.582	97.0779	38.0875	4.41876	50.238	63.2792
			1062.95	18.3589	67.1279	50.4781	35.1439	36.5507	-4.19293	26.7632	55.2568
			1064.59	13.3845	59.4331	51.0358	66.4324	31.9124	16.093	19.4261	12.1003
			1066.24	6.86688	53.6364	47.0449	40.4767	38.7798	18.8506	47.4973	68.5459
			1067.88	21.2274	54.6398	65.8209	63.1797	6.03589	12.1722	30.9825	54.9074
			1069.52	14.8454	73.6411	52.9348	78.4958	16.9041	26.4707	45.1317	25.6397
			1071.16	11.7057	88.116	73.9137	52.5858	5.61249	5.64951	37.0322	23.8243
			1072.8	24.6014	70.59	51.673	63.5846	11.9846	21.6927	41.7754	46.0966
			1074.44	23.0435	80.1357	54.9139	55.0725	27.8148	13.6188	52.828	61.8102
			1076.08	23.0309	68.5107	67.497	62.1024	20.8752	23.0528	42.8251	64.3866
			1077.72	14.9408	61.3702	50.9121	75.026	28.0388	1.87454	31.0104	76.2568
			1079.36	14.8335	34.7906	22.9324	58.743	14.1412	1.46124	51.1185	17.3868
			1081	8.31396	117.091	87.8268	63.23	41.8516	1.03058	47.1504	86.6576
			1082.64	13.0249	76.1904	53.5327	69.5057	52.0496	2.25031	27.264	42.3411
			1084.28	0.1681	112.328	80.2485	74.5052	52.8569	27.5507	45.9202	43.0583
			1085.92	22.5394	76.664	78.3354	73.4052	37.8642	12.9305	67.8919	77.5535
			1087.56	20.9287	69.8876	60.5062	29.2499	45.362	3.14694	49.9269	28.9447
			1089.2	12.9109	99.871	57.0397	52.2297	24.0212	18.9459	25.5346	33.0931
			1090.83	6.47002	52.9178	103.039	74.9867	63.3306	34.6825	50.6491	35.5074
			1092.47	25.5888	63.3792	59.2897	20.6862	44.8588	8.75296	24.4603	64.9311
			1094.11	9.50085	86.4584	76.171	74.8713	34.2329	-7.62717	49.3394	30.2445
			1095.74	22.1652	87.0619	48.2363	55.3881	13.9517	17.5013	37.3992	65.7881
			1097.38	15.6628	81.2884	41.0934	64.6677	16.0477	20.2552	36.6508	29.4757
			1099.01	21.9446	96.3563	105.817	64.5219	30.9986	10.2884	21.6116	50.7195
			1100.65	5.93098	94.0539	54.2611	53.4921	31.7646	-2.78549	48.1466	30.6611
			1102.29	9.08979	71.2573	74.6668	36.4382	20.0033	28.8736	31.7705	41.1133
			1103.92	20.2601	98.1245	98.4801	50.0398	40.3667	17.5853	36.2682	40.6294
			1105.56	4.34995	85.3282	65.0599	57.5758	13.0829	17.5396	69.6121	41.9292
			1107.19	7.59679	87.0004	66.8257	49.3322	49.7403	19.1378	45.5958	46.532
			1108.82	12.4449	107.844	86.1658	68.2346	51.2975	27.1277	26.3394	57.5302
			1110.46	17.2797	64.6569	68.6592	98.1692	20.7704	30.282	32.5645	44.4538
			1112.09	23.6847	74.0128	98.9346	28.6973	74.771	14.1706	19.4912	42.3792
			1113.72	17.2659	102.365	41.1002	70.8322	40.6443	25.1546	39.8726	0.14819
			1115.36	17.2202	87.4182	83.8745	95.1738	20.7785	16.8983	31.3946	34.5399
			1116.99	18.7693	54.875	73.8721	41.1588	69.6274	10.2348	-1.06781	41.7303
			1118.62	9.14565	94.3448	102.309	97.5688	57.8257	13.1981	46.4393	55.3962
			1120.25	21.9224	70.0316	90.9268	154.22	42.9807	29.0099	17.3203	48.4276
			1121.89	7.54647	69.8214	111.639	121.58	28.2638	28.8966	12.2515	63.9673
			1123.52	15.5597	98.4421	55.6315	76.1918	75.9575	38.3978	56.787	25.1775
			1125.15	12.364	72.5959	79.5043	97.8307	53.1938	15.8689	35.6985	23.0789
			1126.78	18.732	110.529	114.391	93.5437	31.8104	25.2438	40.0711	36.7841
			1128.41	17.0549	111.383	72.2442	34.4519	48.542	20.1057	37.8732	55.0231
			1130.04	21.7288	129.551	77.8563	104.478	44.2208	26.0522	51.4982	28.2521
			1131.67	15.1904	115.584	94.4859	75.1371	55.7039	9.56656	58.6076	52.459
			1133.3	26.204	87.2552	119.03	92.0568	51.1824	32.9741	43.3524	17.5742
			1134.93	10.1222	100.508	108.56	70.8483	43.5789	22.9135	61.6516	27.4618
			1136.55	16.3888	105.954	118.973	78.6085	61.6445	19.3111	60.9248	39.0883
			1138.18	9.9418	65.4061	86.558	91.417	48.0348	4.64191	34.8417	55.6475
			1139.81	3.5171	55.2397	82.9203	86.8942	29.7773	12.3122	35.9064	38.8834
			1141.44	19.3766	124.661	111.126	122.183	97.4781	15.2114	14.7016	42.8302
			1143.07	19.3044	81.006	112.192	88.9072	34.5999	3.75592	58.6816	33.9665
			1144.69	16.0268	140.592	114.707	57.0139	46.3575	1.79111	45.2866	29.741
			1146.32	11.1389	99.8417	112.308	47.1681	29.345	6.12372	54.0552	73.045
			1147.95	15.7683	109.857	76.4815	94.3397	69.414	23.1108	34.17	43.1563
			1149.57	18.8031	89.7134	97.8176	81.1503	38.0314	28.9646	34.9376	43.4537
			1151.2	10.7536	93.4768	97.0194	99.8383	62.2759	4.7334	40.52	26.4069
			1152.82	2.74232	89.4968	136	71.2631	59.7455	20.2132	31.9503	39.653
			1154.45	9.02529	119.004	127.642	88.9865	44.7695	24.6852	33.0258	59.433
			1156.07	5.83326	102.772	70.368	81.6779	75.9391	3.89432	42.1459	33.4638
			1157.7	28.0119	93.0065	87.6645	60.3102	31.1965	11.6703	35.5045	4.43976
			1159.32	8.99807	146.659	125.597	100.786	62.5357	2.02673	30.4617	38.8233
			1160.95	5.81492	109.892	109.571	88.8363	74.7799	9.78305	22.1956	38.2693
			1162.57	12.1155	142.687	131.424	125.75	59.8996	6.37546	21.7504	13.7786
			1164.19	8.87151	111.857	137.213	84.6522	33.7084	6.05032	41.7704	30.294
			1165.82	18.2659	133.095	149.127	62.2627	37.4183	16.7256	29.9681	-8.82623
			1167.44	11.7993	125.665	130.814	85.5566	39.39	32.0705	40.2415	37.417
			1169.06	-2.57003	115.026	110.896	83.4264	16.0065	23.6518	36.233	10.8085
			1170.68	16.2634	147.107	122.651	116.132	52.7372	29.4851	24.3652	14.3035
			1172.3	11.4146	168.249	106.113	44.8398	54.8361	33.7944	42.5977	30.5573
			1173.93	12.9146	129.627	118.185	79.657	98.17	9.78256	29.3788	32.7822
			1175.55	4.9807	125.961	117.829	84.8156	17.061	20.582	0.5188	14.6948
			1177.17	4.96318	135.104	149.2	66.5818	67.1044	15.6745	25.4157	34.6432
			1178.79	12.8519	155.398	138.056	110.048	65.1736	17.1175	63.0064	62.5797
			1180.41	3.3741	136.211	161.623	60.3547	77.4325	40.657	5.87299	54.1985
			1182.03	8.0853	138.992	120.336	65.7172	62.7222	18.3593	35.4916	37.8006
			1183.65	-1.44053	116.318	157.812	92.8909	58.8718	13.3518	25.5244	52.8019
			1185.27	11.1064	140.816	135.126	103.987	51.6855	0.38461	51.7496	42.3756
			1186.89	14.1589	155.698	137.578	140.111	27.031	9.46167	3.74347	38.151
			1188.51	15.6229	156.318	143.128	111.479	74.858	16.9301	15.6572	29.1512
			1190.12	6.06138	161.687	180.198	127.024	67.5146	18.0973	22.8439	18.6072
			1191.74	9.11947	148.25	174.804	49.7958	71.2917	13.0009	36.3738	12.8784
			1193.36	10.6217	153.857	167.976	153.855	65.7622	28.4267	21.6441	-10.0373
			1194.98	18.4413	181.652	132.966	114.887	68.2547	2.9863	8.58203	36.4367
			1196.59	31.0012	176.522	162.602	131.201	74.0171	24.8127	36.5126	48.3907
			1198.21	7.36884	124.231	123.038	73.6283	86.1357	24.6285	-14.2213	17.9012
			1199.83	1.0458	204.144	181.05	107.32	49.4374	24.4364	12.1608	33.0411
			1201.44	-0.56611	173.786	169.725	128.3	77.2009	32.0833	33.7772	21.3514
			1203.06	8.82658	154.35	180.346	112.927	71.8116	19.2285	42.7417	30.0399
			1204.67	11.9135	177.351	197.205	135.242	50.6338	4.78287	32.7872	10.3523
			1206.29	2.41647	181.493	185.764	115.11	43.6497	18.6724	25.9985	63.0683
			1207.9	21.2567	162.16	187.026	66.8479	69.8204	13.727	44.4534	23.062
			1209.52	11.8041	171.332	197.903	102.242	80.4366	27.7327	11.0914	39.8558
			1211.13	13.3924	196.442	179.056	81.2673	66.0562	2.46658	18.743	70.9933
			1212.75	16.5765	185.488	213.866	101.416	75.4144	24.4756	21.7501	50.3051
			1214.36	7.16238	209.232	199.898	142.135	51.7271	7.12634	1.14441	37.5096
			1215.97	5.61381	177.758	195.323	107.131	76.8419	22.8497	57.748	86.1464
			1217.59	22.9749	155.594	155.923	108.19	70.3113	22.7653	51.233	73.1943
			1219.2	16.6556	210.565	199.973	138.989	60.4683	27.3521	14.6442	49.0458
			1220.81	15.0427	188.063	212.317	131.672	97.7938	22.4075	20.5518	34.2086
			1222.42	10.2508	206.41	185.066	102.027	73.4318	17.4005	27.9447	28.6968
			1224.04	18.0542	213.548	200.26	103.703	50.5096	23.3749	33.6685	16.7458
			1225.65	17.9502	229.995	205.856	84.6926	70.0358	5.65149	34.5828	17.3008
			1227.26	19.4074	200.646	201.908	82.8944	76.851	33.5923	54.3445	54.0046
			1228.87	6.69213	209.09	157.016	137.733	55.3012	-6.19815	28.4182	60.7341
			1230.48	30.1862	244.342	184.609	115.523	66.8806	37.4656	51.3329	25.0405
			1232.09	6.50327	201.092	217.034	68.3961	113.192	35.5421	34.9988	85.4417
			1233.7	6.44606	242.978	233.907	103.343	48.0341	43.1326	29.7936	51.6484
			1235.31	11.1306	250.458	224.221	124.397	85.2615	14.6283	26.2629	-0.85144
			1236.92	6.3941	248.615	224.068	129.88	76.9863	5.02902	30.6521	11.204
			1238.53	20.53	231.032	223.907	107.041	104.878	23.7368	41.3301	29.5486
			1240.13	7.91074	207.036	203.188	120.21	77.6097	28.2476	9.4751	47.7997
			1241.74	6.27798	220.607	245.214	100.091	91.0674	26.3989	53.0184	32.8683
			1243.35	3.04981	207.259	235.163	123.742	61.8993	22.9108	46.1269	42.9465
			1244.96	23.3757	226.782	242.275	90.6078	64.0565	13.0895	54.8762	27.7589
			1246.57	16.9723	257.201	244.598	129.642	95.9806	3.25278	41.5888	21.9493
			1248.17	9.00492	235.778	226.502	138.788	76.0623	16.9629	26.7398	50.6605
			1249.78	8.89072	228.508	261.764	97.751	93.8207	18.1132	57.3989	62.0941
			1251.39	8.77818	243.205	223.324	130.452	86.4896	30.2388	48.8413	6.12274
			1252.99	0.83231	250.048	249.154	100.445	65.064	25.1163	49.6904	23.8422
			1254.6	16.3772	220.851	245.187	122.11	95.3099	2.77075	25.4773	55.614
			1256.2	5.2991	235.461	259.963	106.142	116.094	21.1188	29.4363	15.3422
			1257.81	31.7521	224.982	252.778	144.841	53.9337	44.1126	22.4164	20.4225
			1259.42	9.72607	267.57	226.797	120.899	68.3589	27.991	37.2438	8.25806
			1261.02	32.9952	185.155	239.828	71.9403	68.6616	14.9965	37.9683	16.3611
			1262.62	10.993	219.829	206.029	122.849	89.2182	23.8504	29.3217	54.0648
			1264.23	-0.058	251.376	237.78	69.3313	59.918	12.4486	36.2988	44.9965
			1265.83	18.5133	265.891	240.025	76.819	49.4738	30.7021	12.1956	40.7305
			1267.44	10.632	226.134	258.036	95.4924	92.1585	6.98688	58.2803	5.51648
			1269.04	27.6888	262.901	248.246	114.485	77.4517	22.2779	-6.02966	20.317
			1270.64	1.18956	228.242	252.622	125.928	95.5833	12.7251	38.701	30.5811
			1272.24	5.81998	266.753	249.234	115.612	121.515	48.314	32.0828	31.524
			1273.84	2.64952	306.657	259.709	134.649	95.9465	13.8126	45.6134	46.3481
			1275.45	32.1113	271.578	293.25	142.394	104.357	5.67682	52.7619	8.04834
			1277.05	5.53806	259.552	275.174	155.929	169.995	31.6454	41.0868	13.0833
			1278.65	22.4667	255.125	275.589	107.064	70.7372	4.70544	55.7315	17.9661
			1280.25	12.9893	273.979	248.077	176.202	77.1617	30.5652	47.0775	21.289
			1281.85	17.5037	313.137	242.478	158.663	77.5319	45.5943	44.7355	46.4517
			1283.45	-1.19557	285.894	306.854	143.066	71.9359	40.5594	2.24847	28.4095
			1285.05	15.7759	291.429	314.074	132.435	106.816	41.8062	1.72925	26.0466
			1286.65	4.869	315.625	291.933	155.988	99.9268	29.1393	27.5787	48.5265
			1288.25	9.44065	313.388	308.426	145.331	108.442	33.4785	44.0775	-18.8928
			1289.85	7.79356	312.502	281.385	134.418	96.6568	5.242	14.0284	52.899
			1291.45	21.5967	286.699	300.63	126.39	100.209	40.4035	24.1492	20.8445
			1293.05	7.55541	290.291	285.833	129.18	105.295	22.9581	26.5237	44.4752
			1294.65	1.27982	273.997	326.867	197.142	93.5587	28.7793	58.3577	28.066
			1296.24	8.95815	298.266	267.816	125.009	133.156	28.552	36.3043	24.3254
			1297.84	18.2408	307.545	329.722	186.399	92.8041	42.3953	29.9359	30.209
			1299.44	12.1157	358.995	288.424	154.038	83.6813	50.2064	34.5853	48.7745
			1301.03	7.55332	356.55	326.205	166.799	65.4242	47.2655	37.7966	35.0134
			1302.63	12.2762	330.809	337.669	159.379	65.6957	35.0049	40.9929	55.2915
			1304.23	3.01565	309.409	310.128	198.115	99.8661	48.9973	14.593	50.5805
			1305.82	13.8666	369.803	303.906	163.416	94.9368	33.3822	26.7544	19.1782
			1307.42	21.5625	314.968	328.31	177.761	133.065	26.9215	35.6007	46.3886
			1309.01	4.40138	323.378	329.113	132.703	135.198	37.3991	14.8075	29.9002
			1310.61	4.27963	362.569	318.888	141.665	129.407	23.0074	40.4238	34.9739
			1312.2	21.1888	342.865	334.992	164.541	126.715	45.7922	21.1014	66.3574
			1313.8	5.60091	341.921	374.441	172.134	93.2172	45.3951	39.0224	54.502
			1315.39	14.81	321.134	350.684	158.417	109.479	14.1487	41.5912	30.4839
			1316.99	8.58008	373.351	359.688	160.552	119.791	47.9827	50.4907	40.722
			1318.58	20.9437	384.018	354.969	172.257	100.888	71.0668	62.5959	58.8619
			1320.17	8.55755	385.494	368.904	167.056	145.513	57.0446	29.8627	16.7093
			1321.77	17.8359	369.893	395.191	205.147	98.7748	35.2578	48.1853	31.7905
			1323.36	16.2625	369.645	385.75	130.044	123.146	36.6484	21.5457	48.3343
			1324.95	14.6742	375.47	340.579	166.272	111.802	51.9361	36.6565	44.661
			1326.54	23.9226	354.946	309.321	156.015	122.118	0.62891	23.8826	23.9366
			1328.14	17.701	387.2	360.25	183.088	86.0804	40.7278	48.3359	42.0192
			1329.72	11.5093	370.168	357.227	184.19	126.158	39.1062	57.4419	55.662
			1331.32	19.3041	379.82	377.769	151.64	120.06	48.4507	34.1744	57.1756
			1332.91	-2.33302	354.116	378.464	152.027	128.183	20.6763	14.1246	32.5488
			1334.5	25.7143	382.903	396.412	189.925	156.666	41.0583	53.1472	12.6616
			1336.09	4.0547	372.844	352.165	151.666	77.8819	35.0375	14.4838	48.6945
			1337.68	-0.55306	373.412	358.969	189.282	115.481	36.7056	42.5591	17.687
			1339.27	13.4758	379.798	380.978	195.266	121.643	47.5828	43.9999	48.6338
			1340.86	5.65379	410.621	358.949	183.493	139.865	50.516	14.0619	-9.52222
			1342.45	16.4661	378.709	367.66	211.624	101.662	51.7403	47.7563	59.6896
			1344.03	24.1202	444.542	397.867	186.429	103.698	38.8571	59.4894	33.7053
			1345.62	33.3035	384.228	367.286	198.423	111.851	29.0602	55.5997	46.5358
			1347.21	23.8354	359.772	408.253	204.239	132.456	37.9339	48.6284	32.9664
			1348.8	8.17951	382.017	402.669	182.214	132.923	43.7201	49.4728	31.9003
			1350.39	15.8305	399.675	355.276	163.438	114.845	47.9792	31.7385	44.8703
			1351.97	23.4867	369.333	371.625	216.174	135.652	63.129	43.5453	19.1233
			1353.56	10.9941	396.533	384.988	146.542	103.836	25.5893	58.5142	40.0206
			1355.15	12.4842	375.842	367.507	177.971	120.256	43.9486	54.9627	45.5402
			1356.73	6.24673	377.091	385.901	174.025	136.865	48.4267	40.6694	20.2128
			1358.32	6.23609	401.827	350.215	175.017	139.707	42.1234	43.5411	47.7738
			1359.9	15.5518	429.829	372.048	202.576	119.397	68.4511	7.69153	47.5287
			1361.49	10.9037	391.104	390.796	183.59	72.6829	55.2343	24.5955	44.1812
			1363.07	13.9968	403.424	403.187	133.317	103.442	83.8362	33.6672	36.0496
			1364.66	18.606	387.476	368.701	177.349	129.29	33.9354	45.6954	40.1083
			1366.24	20.0611	378.898	363.359	175.843	126.858	50.6661	76.151	31.4609
			1367.83	23.02	414.939	362.339	153.694	121.015	33.1302	5.56885	47.3706
			1369.41	8.89655	357.681	356.437	193.231	156.802	48.0781	37.2537	22.7748
			1370.99	11.8156	391.755	393.788	184.559	124.313	36.6443	42.5081	33.7507
			1372.58	10.0938	376.314	370.79	174.407	116.664	39.1635	44.6771	43.1852
			1374.16	8.38994	382.663	375.764	136.633	96.7773	35.5413	37.636	63.5135
			1375.74	12.8807	390.691	390.126	213.349	118.726	52.0432	16.7823	51.4982
			1377.33	11.2059	354.073	379.881	216.041	139.188	39.2442	31.4918	42.6636
			1378.91	11.0786	354.536	361.967	180.224	134.98	23.3885	27.6952	24.613
			1380.49	9.40546	367.282	382.556	178.293	119.954	61.4674	36.2086	29.6658
			1382.07	13.8839	358.373	338.374	185.496	118.736	54.8133	33.893	17.7161
			1383.65	22.9609	358.629	388.031	151.043	109.761	52.7566	45.3873	24.1879
			1385.23	13.5738	406.506	329.98	210.374	122.296	61.4529	47.6259	19.8683
			1386.81	4.20724	366.806	361.145	156.012	133.311	51.7203	6.87811	50.9139
			1388.39	13.2874	362.601	349.411	166.368	102.985	54.3278	30.7161	39.0397
			1389.97	17.7792	375.483	311.8	147.837	114.289	17.1193	17.8096	41.1419
			1391.55	6.96059	357.927	343.443	132.702	92.0468	39.829	54.1044	54.1592
			1393.13	17.641	343.671	312.406	137.801	128.275	35.0047	44.4965	13.6723
			1394.71	11.4705	320.369	358.187	143.103	87.9569	53.2375	30.366	49.9817
			1396.29	14.5073	386.069	377.946	185.28	119.76	27.0108	34.663	47.9905
			1397.87	11.4005	327.463	336.286	178.285	82.483	48.3061	35.8578	32.1404
			1399.44	3.67326	317.779	311.35	192.542	135.56	18.9309	49.2409	19.2365
			1401.02	20.4574	326.294	329.169	175.844	81.1066	46.2291	50.2462	50.6472
			1402.6	26.477	345.344	340.672	181.893	127.683	24.3998	41.9592	40.5109
			1404.18	12.5629	347.404	362.771	135.693	120.497	51.5648	22.8973	19.5707
			1405.75	0.19233	315.757	348.081	117.064	148.5	18.9903	23.7437	7.81891
			1407.33	12.3202	327.042	353.35	178.085	127.569	36.9581	64.3943	26.7216
			1408.91	7.63046	346.088	364.851	204.05	74.6579	48.836	51.5518	51.8205
			1410.48	10.6065	346.938	332.16	136.965	110.587	42.4177	2.11176	11.2906
			1412.06	25.8292	318.912	350.075	122.097	131.357	40.6453	27.6694	62.6132
			1413.63	10.4981	361.346	328.381	170.092	98.7532	31.2815	41.0682	33.0316
			1415.21	13.5231	345.808	338.888	167.796	124.332	58.6433	23.9513	44.8075
			1416.78	7.38425	325.753	329.588	153.369	125.52	44.7581	60.3796	58.1734
			1418.36	15.0105	382.19	317.261	152.75	157.325	27.8231	32.6135	27.2268
			1419.93	21.1119	349.951	312.589	126.149	163.154	61.3609	36.9643	43.6952
			1421.51	13.4479	325.355	332.398	200.516	68.0207	58.1987	44.3804	38.7585
			1423.08	4.25255	303.828	355.293	198.432	136.594	58.1025	31.917	43.0161
			1424.65	22.6089	348.151	343.037	190.29	121.058	44.2477	54.6755	50.3737
			1426.22	18.0187	355.826	370.649	177.649	136.198	56.4395	56.05	39.4193
			1427.8	1.18137	309.981	347.812	160.516	129.979	45.694	32.9609	19.3306
			1429.37	11.9203	316.258	351.062	221.607	114.614	59.4804	32.8702	23.791
			1430.94	15.0042	351.679	345.123	232.17	120.705	41.0858	29.7172	37.4609
			1432.51	21.1504	331.849	363.659	213.51	174.293	36.4568	48.0024	38.8234
			1434.09	15.0106	319.551	349.87	157.841	158.761	73.2061	49.3597	79.9821
			1435.66	14.9886	353.144	355.891	207.836	149.232	34.7283	30.6962	68.8732
			1437.23	22.6285	326.803	364.897	177.917	122.738	52.9912	21.1903	30.0662
			1438.8	13.3903	314.295	321.746	223.233	122.353	55.9191	28.579	46.5255
			1440.37	11.8459	343.405	347.82	161.348	151.289	38.954	72.903	40.0994
			1441.94	16.4808	305.257	315.827	191.986	123.691	38.9775	54.4498	69.2321
			1443.51	10.4051	325.823	337.916	186.264	183.997	46.8123	68.4424	32.5858
			1445.08	19.7433	326.717	369.556	182.48	136.964	67.0812	22.5995	36.1119
			1446.65	18.3335	320.038	381.362	157.297	159.283	59.7099	63.0092	73.6509
			1448.21	18.4509	345.647	362.249	189.006	136.829	61.5426	47.9261	20.1813
			1449.78	15.4405	344.74	339.712	167.847	143.385	69.4394	34.1934	63.6447
			1451.35	9.27941	351.092	352.25	192.377	138.724	61.7253	75.8232	7.93231
			1452.92	4.60275	307.518	339.623	196.163	125.9	47.6487	35.3315	44.5225
			1454.49	27.6801	326.888	335.899	224.104	151.338	53.5108	51.7909	49.905
			1456.05	-1.77327	346.006	330.417	202.295	122.516	74.7169	58.8513	72.0761
			1457.62	4.27944	306.425	315.632	181.97	136.867	66.5675	31.9357	55.6104
			1459.19	13.4185	322.476	342.566	206.496	126.61	66.1683	39.0128	51.5658
			1460.75	16.4044	367.954	343.427	246.64	90.3068	59.6658	52.3318	52.277
			1462.32	17.8695	371.984	318.255	200.727	114.266	50.1504	54.9494	46.9634
			1463.88	14.73	306.831	344.06	198.166	127.558	43.7707	43.7757	63.3328
			1465.45	16.2236	318.803	359.159	195.728	133.224	57.4513	14.1618	47.4185
			1467.01	2.31467	367.782	345.016	208.742	123.511	60.3592	55.434	36.1523
			1468.58	17.6756	325.845	355.505	210.946	116.864	58.6385	25.8273	64.9287
			1470.15	8.37904	320.822	344.367	197.658	113.244	24.5441	37.7872	48.9793
			1471.71	17.5565	357.292	337.761	191.937	163.448	53.5765	35.8314	40.6578
			1473.27	25.1743	342.801	366.458	196.823	156.541	39.434	39.9721	44.5617
			1474.84	5.06156	331.261	330.357	173.807	161.827	49.8819	62.5118	39.121
			1476.4	20.3386	339.608	352.637	216.797	128.53	46.4288	64.9639	59.7438
			1477.96	15.5979	321.713	371.731	210.405	138.24	53.7099	42.7615	38.7547
			1479.52	12.394	317.625	332.365	202.422	135.606	51.7463	46.687	63.8577
			1481.09	24.5528	319.697	354.487	169.892	156.02	49.7892	36.7916	55.1525
			1482.65	13.6823	298.807	373.573	197.349	139.632	64.7414	48.4297	6.60162
			1484.21	19.7129	380.839	378.939	217.266	144.84	64.379	44.7735	25.6901
			1485.77	7.35303	364.805	384.443	205.169	108.769	64.0723	36.5964	35.676
			1487.33	16.4864	333.61	330.293	188.705	106.591	77.6273	25.4396	73.3852
			1488.89	1.10085	337.827	339.15	213.838	170.469	57.4982	18.9553	54.4636
			1490.46	22.524	342.109	346.53	246.726	179.202	63.4611	43.1708	30.9941
			1492.02	5.60609	361.663	335.455	222.796	109.68	64.8018	42.822	62.6793
			1493.58	33.1245	351.876	371.716	269.097	133.509	50.7364	34.7028	32.8749
			1495.14	22.2737	381.606	407.643	196.917	167.756	61.0797	50.9395	27.3585
			1496.7	14.4533	323.668	375.815	190.165	131.209	43.7224	63.9062	85.8734
			1498.25	17.3193	322.156	363.672	205.991	122.019	75.238	61.4122	40.0704
			1499.81	17.1154	375.57	377.459	223.213	170.832	76.1085	66.5245	23.3379
			1501.37	26.0906	325.291	391.388	214.714	134.254	80.0986	67.1462	23.5654
			1502.93	18.33	350.224	391.963	220.531	128.601	53.7393	46.6366	50.032
			1504.49	27.4111	342.095	354.897	159.958	143.216	74.8502	30.9773	63.1479
			1506.05	25.8752	395.41	396.017	215.89	159.752	73.2521	56.7184	50.6873
			1507.6	21.3019	346.653	437.268	252.178	161.143	61.0166	64.2259	88.6554
			1509.16	18.2344	323.674	385.318	266.921	162.407	59.4052	80.8189	54.811
			1510.72	22.7545	346.145	377.299	243.047	178.631	68.3549	65.1929	71.0575
			1512.27	15.0238	394.167	434.52	249.166	164.004	78.6888	53.9553	83.9529
			1513.83	20.984	377.826	424.332	206.096	170.471	62.992	70.015	14.2991
			1515.39	16.2577	382.693	395.751	269.508	167.667	54.8834	67.7039	57.3445
			1516.94	28.2789	357.122	405.264	198.913	146.611	63.5291	47.1384	45.5441
			1518.5	17.4831	354.487	410.282	279.091	209.301	70.673	64.6656	50.5561
			1520.05	8.2336	359.553	453.384	199.732	165.619	67.2063	35.11	38.922
			1521.61	17.2307	357.095	417.526	232.97	152.435	71.3664	42.0816	60.7769
			1523.16	23.1895	386.582	425.791	267.779	169.683	81.6179	24.7869	58.3669
			1524.71	26.118	341.766	414.399	240.452	202.164	53.9525	48.5215	83.3386
			1526.27	26.0285	365.389	406.184	219.412	175.586	58.2159	46.521	31.0349
			1527.82	35.0672	392.243	454.296	247.21	171.963	73.1706	62.8307	71.4415
			1529.38	7.73103	392.042	401.009	243.498	153.392	89.7332	53.48	33.1571
			1530.93	16.829	410.281	410.131	291.696	165.365	50.2442	65.4878	78.4901
			1532.48	18.3605	361.887	439.132	209.584	194.175	100.344	53.291	31.3687
			1534.03	16.8586	374.224	422.617	239.819	150.132	85.1908	69.9517	49.5302
			1535.59	38.1312	447.237	419.664	225.879	175.849	83.6602	50.1107	67.6281
			1537.14	18.3622	403.083	421.082	216.223	167.977	62.3031	49.9149	84.0659
			1538.69	31.9907	364.774	434.443	262.48	170.541	75.8104	72.3981	42.5927
			1540.24	16.7278	432.632	446.104	240.107	160.786	81.6514	50.7243	89.1003
			1541.79	24.2413	406.194	439.438	264.688	163.099	55.5589	47.2358	59.5715
			1543.34	19.6034	408.617	440.363	217.889	118.337	81.1035	60.4495	51.3135
			1544.89	16.4946	411.112	438.321	201.572	178.404	93.0009	43.3337	90.1751
			1546.44	7.32726	387.905	445.484	258.255	205.148	73.0578	27.7922	34.9968
			1547.99	22.4554	389.069	483.08	252.814	204.644	62.2551	60.8636	43.6379
			1549.54	29.998	440.355	437.232	248.941	172.299	63.6083	34.7585	50.7883
			1551.09	11.738	377.802	461.193	252.648	141.467	71.0301	45.0771	77.6646
			1552.64	25.3472	453.337	445.67	279.086	191.052	98.172	40.2069	51.4028
			1554.19	37.4353	436.275	454.413	247.832	157.152	61.5677	59.6106	52.4488
			1555.73	41.9356	414.67	469.231	268.185	194.583	72.0121	82.0511	76.2629
			1557.28	31.2636	434.055	461.302	246.073	169.812	87.0139	65.0461	74.2928
			1558.83	19.0759	435.237	464.001	246.732	207.259	77.7393	76.8755	61.7068
			1560.38	35.7151	404.536	460.611	244.33	138.477	106.391	62.9012	56.695
			1561.93	20.4874	420.837	451.12	254.019	174.358	74.3393	102.012	78.9673
			1563.47	37.1179	459.878	476.508	219.697	192.018	99.9353	59.1907	55.7169
			1565.02	11.2786	392.778	467.05	253.706	155.109	57.2847	98.3145	71.9469
			1566.57	33.9967	410.75	445.572	224.168	142.576	61.7032	67.7222	82.2023
			1568.11	15.7764	421.31	450.045	238.854	178.739	79.838	40.2456	112.318
			1569.66	30.9558	429.002	427.353	258.32	207.473	82.8629	55.3307	42.406
			1571.2	26.4187	392.754	506.453	214.148	148.242	51.0002	46.177	60.5729
			1572.75	24.9126	421.766	495.97	229.145	166.406	69.2279	70.4192	62.0267
			1574.29	2.12002	386.858	474.721	198.403	164.722	81.3452	62.7075	31.4822
			1575.84	26.4035	397.351	442.656	200.845	155.287	56.9366	57.9433	90.4465
			1577.38	20.2816	460.873	439.311	230.435	141.161	75.0169	65.2576	29.2634
			1578.92	27.8243	448.339	492.104	255.353	212.048	94.5858	99.8776	81.9756
			1580.47	8.0217	414.552	488.69	224.076	184.188	51.8693	72.2125	87.5954
			1582.01	6.46079	414.279	483.845	205.075	180.717	80.5893	58.2686	59.8627
			1583.55	24.6666	420.221	453.304	247.031	177.366	72.8978	41.3543	85.41
			1585.1	18.5814	409.6	441.131	252.733	196.943	60.6982	32.1066	56.3726
			1586.64	18.5895	449.273	432.116	235.818	145.198	62.2206	38.1213	66.9466
			1588.18	23.1701	393.245	398.838	255.505	168.009	72.8988	35.0562	91.2811
			1589.72	11.0173	414.766	456.82	247.818	192.358	91.1927	59.3754	66.9454
			1591.26	15.5836	414.869	420.359	223.211	148.122	85.101	31.9008	47.0631
			1592.8	26.2102	390.358	443.005	228.688	140.177	72.8229	65.1763	57.4237
			1594.35	21.5723	400.5	377.042	224.546	166.93	74.1142	40.4352	100.993
			1595.89	9.28741	398.099	406.621	216.864	165.959	70.7081	58.1202	59.0601
			1597.43	9.1471	416.712	446.553	240.744	172.352	70.2492	52.8467	29.133
			1598.97	16.5919	348.648	431.671	176.39	180.183	66.725	58.1724	29.5685
			1600.51	25.5575	352.235	410.307	158.018	118.467	55.7311	48.5286	48.4171
			1602.04	32.8502	379.756	430.629	198.698	112.037	26.9437	25.712	80.7524
			1603.59	11.9832	350.387	400.642	149.947	172.477	58.0788	61.7452	60.8971
			1605.12	10.7917	365.99	371.589	200.029	155.595	56.3577	30.2047	45.4006
			1606.66	25.3759	331.642	359.509	186.111	164.734	66.0028	49.1329	80.7537
			1608.2	19.315	333.384	383.873	196.7	155.851	64.9453	73.6603	50.4343
			1609.74	16.3224	302.422	336.751	163.59	137.957	41.1206	36.5772	71.218
			1611.28	23.26	292.745	350.393	192.339	105.576	46.4243	70.7281	49.4318
			1612.81	24.4213	320.999	328.668	148.443	145.465	57.0413	50.72	104.436
			1614.35	6.86078	300.95	320.19	142.364	136.245	66.2386	23.8487	44.2794
			1615.89	11.9817	306.057	345.147	145.838	150.578	48.8167	50.0243	47.6549
			1617.42	1.75101	294.645	310.871	142.208	144.511	59.7043	35.2554	37.3218
			1618.96	22.9087	271.565	308.84	123.915	91.1006	57.7103	25.2976	52.8888
			1620.5	29.6416	279.018	292.429	173.511	131.375	51.0812	58.4431	57.0168
			1622.03	13.8367	293.472	272.352	186.606	129.2	54.605	53.7082	57.797
			1623.57	21.2252	251.21	303.177	97.884	138.255	42.4544	52.1315	32.124
			1625.1	9.35215	247.806	264.563	127.384	101.395	32.3328	44.446	66.723
			1626.64	19.8236	239.868	303.33	145.509	113.651	42.396	31.5446	19.4698
			1628.17	11.5995	249.972	282.028	115.791	104.215	49.8749	40.0373	64.8945
			1629.71	17.4786	241.123	261.495	85.6766	115.186	30.2007	49.8113	62.496
			1631.24	17.987	222.835	230.219	101.296	75.8049	37.6502	47.8366	12.0285
			1632.77	17.9402	217.51	215.044	114.44	127.839	38.8098	46.4207	64.2031
			1634.31	16.6761	226.93	226.001	105.714	88.9988	23.909	44.2327	27.8525
			1635.84	17.1633	201.644	220.388	95.3678	72.8429	38.6411	52.1656	66.8701
			1637.37	13.3751	179.899	210.228	125.786	117.816	36.4074	56.075	52.8274
			1638.91	21.4894	206.483	233.946	114.351	79.9816	35.7262	42.4465	55.2972
			1640.44	15.0531	203.534	223.657	81.6824	70.7477	15.5903	30.1545	48.028
			1641.97	10.9228	188.116	216.084	67.5371	92.0384	39.6363	66.8065	68.5944
			1643.5	18.3361	196.228	212.573	98.0032	92.7754	30.3296	27.4202	36.5508
			1645.03	15.5036	169.892	184.595	60.7771	80.8675	49.8563	55.7798	61.3528
			1646.56	13.8301	158.9	187.474	95.7429	75.3944	29.6447	59.0315	65.5139
			1648.09	19.1398	172.594	174.644	68.0715	75.8286	18.388	58.7294	40.4951
			1649.62	13.886	160.14	188.182	110.836	68.0271	28.783	56.5415	39.9139
			1651.15	9.53485	152.579	173.737	84.8475	78.629	13.1915	39.8608	43.8945
			1652.68	15.5834	135.587	178.862	87.0385	97.7858	37.9961	29.6729	73.7678
			1654.21	19.916	151.537	155.854	88.1775	85.7712	29.9545	45.4391	44.0246
			1655.74	19.9667	137.194	133.043	93.0442	66.4846	29.7336	48.2625	60.0669
			1657.27	16.6768	144.997	159.625	79.1567	92.9707	24.2014	19.0775	62.0942
			1658.8	19.0818	137.458	150.949	96.0059	90.3064	25.2657	29.1007	26.2455
			1660.33	16.6295	147.09	132.949	85.181	67.5225	27.6252	44.0342	37.6998
			1661.86	27.624	134.962	154.389	59.5228	73.5876	14.81	47.9492	51.3602
			1663.38	12.4881	125.191	135.235	53.7697	64.386	34.1778	59.6757	54.5637
			1664.91	22.7522	137.542	115.212	95.8201	64.3385	30.1478	29.0257	55.761
			1666.44	6.35989	131.161	124.252	87.3914	75.9165	40.7994	42.6703	46.3455
			1667.97	12.3398	131.998	159.904	78.7153	76.2598	37.4191	30.1661	56.9976
			1669.49	25.809	131.838	131.034	52.1443	82.2892	20.94	41.1649	59.6347
			1671.02	20.282	119.753	178.255	37.13	65.0899	18.3786	35.0551	63.4407
			1672.55	8.7514	132.461	224.035	70.7308	69.8049	33.0692	36.3778	55.3714
			1674.07	21.4915	119.482	180.126	49.1627	45.0669	15.5485	31.4247	58.614
			1675.6	14.91	119.098	224.284	65.1517	95.9015	23.4928	20.1849	58.8367
			1677.12	15.9769	106.679	144.155	82.189	86.0864	32.9987	52.2723	67.2523
			1678.65	15.8481	113.302	147.275	84.1248	72.5041	43.5853	15.4426	67.705
			1680.17	23.3933	109.116	140.05	95.5538	55.0169	32.7906	50.5487	49.0007
			1681.7	22.8499	130.977	124.826	67.796	88.5182	28.7014	37.2689	49.5732
			1683.22	22.5363	114.937	117.55	64.3066	48.8143	12.4792	43.8273	71.2473
			1684.74	17.6819	100.623	138.831	75.7529	68.9454	20.2191	36.2623	93.1918
			1686.27	22.6698	112.8	151.094	64.5638	70.8002	36.4662	31.2099	73.5012
			1687.79	15.7496	143.191	127.456	43.9557	71.8033	34.1386	28.8746	36.8376
			1689.31	22.2281	121.342	131.108	51.8521	75.7195	33.0222	52.9265	62.0115
			1690.84	22.2373	130.2	128.358	61.5022	81.0396	15.9002	45.2987	54.759
			1692.36	12.877	160.813	141.448	72.6681	73.9435	36.2659	38.5867	46.4117
			1693.88	26.5848	137.854	144.454	67.3781	45.7594	26.1269	50.3271	59.4669
			1695.4	27.8428	132.433	133.924	68.9656	70.1588	37.3929	61.1967	57.9832
			1696.92	15.8883	138.319	136.812	91.2731	78.2512	32.9464	55.8165	41.2555
			1698.45	13.461	132.077	104.099	57.9949	75.6505	24.5203	49.5002	73.4018
			1699.97	14.4066	107.07	96.05	42.2324	50.8035	37.5852	51.3199	74.6694
			1701.49	18.7391	117.599	102.516	72.1466	86.748	27.5363	31.5728	58.0532
			1703.01	15.3195	88.4495	107.697	64.0421	68.3317	28.9239	19.968	77.4604
			1704.53	20.9317	95.1704	103.277	52.9114	61.8156	36.153	34.0466	67.7333
			1706.05	15.7744	94.6602	116.317	66.9635	75.3615	36.3344	59.5237	54.0029
			1707.57	14.9248	89.1494	107.947	59.5708	56.4854	42.4255	29.2181	47.8307
			1709.09	13.1032	85.8676	97.7146	61.4164	44.6318	38.8203	27.5716	56.21
			1710.6	16.0716	84.1185	117.289	77.3159	76.4214	22.5378	46.3368	49.9229
			1712.12	19.5333	77.2491	124.269	36.7233	71.7653	10.5658	44.1778	55.7339
			1713.64	19.7851	70.723	132.982	41.8843	78.014	17.4983	62.9274	60.6844
			1715.16	11.0826	91.022	95.5974	49.49	77.2692	21.6406	44.0972	54.1583
			1716.68	13.3604	71.7067	93.2515	36.2654	69.5944	19.1503	21.55	38.767
			1718.2	15.2941	78.5338	86.3391	46.7815	92.8811	27.4352	51.1878	59.5283
			1719.71	4.15202	69.0596	89.7777	87.5111	63.9461	30.4131	28.0841	58.2355
			1721.23	15.6047	76.225	107.469	50.1306	63.0208	33.2737	36.4012	58.844
			1722.75	23.3287	58.7452	107.635	37.0031	71.46	29.8755	28.44	49.3016
			1724.26	16.7467	83.2035	113.518	59.9041	61.3649	30.3062	50.0657	87.5573
			1725.78	19.4952	62.6102	96.9698	59.261	57.5452	43.7704	44.5994	50.4285
			1727.3	11.3065	58.1193	108.423	45.9196	89.0797	25.7179	40.1667	62.5694
			1728.81	17.2577	32.842	95.7142	66.4269	89.4044	22.2066	35.8483	62.9738
			1730.33	14.2089	65.9193	81.2026	43.8188	53.2715	34.1184	29.0057	29.3403
			1731.84	16.2772	45.3566	83.0796	33.0223	53.6589	35.386	29.8969	35.2515
			1733.35	17.4651	46.5497	58.7633	54.3381	60.4792	36.0088	23.5721	34.3995
			1734.87	7.75361	65.4379	90.778	51.5897	58.0853	29.2619	19.543	47.5029
			1736.38	13.123	58.7311	73.8404	42.9677	72.2453	33.0294	27.0935	65.9598
			1737.9	7.21949	61.0561	79.7108	38.2125	45.2449	27.2869	10.8365	54.3339
			1739.41	14.4739	59.1727	52.9275	70.574	66.1258	39.9123	18.7905	31.8805
			1740.92	3.38897	40.2489	94.5669	66.7855	85.5681	44.5259	28.4366	38.561
			1742.44	16.2441	51.9068	72.4283	47.161	100.817	17.3858	26.8328	60.9813
			1743.95	11.4023	48.5698	79.2113	38.7695	83.3408	32.9182	58.2845	42.8431
			1745.46	25.1922	39.9471	98.415	44.6644	40.0828	21.6001	40.8644	35.1982
			1746.97	23.7617	38.2107	87.2367	39.5084	54.9723	18.8558	33.1714	38.7247
			1748.49	22.1372	37.2122	112.182	21.4458	77.463	26.1642	32.6489	57.6545
			1750	9.25172	17.6199	64.8008	48.3381	49.2128	12.2893	38.8256	39.3516
			1751.51	13.8677	30.9254	76.1002	53.2433	78.9561	14.9284	32.9003	57.2021
			1753.02	10.9786	27.5874	64.4017	65.3475	44.3459	12.1467	-6.60889	28.1761
			1754.53	16.5126	19.5681	44.0001	45.6547	77.9819	13.9872	13.316	36.01
			1756.04	8.67924	33.0843	66.617	51.0574	69.5706	32.9236	40.5303	26.9506
			1757.42	12.5727	29.8273	52.0703	14.6636	49.6942	15.1224	49.0797	71.381
			1758.94	16.8461	27.7819	84.8713	40.9647	45.7259	14.6867	21.6687	49.747
			1760.46	15.2604	22.9055	57.5278	39.5751	16.9365	24.6469	37.1613	40.1335
			1761.97	7.82782	15.2109	64.2707	29.6917	69.2576	27.3542	48.4548	16.0639
			1763.49	18.0695	69.3701	81.4846	50.9427	46.7186	13.9691	46.6836	27.4778
			1765	7.73449	30.9244	79.6552	32.5934	72.7709	16.7949	33.2217	47.7873
			1766.52	19.4499	29.2232	74.848	61.2452	39.9775	21.0742	71.1863	-8.39526
			1768.03	16.447	39.2305	77.2876	41.2362	51.2051	9.13638	17.9026	66.1652
			1769.55	13.4308	28.608	75.2129	63.7106	27.0717	16.2627	48.3111	49.4742
			1771.06	22.1622	6.22089	36.3744	14.1349	36.706	11.6146	31.6543	47.4427
			1772.58	7.39888	29.3927	29.9101	105.625	33.1543	14.3315	22.3925	58.6741
			1774.09	19.085	27.6486	79.3428	56.28	22.3544	34.7138	10.3004	2.4762
			1775.6	7.29691	14.2217	86.3102	77.5858	68.9122	24.3182	2.72797	44.7725
			1777.12	10.201	19.9199	62.5276	44.6842	31.8565	31.5765	39.2698	29.8923
			1778.63	2.82973	38.8343	62.2405	39.6862	59.4014	15.3494	58.2024	17.9561
			1780.14	11.5993	6.34027	67.7692	28.7397	38.4534	28.458	5.14917	72.0258
			1781.65	7.14645	11.9786	49.7354	60.2573	62.9464	6.30209	38.636	45.2781
			1783.17	8.55887	4.38556	58.0767	22.7269	52.1711	3.21103	-10.1127	46.376
			1784.68	9.97289	23.2141	84.0372	73.2681	47.2817	10.3989	35.076	29.8822
			1786.19	18.7325	30.3373	42.5746	25.5996	36.587	42.5593	31.9058	13.4661
			1787.7	-0.37067	30.1733	70.1673	-4.32532	30.3771	29.2811	22.9593	23.5571
			1789.21	11.348	19.7789	46.486	39.2197	46.243	40.983	12.619	13.1866
			1790.72	27.4773	2.06409	63.9267	7.98523	56.2754	33.6284	59.545	67.4226
			1792.23	5.45118	9.2981	50.554	35.457	48.702	10.1294	25.7642	46.8256
			1793.74	23.0529	20.9395	72.4092	-0.17932	39.6611	20.3871	6.65613	45.3091
			1795.25	18.6432	-2.63257	50.263	59.6533	7.15826	32.1331	36.0253	26.2125
			1796.76	15.713	7.60254	44.345	22.7098	36.3901	23.3648	19.964	55.6558
			1798.27	28.9578	22.3087	48.8214	54.9515	30.482	16.114	45.1367	88.1776
			1799.78	11.3654	22.3845	54.8782	18.2938	49.6477	35.3628	4.29413	15.0175
			1801.29	8.46925	13.6664	62.4704	33.152	68.8849	0.24658	36.9952	100.668
			1802.8	8.51188	29.9506	78.8923	42.1322	54.2946	13.6463	6.45441	48.0922
			1804.31	24.7404	22.669	102.634	46.6277	32.2802	40.2843	28.8281	41.0419
			1805.81	17.4094	19.767	74.7822	58.4003	67.6286	12.4233	57.0519	88.412
			1807.32	13.0141	30.106	88.1255	59.821	46.9888	25.778	11.5988	25.2846
			1808.83	14.5126	31.6158	66.1166	58.3119	58.769	30.305	39.8163	69.7156
			1810.34	2.74667	33.1457	92.785	2.29504	24.8798	52.5471	17.9574	37.5453
			1811.84	11.6249	9.60565	63.4321	24.4325	82.4338	15.8075	40.3474	62.8934
			1813.35	26.4051	3.72681	35.4705	43.5555	52.9128	30.6624	3.66919	66.0651
			1814.86	21.9812	19.9125	44.2445	7.86145	40.9542	23.314	52.4417	39.5587
			1816.36	17.5224	12.3738	80.8453	7.28149	22.8978	1.10107	13.9207	30.5336
			1817.87	11.5553	0.29779	58.1736	75.7477	38.595	39.2981	23.8954	41.941
			1819.37	15.8959	23.5582	48.6366	11.1864	64.4749	24.2928	5.69098	28.1068
			1820.88	1.06218	11.4037	53.835	46.921	51.9818	12.2413	37.6188	65.8751
			1822.38	12.7928	-5.08752	54.7626	74.0068	38.1594	1.74252	9.23651	18.2838
			1823.89	6.86546	22.7618	73.617	58.681	30.4421	23.7813	17.9355	59.3892
			1825.39	8.34305	28.6266	100.101	33.386	31.7816	35.6189	41.614	27.0419
			1826.9	-0.48143	25.7273	64.8179	51.0747	80.4594	35.7399	77.262	40.5612
			1828.4	12.8238	3.65118	51.6571	51.0953	79.0211	29.9668	11.137	60.0126
			1829.9	17.2639	13.9723	66.4058	58.3173	61.231	41.8435	12.7471	52.7777
			1831.41	18.7204	-5.336	61.7435	17.9882	59.4762	24.0946	64.3406	54.1683
			1832.91	9.81018	-2.61517	76.0298	37.8491	75.2242	32.8052	18.287	47.936
			1834.41	2.35683	16.2535	79.8094	58.9406	55.4052	-1.35281	6.03564	84.3218
			1835.91	15.5498	-0.30902	45.194	54.879	37.0352	23.4861	49.7924	39.5194
			1837.42	6.63046	18.5623	90.2938	34.7169	14.3244	20.3324	36.0976	43.4834
			1838.92	13.9517	18.3412	57.4107	64.905	61.0375	17.253	26.9832	37.29
			1840.42	15.3983	6.40686	64.4897	28.9817	51.8683	8.34952	0.33038	43.0506
			1841.92	18.33	12.198	65.7466	65.3934	73.7205	31.9101	10.5977	45.9396
			1843.42	22.7268	25.3303	80.2075	28.0101	64.561	18.5892	38.4987	29.6016
			1844.92	21.1966	11.8291	73.8257	72.8938	64.0694	16.9712	-8.96472	20.4357
			1846.42	7.83904	20.2955	61.2651	39.2592	44.1751	29.9578	47.9431	-3.7381
			1847.92	7.70793	19.7781	58.741	37.6566	50.5591	7.46823	29.4344	16.0074
			1849.42	7.55032	7.40015	78.0841	32.8424	52.3503	14.3442	22.5395	26.7028
			1850.92	22.077	6.77527	76.7686	32.3741	52.6243	18.2457	17.0804	41.7343
			1852.42	16.0409	9.1311	30.0474	32.0322	38.2988	22.1806	13.1838	27.4743
			1853.92	7.10782	2.77136	51.0432	36.3414	47.6176	15.925	21.1936	53.0178
			1855.42	12.8704	55.1439	48.7466	67.2954	46.8279	43.4768	-10.2064	47.9417
			1856.92	21.5759	4.9707	108.116	25.1428	81.314	22.7117	50.8462	57.6534
			1858.41	24.4192	10.5049	73.7242	53.3566	39.6327	31.2662	41.5695	55.6642
			1859.91	19.9281	-3.0354	43.6725	41.9063	53.5467	6.10651	26.3691	62.3781
			1861.41	27.1232	11.1642	28.1347	-3.39038	59.9987	1.39044	15.4338	38.2077
			1862.91	13.8161	20.8736	41.6862	13.9991	48.748	15.6091	30.6661	25.5927
			1864.4	16.5748	42.1725	60.905	26.7676	33.0045	39.9568	47.1891	44.9771
			1865.9	13.4769	7.93903	62.4694	-0.02771	40.5406	35.0284	43.1521	58.3774
			1867.4	19.121	-1.47321	66.8911	18.3348	53.8431	38.8292	18.6749	58.5812
			1868.89	8.742	22.61	64.0216	-2.64575	33.6371	23.6993	5.89435	50.0496
			1870.39	15.8368	10.3095	62.6442	-8.99719	51.3038	23.1569	35.334	15.4018
			1871.89	12.7563	-16.466	-4.04224	18.126	52.994	21.1832	22.6342	38.9644
			1873.38	14.0403	-5.44635	94.8398	51.0493	48.9106	9.07544	8.54596	39.3044
			1874.88	-0.61899	28.7503	73.2419	10.0134	40.5032	21.6401	4.64911	51.2586
			1876.37	9.36565	19.4395	58.9237	11.0463	58.1732	22.5954	44.1965	54.4995
			1877.86	17.8816	11.5863	77.8861	36.645	25.1668	49.5782	28.6835	25.8961
			1879.36	23.4894	29.757	52.0092	27.5044	45.688	20.1492	34.8727	27.692
			1880.85	21.8718	26.2496	94.054	31.4066	77.7363	22.5486	20.8621	17.9597
			1882.35	15.9384	17.0064	65.4016	18.0659	18.9096	32.1778	37.2125	40.026
			1883.84	-0.06093	7.81409	67.1287	56.7174	75.522	7.23889	16.1337	28.9803
			1885.33	11.33	1.54553	47.3151	46.4354	32.7474	24.1215	31.1393	88.5616
			1886.83	14.0742	9.68518	80.7851	44.8347	49.0452	10.7768	34.6345	34.4211
			1888.32	15.375	45.1194	46.6285	53.2842	23.6208	10.3863	17.9896	39.2939
			1889.81	6.61661	11.5427	65.6497	48.7639	47.0544	37.2774	54.4965	42.7025
			1891.3	17.9656	23.9496	50.203	21.2992	34.5778	13.8985	36.4161	41.8089
			1892.8	14.9677	3.39294	76.446	-0.27783	80.9854	36.4821	9.83344	28.09
			1894.29	6.26405	15.9073	9.65741	45.7607	57.2491	18.9811	46.4999	46.0845
			1895.78	11.9265	15.6259	73.525	30.462	-13.5524	23.0888	28.8999	42.7976
			1897.27	3.29268	16.8926	51.641	34.1199	57.6977	24.4354	28.7175	38.3155
			1898.76	16.1742	-3.24329	68.6196	39.4614	54.5997	-4.22415	18.6737	58.3709
			1900.25	7.57582	22.5109	79.9518	62.1149	41.5415	17.2991	74.6203	75.6495
			1901.74	1.83875	-10.4969	74.0699	71.8507	51.3947	24.4889	3.01227	29.8544
			1903.23	10.4229	20.9493	65.2391	44.2096	18.1828	28.7777	33.0804	45.6028
			1904.72	18.9968	6.49548	97.8943	46.5583	42.2353	22.9991	32.9803	34.0439
			1906.21	-6.82858	9.23334	45.9733	56.0518	61.9739	21.5135	19.9674	55.4343
			1907.7	6.05182	20.6044	45.7155	24.0785	86.0724	41.5577	31.3829	66.8625
			1909.19	13.2183	10.5403	57.0529	46.7512	24.285	25.8304	17.1196	33.9895
			1910.67	8.93571	16.3093	81.4312	58.1498	104.536	31.6646	74.6661	21.3085
			1912.16	20.4385	36.4611	75.7742	42.4025	70.1521	28.9287	24.7382	58.8931
			1913.65	6.11693	22.1752	25.6016	16.5594	54.3721	17.5686	37.8841	77.8217
			1915.14	30.5224	17.8701	57.0956	70.9143	65.7511	24.8081	40.882	27.7507
			1916.63	17.5939	17.7983	88.4531	53.311	26.7689	1.84244	43.7438	63.6407
			1918.11	11.8268	13.3725	83.8295	29.8281	37.937	23.3272	32.161	50.6337
			1919.6	13.2374	0.34015	84.9545	65.2028	46.2413	24.7216	22.0219	36.2013
			1921.09	16.1015	40.4767	76.1617	43.3468	67.5747	47.7047	40.7072	57.7796
			1922.57	0.33038	20.4307	86.237	44.7416	51.7659	34.8987	22.2604	35.064
			1924.06	27.6696	24.8912	76.4171	65.1005	49.051	39.4156	48.5204	52.7571
			1925.54	6.1857	15.047	62.4032	49.7297	36.3822	25.3107	8.80804	-5.58575
			1927.03	29.2667	9.51019	78.5878	51.6146	82.6815	28.4532	38.0981	46.7648
			1928.51	17.8185	37.0216	65.9063	27.4568	52.6688	24.3586	27.0327	60.2209
			1930	6.3369	1.12866	58.8162	70.7321	57.0479	15.8706	-11.5427	24.5794
			1931.48	9.23131	-3.16785	65.9877	23.1111	87.2349	27.4799	46.2284	26.2269
			1932.97	6.35834	18.4386	45.743	81.9945	78.4982	10.2625	42.0393	66.7195
			1934.45	0.61147	5.50909	68.7814	67.5212	78.4641	29.0888	37.9128	61.1949
			1935.94	20.8305	5.62848	86.2472	79.2369	59.848	33.594	46.9218	32.7811
			1937.42	20.912	20.2857	99.6439	37.9297	60.1685	46.8671	33.0812	78.1349
			1938.9	16.6949	16.306	93.0755	50.2861	53.4636	16.9508	19.423	34.2715
			1940.39	21.1605	35.508	64.9492	81.6414	62.7586	49.1833	11.6395	43.9297
			1941.87	16.9541	11.345	65.6983	66.7611	24.3264	-2.43353	38.5616	27.5638
			1943.35	15.6145	40.6436	63.4048	47.2985	42.1727	29.7777	34.9879	42.8803
			1944.83	22.931	14.795	76.7955	63.6787	58.3814	41.6375	55.8083	0.0094
			1946.32	9.91893	17.7742	55.1246	69.5276	46.8186	27.2859	34.3452	24.9561
			1947.8	22.9644	-11.25	89.7579	41.7134	37.9548	28.772	28.6089	29.3984
			1949.28	17.1504	35.0637	63.4053	50.0012	84.0964	5.56818	25.6808	48.2432
			1950.76	14.2442	7.46967	74.8069	49.6768	53.4543	47.6328	51.8062	68.6016
			1952.24	25.8682	26.3713	87.8643	58.3356	57.7817	30.3454	31.7205	70.3179
			1953.72	28.8379	17.8569	56.231	61.5908	58.0021	24.7786	39.4456	60.7107
			1955.2	20.2353	28.3439	82.9147	76.8544	54.1027	26.5873	35.8152	49.9119
			1956.68	11.6448	31.6766	61.8644	63.3424	56.1763	29.9388	30.9	62.5438
			1958.16	4.50002	14.6724	56.8396	39.702	77.228	5.673	30.397	57.8003
			1959.64	25.0099	19.4468	85.233	45.0396	60.3755	30.8552	10.8812	35.4855
			1961.12	3.24536	24.136	97.4447	47.2032	60.8217	15.1718	36.3565	34.8127
			1962.6	14.9706	33.0808	81.689	6.70239	43.5369	12.4835	64.5454	51.3924
			1964.08	7.69641	33.1384	58.3438	91.2869	30.3789	30.1023	38.5032	64.7924
			1965.55	16.4386	33.0703	52.2551	63.1724	49.1107	33.0211	47.2446	47.3
			1967.03	17.8563	11.0175	98.499	26.0286	32.6531	28.5548	16.4068	25.2382
			1968.51	23.6304	35.5884	90.6175	23.7289	74.438	22.5736	4.42749	33.6921
			1969.99	20.6427	38.2399	76.8439	104.456	78.2289	26.7751	21.5624	34.7889
			1971.46	29.3178	45.2627	96.604	37.9097	41.2045	42.6347	31.3974	72.3256
			1972.94	20.5093	10.0494	82.8875	-2.29456	62.5334	17.707	61.6724	47.2317
			1974.42	14.6295	17.1373	85.2744	49.3982	78.0857	56.9239	22.0717	93.6063
			1975.9	13.1255	28.6039	90.5984	61.7777	68.8931	50.984	68.4454	75.9009
			1977.37	15.986	10.9262	74.0434	8.57861	29.0964	23.1892	37.5909	53.8021
			1978.85	23.1995	15.0518	70.5106	79.0227	56.2097	11.3842	18.3195	54.9206
			1980.32	14.3858	10.391	61.0499	44.4939	54.1062	18.4564	25.1543	76.2997
			1981.8	11.3839	17.3221	71.8596	44.7634	56.2825	19.662	31.8935	64.1118
			1983.27	12.7381	21.3126	65.1625	65.3053	19.1684	36.8301	58.9238	25.7236
			1984.75	15.5434	42.7291	74.4509	27.7229	56.1775	0.23505	55.42	48.3882
			1986.22	12.5443	35.1078	91.0275	54.1154	33.6587	24.6715	14.2139	87.0369
			1987.7	13.9078	23.1647	106.181	31.2101	47.4769	27.3378	42.7399	34.2797
			1989.17	3.66933	44.5962	47.3669	60.5542	48.239	25.6562	37.8923	75.8558
			1990.64	12.2802	32.6481	87.1425	92.7146	59.1147	28.3085	24.3188	39.0789
			1992.12	13.6277	10.5356	32.6351	8.83997	49.632	32.3731	42.5629	84.8429
			1993.59	17.8587	31.8464	92.4911	43.681	61.8134	32.0569	59.2689	49.4066
			1995.06	16.2936	6.82263	69.7793	52.3983	34.8961	17.2635	60.015	21.2274
			1996.54	17.6285	23.7798	83.2854	40.9286	49.9789	9.7388	53.575	13.371
			1998.01	16.0876	-2.57678	60.7614	68.6348	44.9079	16.7186	76.1415	60.533
			1999.48	5.90063	26.0346	71.6035	22.8375	64.504	33.8573	38.1492	96.2231
			2000.95	18.8342	18.5756	104.185	32.0657	82.7219	29.3682	59.4658	42.4672
			2002.42	17.3283	35.6655	76.1419	38.4229	41.7656	29.2191	4.28705	39.2787
			2003.9	7.15593	16.6355	53.8109	30.24	48.3831	36.2494	48.6292	34.575
			2005.37	15.7186	11.9698	84.7041	49.2533	14.4894	37.4367	59.6245	71.5463
			2006.84	17.0398	25.9543	56.2942	88.1587	52.5329	55.8304	56.025	37.6825
			2008.31	18.3353	21.1191	86.7906	66.2976	19.8295	28.0479	35.0009	56.9791
			2009.78	12.4217	11.9252	88.3541	71.6488	33.1191	16.0896	74.3214	4.22217
			2011.25	3.64238	18.5393	75.5149	30.9697	46.3556	25.6932	28.7667	125.388
			2012.72	17.8516	26.5976	94.323	82.2948	46.6863	15.2035	50.8047	31.0612
			2014.19	13.4054	24.65	106.022	66.2605	25.5873	21.9835	27.0009	23.0464
			2015.66	17.5785	25.6223	103.479	38.9355	17.5062	24.4989	64.946	30.9069
			2017.12	14.5952	10.8752	72.3683	51.8359	23.8104	21.3123	25.5745	60.2979
			2018.59	20.2011	21.9036	128.581	64.7139	30.1034	18.1295	59.2311	48.1502
			2020.06	8.63152	37.1698	100.28	40.2987	37.7564	9.20184	54.168	78.8433
			2021.53	14.2088	33.7882	53.3482	47.2054	52.4502	28.814	10.449	13.675
			2023	11.2023	38.936	67.7893	15.4585	18.5285	24.0949	20.97	49.8754
			2024.46	11.0531	4.15509	85.0527	57.9073	35.9963	25.0879	50.0045	33.2565
			2025.93	15.1906	12.217	90.9861	39.1643	47.8163	17.5756	40.6161	68.0419
			2027.4	20.7678	34.5782	132.66	51.9918	38.4061	17.2631	37.0856	45.9991
			2028.87	3.59917	45.6088	90.5128	59.3322	70.3962	18.4417	25.1672	59.7031
			2030.33	20.584	14.0096	61.2831	44.0208	37.0118	23.9178	64.5181	43.6083
			2031.8	20.4915	26.4778	63.3056	55.6672	32.048	22.2641	24.205	30.3316
			2033.26	13.2785	20.4019	70.8713	31.6045	29.8163	43.2765	7.96198	49.6061
			2034.73	15.9893	10.0068	85.3746	47.1085	43.0745	23.0388	35.6047	46.0054
			2036.2	13.0159	27.9577	105.464	95.1141	43.4997	28.3304	51.8057	21.0867
			2037.66	12.8937	16.1737	63.2796	36.9197	52.5032	29.4042	52.4817	74.2176
			2039.13	12.8044	39.919	90.7672	74.0006	65.9478	51.8217	37.8013	49.6392
			2040.59	5.67937	18.5012	54.8425	40.7084	31.5197	19.1558	85.6992	23.9649
			2042.05	7.08452	12.7891	71.5646	74.3276	41.2078	14.9253	19.1737	55.1751
			2043.52	11.3395	12.8047	87.0084	26.0267	38.2704	17.8318	19.3033	38.3853
			2044.98	9.92886	21.3068	64.2029	20.1658	74.9636	19.3144	36.407	55.5563
			2046.44	15.5808	15.5877	106.404	84.9293	30.8355	12.2459	12.3325	21.6282
			2047.91	16.9649	31.0392	90.4046	65.9496	71.5443	34.8507	36.275	82.4316
			2049.37	19.7554	26.6381	67.271	42.6443	52.7336	31.9415	16.2732	29.9119
			2050.83	4.15491	25.1008	69.6843	44.9121	41.0612	46.0459	33.1339	58.1458
			2052.29	11.2238	10.9078	55.2803	98.3679	26.7028	24.8417	4.85291	68.1423
			2053.76	16.9066	3.88727	62.308	26.1359	57.8139	34.8671	31.9558	67.0189
			2055.22	9.87013	8.27002	76.5842	98.5431	19.6918	10.9829	29.4832	61.8098
			2056.68	9.92313	5.61096	85.2864	71.9478	36.8641	39.5381	52.5859	51.0096
			2058.14	12.812	8.62244	81.2443	32.5785	31.3769	4.33298	0.58551	37.3705
			2059.6	17.1192	61.2643	60.1609	89.5839	49.978	57.0152	46.3756	67.6648
			2061.06	24.2706	28.8331	91.5731	40.2548	48.748	37.3931	26.9577	55.4397
			2062.52	3.05084	30.4877	79.1058	3.7854	33.4031	10.696	35.9983	46.1356
			2063.98	5.97646	46.4335	59.687	39.949	79.2676	22.3932	38.0981	48.3465
			2065.45	21.7292	36.9081	80.2396	45.1552	50.0143	19.9732	51.7502	66.3882
			2066.9	17.6065	41.6725	93.8646	39.1913	23.6785	-0.89188	21.4391	40.4853
			2068.36	6.35728	23.6739	64.8214	33.2869	48.6293	36.644	72.3329	47.3515
			2069.82	33.589	54.1016	82.7185	77.1978	72.1458	0.05237	46.2396	49.8842
			2071.28	23.7253	30.2458	89.0532	60.9832	41.3027	21.8551	45.6371	45.1157
			2072.74	19.5285	37.6737	86.6013	73.0052	48.7975	16.4516	39.1177	71.556
			2074.2	6.72298	23.5715	108.241	29.0166	53.2708	15.2445	39.5566	77.819
			2075.66	11.048	37.9932	91.1683	62.0304	49.0639	41.1493	34.1661	58.2305
			2077.12	19.6642	6.65027	96.9498	66.4388	31.9684	22.7279	55.9307	47.1943
			2078.57	3.97527	28.2597	72.7709	55.2247	87.8958	32.9427	54.8918	34.7963
			2080.03	21.2134	52.818	93.0789	72.8176	76.7141	23.1854	59.7008	74.0485
			2081.49	2.68002	37.364	109.245	73.426	58.4717	0.58096	14.5001	80.5292
			2082.94	2.76567	33.3937	106.875	52.6404	66.0719	29.5807	42.4095	82.7932
			2084.4	8.58943	30.8528	94.4613	57.6464	56.4698	15.5881	20.1525	54.9371
			2085.86	10.1067	23.9715	81.9661	65.4431	55.4133	53.225	36.5662	49.9493
			2087.31	13.0511	25.659	40.6473	57.335	65.7747	1.82272	67.2887	47.7485
			2088.77	15.9918	31.6352	58.1511	56.3325	14.312	35.1267	63.51	41.1863
			2090.22	5.99745	34.7488	74.2488	51.0345	76.3912	35.4032	69.8041	36.068
			2091.68	26.2138	14.8853	48.7203	63.1028	56.6058	1.18588	30.1395	75.616
			2093.13	17.6789	23.8411	73.6519	58.062	54.1636	18.7968	61.0637	64.9333
			2094.59	9.14249	45.8173	56.9171	60.3318	71.9597	10.5335	67.6144	88.8941
			2096.04	17.8977	24.5724	118.032	56.8484	39.3208	-0.62357	68.4149	29.2645
			2097.5	15.1092	30.67	121.424	47.4633	71.4943	28.5714	34.5004	82.0186
			2098.95	35.3952	3.48291	84.2153	24.835	55.9125	21.6331	66.8076	40.8205
			2100.4	9.44827	39.7306	103.101	92.9078	60.3651	18.9358	26.7408	29.7269
			2101.86	25.3597	49.9107	101.599	27.8695	71.8983	36.3907	50.0679	95.0367
			2103.31	13.813	45.6074	88.46	17.6102	48.6926	14.8071	41.5473	20.1424
			2104.76	5.15939	31.2104	104.265	34.8676	25.5193	42.3698	57.6321	39.2001
			2106.21	22.5421	28.4489	76.874	71.1454	64.6265	29.5419	20.3851	39.626
			2107.67	8.15285	35.9188	124.892	-3.59705	54.7867	13.908	62.8506	50.3891
			2109.12	12.5889	44.949	108.057	81.0592	69.7202	31.6321	23.0605	35.3129
			2110.57	18.4954	49.7028	73.9236	61.7047	89.1187	5.97372	57.1829	30.4565
			2112.02	25.8528	32.6877	106.364	55.2836	98.3475	32.4399	63.7612	57.4307
			2113.47	11.4256	41.6392	89.2764	93.4775	39.1923	37.0757	62.8698	56.6447
			2114.92	14.3441	51.8491	125.454	71.6487	62.3536	41.5396	19.5411	88.8442
			2116.38	28.8033	37.1708	87.1831	75.2899	30.0052	19.6941	36.7368	43.7216
			2117.82	8.40329	58.5485	105.081	71.1273	85.7767	23.7928	65.1645	67.8438
			2119.28	19.867	65.3027	101.01	79.7052	37.0028	22.0017	33.9771	49.726
			2120.72	25.5313	53.2617	127.39	20.3315	82.4152	37.602	56.4315	50.502
			2122.18	29.7859	31.2641	103.423	85.828	34.0187	24.3864	50.2003	29.8662
			2123.62	19.6191	15.9253	106.509	95.9982	38.6706	23.5908	43.5012	60.1155
			2125.07	9.47792	0.6662	109.753	106.389	43.4527	22.8625	36.9445	90.5056
			2126.52	19.5731	30.9299	103.556	49.4922	44.5839	35.8505	48.4229	57.2372
			2127.97	15.1844	46.6348	100.056	120.981	52.7783	45.8585	78.5121	75.8297
			2129.42	16.5439	26.0931	87.6443	50.5	40.5359	31.194	43.351	30.6152
			2130.87	13.5445	45.8975	105.362	41.9032	44.0212	30.8974	34.0414	53.1157
			2132.31	1.8862	28.1365	92.6871	13.024	38.7836	26.2421	49.1966	35.1288
			2133.76	8.98749	34.9286	49.8239	115.406	6.21918	44.6758	32.6733	47.4854
			2135.21	0.25296	46.0928	115.154	79.5641	47.2499	9.85181	78.2104	65.7029
			2136.66	24.6477	57.2941	128.692	74.1354	75.3634	29.8085	33.1044	52.3297
			2138.1	17.3652	35.3919	53.0121	62.949	71.7908	25.2843	48.4644	66.2996
			2139.55	33.0748	33.5757	113.868	21.3929	59.4763	14.9565	60.807	51.3676
			2140.99	2.76071	30.2132	92.5158	58.588	55.6002	41.8941	59.9934	50.6044
			2142.44	12.6509	29.6116	114.008	76.7242	50.0932	22.7607	28.8366	66.836
			2143.89	15.3331	37.5372	88.0087	87.4442	27.2781	45.1657	30.5825	49.9303
			2145.33	15.1452	18.2481	149.365	73.7974	43.1546	20.2842	36.6113	18.7503
			2146.78	9.25728	33.3734	77.7664	51.7844	37.6575	32.6829	74.1863	36.3647
			2148.22	16.2618	39.9985	96.4935	81.5151	35.201	29.4357	37.6099	31.2847
			2149.67	14.7187	40.9996	93.9781	74.3649	77.1477	47.6825	62.6289	64.9222
			2151.11	17.4706	33.4954	70.1812	77.3556	63.5101	33.1511	67.7429	30.1623
			2152.55	11.6659	45.9447	94.8535	66.069	66.9783	34.3086	37.2086	36.7628
			2154	11.5486	32.6808	69.5212	80.2515	60.3631	31.1375	59.2935	51.7796
			2155.44	12.8295	37.8435	95.2612	58.5824	62.1349	44.9632	42.7628	25.3416
			2156.89	8.40155	47.1761	56.8354	58.0411	46.708	37.3719	34.6452	34.3307
			2158.33	3.97302	36.5756	97.8925	54.5449	51.1145	15.5699	66.2108	60.2519
			2159.77	16.57	35.9404	76.5145	114.894	48.4525	30.6909	16.9335	40.7843
			2161.21	24.911	39.6269	99.2263	53.5403	54.417	44.4256	35.8632	46.9867
			2162.66	33.2672	34.9212	61.2708	81.7313	60.551	8.70776	46.4541	29.3234
			2164.1	14.776	27.49	92.8456	98.8439	51.2903	36.7505	34.5798	59.9403
			2165.54	28.8237	49.7937	73.6127	38.3604	32.2369	32.3021	44.008	49.6376
			2166.98	21.6657	50.8711	54.3688	105.01	31.5384	29.2574	33.6246	59.0896
			2168.42	6.0275	50.4568	119.674	55.6222	56.1134	28.9727	13.2395	55.6802
			2169.86	27.0457	62.6221	57.7464	84.9684	22.6512	39.8742	77.2964	57.7097
			2171.3	15.6	2.83679	54.9069	44.9696	53.8817	16.8684	66.4008	68.0024
			2172.74	8.38844	50.0543	99.8098	96.3699	42.7623	52.9576	37.1622	75.3721
			2174.18	18.0606	38.1749	77.2169	101.355	62.6215	13.1142	41.7578	44.8387
			2175.62	20.7168	24.9985	95.5404	60.2462	46.0867	26.7615	70.35	31.3689
			2177.06	21.9965	23.1696	84.5986	70.0031	55.0098	20.8423	44.3926	47.5754
			2178.5	23.3033	29.8495	97.7023	68.8174	66.897	19.2212	45.2817	27.5075
			2179.94	24.6304	46.4019	92.7328	56.6375	29.8697	27.4719	58.9127	52.4304
			2181.38	17.5695	32.1844	68.2684	64.2214	53.1801	46.9644	37.6174	60.6281
			2182.82	16.1276	13.8263	92.9238	49.5455	48.5638	44.0901	50.0283	45.1187
			2184.26	16.1052	33.3363	77.114	70.0641	72.0643	39.8785	61.158	56.3424
			2185.69	28.7065	19.335	75.4846	60.0366	69.1223	13.3484	40.252	76.1345
			2187.13	9.13449	-1.58337	58.6357	67.0649	81.7411	20.4915	53.1065	48.5024
			2188.57	25.9831	40.5672	89.513	54.6531	38.4464	33.2898	47.8647	61.5831
			2190.01	7.81538	1.48035	57.3542	88.4542	14.7319	11.0667	38.4084	38.2371
			2191.44	24.6508	19.7579	109.107	66.0089	69.3528	29.4081	52.6373	27.3538
			2192.88	6.42455	26.7141	70.9451	32.0166	80.3348	33.6377	62.4501	37.2675
			2194.32	17.591	8.34497	74.5914	119.588	46.2879	36.3669	73.4542	53.9713
			2195.75	10.5324	17.9421	57.1243	66.9235	51.3779	25.0459	68.9509	48.1603
			2197.19	17.4876	40.1702	74.7456	64.8057	53.7369	29.1659	39.3314	42.4324
			2198.62	23.0792	38.7328	29.6513	86.874	32.5387	32.0035	44.9599	27.1672
			2200.06	17.5291	12.2905	80.1422	82.9205	53.6782	23.8138	56.5483	38.87
			2201.49	12.0316	25.2509	61.0507	33.3226	40.1726	21.398	34.8984	39.7658
			2202.93	14.9854	27.1749	66.1041	36	46.5663	19.1193	64.002	71.8346
			2204.36	5.33316	19.3673	60.1295	81.0881	55.9519	14.1087	20.3209	80.29
			2205.8	4.10117	7.34857	52.7907	57.4675	64.0051	20.359	51.1087	66.3225
			2207.23	16.942	9.36389	52.4413	85.8376	34.0349	13.9395	31.2577	69.1843
			2208.67	8.66078	28.2733	81.6373	45.1187	64.5587	54.0001	33.8612	35.3443
			2210.1	17.2912	24.6274	68.5237	64.9388	-0.85022	36.2732	60.4305	18.3246
			2211.53	14.6377	28.0376	52.5528	65.0227	67.824	19.9171	17.8232	28.1116
			2212.97	7.73705	24.3942	63.4477	79.2891	26.3354	26.168	20.4067	53.5061
			2214.4	13.5717	16.5071	54.5695	83.719	45.6795	14.0331	59.8503	93.1552
			2215.83	22.2609	32.723	64.1328	48.4888	56.5856	44.4258	14.3223	47.8354
			2217.26	22.456	27.6933	43.9282	89.8916	29.2034	28.0468	19.8247	47.8683
			2218.69	24.0798	18.4055	37.9327	54.6814	79.9924	44.3476	69.4583	70.6925
			2220.13	5.78294	20.5148	54.7675	12.349	31.3053	29.3959	15.3417	15.3268
			2221.56	20.2419	26.9468	34.6555	44.1584	56.6994	1.60236	78.0709	73.955
			2222.99	6.19237	2.01782	45.9832	76.179	20.8298	15.1753	72.5115	57.1445
			2224.42	16.4263	38.5551	67.4328	46.8953	30.6844	23.0997	9.7818	57.516
			2225.85	8.07643	29.3965	77.5645	94.9958	40.6345	36.8129	2.79102	65.1226
			2227.28	9.75835	20.2528	51.9429	124.742	29.17	43.4382	40.3568	74.2822
			2228.71	30.1614	-7.55634	45.0593	31.115	47.9815	31.4514	42.2272	83.6064
			2230.14	21.8493	13.6068	45.533	81.4872	46.8486	39.6716	70.2079	49.9073
			2231.57	14.9717	23.3924	51.9673	63.0062	47.313	55.2299	32.0304	71.1223
			2233	28.3505	21.7005	73.0361	77.9208	50.7842	30.3749	37.2231	40.4297
			2234.43	17.1215	11.2995	47.7775	31.9708	33.9669	40.2416	38.1003	44.4385
			2235.86	13.0985	18.2565	64.4837	72.9442	44.6211	16.6474	35.9771	51.2754
			2237.29	44.022	47.023	113.15	58.4301	21.6287	27.859	11.8082	60.8805
			2238.72	34.1385	7.15265	49.3314	125.385	48.0455	-6.25089	37.0387	17.7517
			2240.14	19.8074	24.1468	68.5642	75.3323	51.0393	23.8522	79.8153	56.2982
			2241.57	28.8799	19.2045	79.0568	55.8647	36.4386	23.2708	43.5638	58.3192
			2243	35.0586	33.372	85.251	106.93	52.689	28.5912	55.7111	53.0662
			2244.43	22.14	13.7816	85.6652	71.4725	35.2209	44.2695	63.5623	37.5652
			2245.85	22.4449	11.8171	40.3776	44.7437	42.7668	24.6213	43.436	54.4598
			2247.28	18.3031	0.92932	70.1672	100.508	78.326	25.5377	36.4355	53.5892
			2248.71	21.5171	13.5867	95.4108	94.0026	57.582	13.0471	49.9444	64.3578
			2250.13	26.1853	30.6049	55.2406	87.0916	-4.96173	25.6052	51.3997	74.9075
			2251.56	15.9906	19.3561	39.9565	23.4277	46.4072	42.549	58.5833	92.6788
			2252.98	17.6388	31.7872	60.1605	96.1117	42.8089	40.1585	73.0895	52.4173
			2254.41	20.7773	14.4965	31.3229	48.4762	49.6099	8.01437	78.6987	58.1689
			2255.83	31.3844	31.4679	88.895	105.125	60.9905	26.4708	51.663	32.7675
			2257.26	15.2041	9.79596	61.7943	72.6978	41.2347	24.1701	51.5483	55.1711
			2258.68	6.46532	49.3617	24.3167	86.6919	24.541	35.3678	56.0505	59.8622
			2260.11	15.6574	-0.65839	69.0577	82.8837	9.35175	27.1861	39.69	70.617
			2261.53	14.3857	31.5363	61.4617	99.9714	67.4813	42.928	39.7162	58.8917
			2262.96	8.58615	12.7362	61.1686	95.8535	44.6218	39.1377	18.5867	24.4659
			2264.38	14.7499	52.3264	60.5976	86.8185	45.4952	26.2067	70.7509	67.7932
			2265.8	37.4126	25.6952	85.244	42.7225	20.5361	11.6083	34.0399	40.2518
			2267.23	10.4317	39.4713	94.5514	46.2314	44.8936	22.4205	40.6027	40.9446
			2268.65	14.9832	18.5419	59.9936	88.5033	25.4399	33.1376	-4.18475	91.0447
			2270.07	45.0851	18.5848	70.3822	61.356	75.0325	18.2157	68.1998	50.7493
			2271.49	8.99843	30.6508	32.6107	25.145	56.9186	28.8548	39.7864	16.4426
			2272.92	3.0041	3.63708	43.0477	65.7587	52.4057	9.43692	33.9993	49.898
			2274.34	24.1113	18.8071	32.5408	68.9406	22.4144	32.1989	22.2979	39.8391
			2275.76	7.61316	5.44214	22.1498	67.7875	36.1686	38.4689	49.8399	10.3183
			2277.18	9.18605	32.7708	43.4605	116.456	30.4254	32.7308	15.7261	50.1304
			2278.6	22.817	45.062	48.2271	92.8571	45.7838	30.0066	82.5514	41.7713
			2280.02	4.79266	7.58173	39.3604	57.0759	41.4975	21.22	24.2493	10.7278
			2281.44	12.3721	25.8013	43.9194	87.417	29.5476	33.4786	32.132	76.0408
			2282.86	24.4533	6.23755	69.4076	69.2438	49.104	20.0259	33.8229	17.5439
			2284.28	9.36401	0.15179	44.9348	2.53577	24.7604	32.1241	36.8477	34.2617
			2285.7	12.3446	19.6072	5.20795	30.5607	50.0104	6.45081	12.5704	56.8293
			2287.12	9.27272	26.9117	55.7497	52.2972	37.4232	15.3819	43.9128	58.1248
			2288.54	10.7005	28.107	42.8321	33.126	18.6884	24.2377	41.9518	30.6576
			2289.96	24.1425	17.1838	50.8358	75.4464	32.946	20.9757	30.8217	39.1934
			2291.38	17.9941	18.2249	37.6104	40.7831	28.9957	28.1723	28.5828	28.0169
			2292.8	16.3385	8.66821	45.2616	41.9832	17.3956	24.7685	12.6803	10.6976
			2294.22	13.1647	36.5544	16.7379	69.9509	61.1821	27.3044	29.674	44.2704
			2295.64	18.9683	32.8495	24.1079	60.2125	32.8441	26.7831	31.5317	17.7238
			2297.05	15.7712	-0.79627	37.3669	53.3856	34.4346	29.2233	67.72	42.0378
			2298.47	12.5807	2.98456	22.1917	31.6165	31.5243	51.0653	51.5147	49.8379
			2299.89	12.3877	5.28143	22.0127	20.405	25.6735	-9.16623	23.46	72.5685
			2301.3	4.7574	-10.2685	44.2443	55.4955	16.9198	20.1624	37.2486	22.3218
			2302.72	15.008	20.3722	36.7443	57.8798	54.3701	25.6469	13.8813	33.268
			2304.14	11.868	15.3015	53.0822	46.9542	14.509	43.0248	14.3859	21.9454
			2305.55	4.28339	31.0182	27.8275	49.4094	77.1393	2.48471	40.1168	24.0061
			2306.97	11.5303	5.16425	44.0682	65.1028	-7.17468	18.3392	28.6727	46.7524
			2308.39	8.38187	19.2855	23.1466	-3.77795	10.7631	20.7826	20.1169	-1.71301
			2309.8	18.5231	22.9488	42.0381	13.0474	6.35547	24.6342	12.9338	44.4109
			2311.22	12.3831	28.0065	14.9903	34.0469	16.5965	16.6109	15.9791	17.9643
			2312.63	15.086	18.2661	33.5847	54.8221	48.8027	39.4987	20.3939	68.0958
			2314.05	23.6523	-3.22668	37.356	25.4604	47.0336	38.76	57.0883	18.0309
			2315.46	16.0467	13.5152	14.7067	53.4463	21.798	27.7553	7.07751	57.6696
			2316.87	15.7992	19.9659	49.3134	16.9438	12.8056	34.389	21.7401	60.5909
			2318.29	8.25041	-8.66974	38.538	30.3896	12.6791	8.8577	14.4788	65.0336
			2319.7	10.9552	18.3	45.3799	29.2773	14.0653	17.018	13.1358	40.3201
			2321.11	18.0296	14.5879	40.5746	7.81152	41.7181	33.9146	24.9494	28.8405
			2322.53	-2.5739	29.8015	27.0369	14.0472	21.2411	-0.18897	7.60455	21.7517
			2323.94	21.9242	15.8666	12.012	14.3411	0.76398	19.55	33.8407	34.9594
			2325.35	7.15627	26.5708	31.7144	37.6483	23.7559	15.9569	14.9022	-7.12036
			2326.77	-6.13348	25.5607	19.3054	47.5687	27.6797	18.0891	42.1932	39.0942
			2328.18	26.8289	21.5632	42.8506	54.2581	11.1844	30.2366	24.4072	22.8148
			2329.59	25.0319	8.85352	38.7358	44.8176	37.8502	45.1385	26.7267	13.6593
			2331	27.5429	45.0398	84.8656	28.1056	34.122	39.8044	60.5848	44.7211
			2332.41	28.6121	66.7254	46.1858	54.5376	51.9484	14.4302	35.5056	67.0571
			2333.82	62.6126	28.2911	43.6149	103.966	55.5196	30.7358	75.0736	102.317
			2335.23	36.5313	5.84351	48.4312	53.5649	36.4336	45.6457	30.4316	57.6852
			2336.65	13.4387	42.0486	67.7385	-3.41711	17.636	47.7802	28.9459	54.7998
			2338.06	18.9184	14.1815	20.2889	45.4009	46.0451	17.259	29.066	19.3748
			2339.47	5.91833	-7.86902	18.563	43.0454	17.6021	35.1972	33.5372	48.1078
			2340.87	17.0819	26.9088	46.6322	29.3224	26.1312	11.9188	43.6607	11.459
			2342.29	15.4428	9.0965	24.9067	43.8241	-0.88672	17.0068	55.072	27.2539
			2343.69	9.54237	19.5554	7.33136	41.0653	-3.90619	26.2531	22.4444	42.8466
			2345.1	7.87318	10.1158	23.514	52.157	14.1014	15.6176	42.0058	58.2039
			2346.51	18.8651	21.7545	28.1655	67.1488	12.1461	33.1224	9.18591	19.7792
			2347.92	3.07494	22.0081	55.105	38.2328	35.3473	16.7361	5.87317	23.5307
			2349.33	8.37605	12.3774	39.7082	28.8887	17.6536	31.2214	2.45959	48.1774
			2350.74	10.8449	11.1543	38.3058	32.0837	4.18475	12.0347	8.79822	15.2889
			2352.14	10.5159	1.58221	27.1796	72.9963	25.7016	1.3309	1.18463	39.8129
			2353.55	8.81784	10.2307	41.3285	-5.79065	37.5106	6.05826	3.49109	12.8549
			2354.96	15.4996	13.4094	26.501	17.5619	25.876	26.1583	29.6364	33.495
			2356.37	26.362	38.9216	13.4271	62.0773	52.0096	4.69965	32.3771	51.5714
			2357.77	5.36977	7.69379	42.218	54.2057	-4.8147	31.9018	24.2656	13.048
			2359.18	12.1239	27.8111	57.2484	47.9564	38.2522	30.0419	37.0604	32.8718
			2360.58	27.1496	17.4738	8.67047	16.8374	16.2592	6.07541	-19.2718	41.5827
			2361.99	20.0354	29.165	22.1594	35.2543	30.0664	12.4658	-3.83344	43.229
			2363.4	14.2867	17.2864	28.4821	29.8584	18.8313	13.2299	19.6215	28.1234
			2364.8	7.15317	28.7158	7.06482	3.54565	34.9445	30.3994	5.68201	11.4975
			2366.21	19.2406	2.99213	39.1198	56.743	8.35156	13.1472	36.9704	26.385
			2367.61	16.2197	32.1565	62.852	89.2186	21.5944	41.1631	18.8551	20.6926
			2369.02	6.3987	-0.2196	4.64899	84.9097	32.1962	-8.76974	36.4933	38.4105
			2370.42	13.0236	19.5011	42.4414	45.5238	30.7116	52.1216	2.44556	9.91125
			2371.83	23.7606	-2.9447	-5.44336	73.4751	18.5881	27.1007	35.5437	54.007
			2373.23	12.7241	25.1688	32.8295	44.558	29.8698	21.3138	25.2255	21.9923
			2374.63	16.6997	27.4672	38.5593	41.8064	11.3539	14.2528	58.626	21.495
			2376.04	7.08394	13.4858	37.5641	70.4482	17.41	31.7107	18.6265	27.8708
			2377.44	6.99306	0.88361	55.5912	-13.7212	34.3266	35.5564	8.57678	38.3141
			2378.84	15.0431	4.5741	51.8309	52.8798	38.9669	16.3011	16.1596	25.6285
			2380.25	14.9371	16.3827	29.0528	46.0781	44.929	49.9676	42.6948	12.9353
			2381.65	6.69913	15.9748	48.3329	43.3584	0.7337	28.0092	17.6843	40.929
			2383.05	16.0862	0.68732	24.2809	44.7609	17.5876	25.0632	11.7076	35.0547
			2384.45	20.0525	17.9269	59.8636	44.8774	47.9923	12.6682	32.85	37.3545
			2385.85	2.37698	16.2192	41.322	38.267	6.69458	15.1784	20.1725	-3.60535
			2387.26	14.4572	15.8548	9.26959	82.993	23.5526	9.56744	34.5251	9.5354
			2388.66	17.057	19.5104	31.2184	62.7327	47.0811	40.4011	27.1909	30.7017
			2390.06	12.894	39.3096	53.0443	74.7631	52.954	25.2706	49.4786	38.2628
			2391.46	10.0767	17.2472	49.1438	27.3516	0.78607	45.1867	16.392	51.1378
			2392.86	8.60762	8.6795	14.2446	90.4229	18.7239	16.5689	42.6006	31.6397
			2394.26	23.2908	18.9767	46.7114	47.1157	27.2307	29.7267	43.2171	6.81946
			2395.66	17.7931	21.2244	60.3736	-6.76331	35.7858	20.0381	60.0301	58.7375
			2397.06	24.4096	20.8336	27.1086	75.2723	35.018	46.6804	21.8364	50.2217
			2398.46	31.0352	16.4763	47.7142	70.1144	15.5653	19.6412	-20.2236	41.8336
			2399.86	9.49532	24.2623	1.33881	110.774	23.0822	20.8648	27.7731	13.4471
			2401.25	10.7926	-0.091	43.6472	84.5128	56.1801	10.0659	14.1323	1.28833
			2402.65	24.1689	33.272	22.998	32.9283	19.6112	58.3097	26.0557	38.8301
			2404.05	13.4144	33.1227	60.0423	44.4341	31.3561	12.7084	15.2184	62.9817
			2405.45	25.4439	16.878	21.9908	71.9745	52.4509	23.4063	27.1451	53.5912
			2406.85	2.62161	22.03	22.7151	68.5416	26.5588	21.9997	63.0906	34.74
			2408.25	25.3228	8.35999	47.3878	64.8923	31.3549	20.5322	45.3125	38.5314
			2409.64	15.8613	9.34509	57.1428	62.3435	30.6494	27.0256	40.7886	38.1543
			2411.04	6.39543	26.3063	14.6077	31.5291	43.1965	18.7477	29.4689	55.0347
			2412.44	20.9792	33.8578	25.5078	62.1167	22.2756	14.4652	55.5117	-4.30273
			2413.83	11.5211	26.7316	36.4195	23.3015	34.7802	18.21	13.4772	21.8984
			2415.23	8.76929	43.7076	75.4995	28.8055	58.0891	32.6909	41.0059	41.5497
			2416.63	11.3832	16.7933	46.7972	37.2998	0.26758	32.5913	22.054	38.7293
			2418.02	16.698	31.3434	-5.59216	47.5167	16.0156	31.2766	-1.97791	38.8268
			2419.42	3.38954	56.6832	28.9139	50.1141	1.33191	14.0798	27.5261	33.8309
			2420.81	10.0998	20.813	26.3087	50.3412	29.476	28.956	18.5557	34.3505
			2422.21	18.1617	10.3098	37.1436	28.0487	19.0537	26.5486	31.0075	52.3013
			2423.6	-1.78856	42.4789	-1.39362	83.087	-6.06696	30.8013	24.7737	12.8823
			2425	4.9194	39.9009	29.2933	27.1974	59.4136	41.6677	45.0993	18.6834
			2426.39	19.6047	47.8804	45.0776	63.0365	60.6547	25.7512	35.8713	38.9592
			2427.79	2.23563	25.0471	16.5765	43.8026	32.3207	9.73297	62.4382	21.6495
			2429.18	26.1844	24.7921	22.5495	61.6088	37.1546	9.64066	27.4625	58.8286
			2430.57	16.7775	25.8101	28.3947	63.2295	11.2303	49.4748	43.0539	27.8996
			2431.97	3.38446	12.1699	48.8651	66.1559	35.9273	14.6797	74.5926	38.2754
			2433.36	8.64752	22.5295	33.4346	23.9099	18.0554	35.8485	32.9445	20.7415
			2434.75	4.60309	23.6033	-1.85706	61.6354	26.8743	22.4402	18.0128	3.29401
			2436.15	17.8538	12.7267	54.6727	79.436	53.005	13.0493	27.0627	56.372
			2437.54	11.151	47.0327	32.6989	85.2079	17.9427	48.8427	33.4166	65.5097
			2438.93	0.45621	38.7418	30.5656	11.1169	39.9457	44.7025	19.7469	40.0038
			2440.32	7.01425	31.7191	22.9856	85.5952	2.06622	28.5612	8.63086	31.6627
			2441.71	21.505	39.238	32.5421	74.9027	64.9462	34.9428	43.8538	48.4299
			2443.1	8.13589	10.94	38.0568	50.9043	42.8658	20.0908	35.244	5.49286
			2444.5	22.6014	54.2127	-9.35175	15.0995	10.2726	48.9786	38.6078	24.9025
			2445.89	9.27843	8.8382	6.95813	65.5497	13.5718	48.7737	30.1791	51.0216
			2447.28	5.25378	50.8922	26.0795	46.1215	15.7051	20.879	44.4066	37.6065
			2448.67	15.7994	17.6486	5.71167	36.2344	24.6075	66.4675	48.2108	49.4906
			2450.06	10.4964	25.4634	50.2582	47.6957	34.9445	67.7681	41.5585	33.7335
			2451.45	13.1323	39.9105	8.94006	16.9403	49.2911	103.54	32.3134	29.926
			2452.84	21.0503	21.3065	5.93536	69.4141	16.0441	98.924	8.51752	52.5294
			2454.23	24.9926	30.4219	12.116	1.55139	13.1411	17.0101	7.13544	27.5057
			2455.62	10.4338	5.16357	16.9141	84.2056	2.26489	27.5661	42.6849	61.876
			2457	-1.47791	23.4835	30.9364	58.5193	33.6332	31.5077	1.61932	47.3586
			2458.39	9.06178	25.9711	22.5485	38.1818	9.5766	22.2629	9.44855	32.8839
			2459.78	3.76865	35.0894	27.4315	68.1027	51.5771	2.49249	21.2916	-14.5172
			2461.17	12.9989	29.7143	46.8791	38.7075	3.87872	17.0576	54.287	-3.79797
			2462.56	7.71138	16.4163	35.9595	7.97852	43.2584	3.90527	37.1225	45.165
			2463.94	5.04948	24.1735	23.611	60.2014	35.0387	44.7933	30.4194	37.2894
			2465.33	10.2746	38.4199	61.1706	2.67188	37.1994	26.2387	28.8233	21.3326
			2466.72	8.87444	34.0843	-21.4532	56.8569	28.6077	30.0031	38.8787	17.0405
			2468.11	11.3959	46.7549	14.3024	51.3959	11.9371	11.291	34.2426	38.8852
			2469.49	21.7811	43.5425	16.9615	60.1852	18.8358	9.64752	17.6473	27.6768
			2470.88	15.0605	46.873	23.4937	30.777	50.6227	23.7449	53.5735	41.395
			2472.27	8.35956	16.1013	23.4875	39.5323	10.2109	36.5144	26.4761	44.6195
			2473.65	6.92868	49.6675	14.4089	20.8905	25.02	24.3973	15.2512	33.5118
			2475.04	18.6144	38.7145	17.2701	60.1002	18.9661	17.5972	-1.0755	40.8809
			2476.42	15.905	50.0925	26.8028	66.7241	35.2836	9.55304	39.0079	14.3317
			2477.81	1.44249	23.5792	18.1179	29.0229	34.6676	17.2556	37.276	27.1448
			2479.19	22.2968	36.3379	38.2552	60.7229	-12.9568	15.8213	47.3582	49.1414
			2480.58	20.9185	3.35657	34.8525	15.3063	30.9197	14.3882	9.09052	14.9367
			2481.96	13.0064	25.2244	31.4008	59.9556	9.41919	-4.03683	30.8817	34.2567
			2483.35	12.9209	52.2386	39.6057	62.6676	45.2783	15.3646	-6.14294	24.7708
			2484.73	14.1264	30.9279	34.6649	54.8074	27.5505	9.9295	38.939	16.5192
			2486.11	19.2273	36.968	36.1681	49.4562	37.1404	18.8019	31.7803	42.0828
			2487.5	6.09628	11.7505	25.9291	94.8286	19.3615	32.8534	22.0082	-3.99738
			2488.88	13.7955	-9.5108	-7.67114	63.4437	52.3446	37.7893	16.1754	91.7513
			2490.26	9.79781	30.3548	25.1068	77.6775	15.1738	19.3589	9.10803	-8.77747
			2491.64	-0.67413	19.5679	38.4453	54.3624	17.0787	3.58704	34.5781	48.0072
			2493.03	5.74367	30.8865	64.8137	102.542	26.8281	38.4647	40.615	30.8269
			2494.41	6.97327	7.20581	23.7768	70.3453	5.48938	37.0141	37.6115	8.5257
			2495.79	10.7964	44.4709	51.4956	31.7434	42.5121	20.0254	17.7868	13.4863
			2497.17	27.568	48.0241	36.453	51.4813	8.26825	31.5536	31.6671	48.2388
			2498.55	10.6669	14.0384	20.1412	23.3147	32.3188	8.1228	58.4827	2.70496
			2499.93	13.1908	42.1898	36.195	27.5286	30.4728	31.2934	16.7066	6.3869
			2501.32	9.24606	31.5164	41.8789	48.5348	32.5014	27.2827	20.2245	42.3828
			2502.7	9.17862	27.301	6.17584	59.1365	25.4567	25.8489	30.1743	16.2852
			2504.08	19.4351	34.6859	44.071	87.7251	8.04321	14.0639	3.90686	61.1987
			2505.46	27.0883	30.4161	26.3624	103.28	26.7347	2.27069	33.1137	46.6359
			2506.84	14.0935	26.1356	6.06805	80.0784	35.0555	36.9046	15.8285	46.2499
			2508.22	11.4298	15.4303	27.0635	74.9883	4.72894	44.4389	24.3619	29.1359
			2509.6	11.3573	16.3724	36.5333	72.6143	-1.01208	1.77798	38.1128	23.7148
			2510.98	29.3219	26.3837	21.6652	45.9717	17.8152	18.4231	21.0658	36.4301
			2512.35	11.2596	31.2882	22.3527	43.9453	30.2793	9.36124	40.1461	23.4902
			2513.73	31.7969	61.9154	44.9135	50.9366	17.0191	29.8913	5.20178	46.5805
			2515.11	8.59158	65.4584	46.7664	24.3306	24.2391	18.2179	49.8913	12.9855
			2516.49	20.0688	32.9117	3.42725	68.0908	0.42944	19.3152	49.3715	42.1846
			2517.87	5.82492	34.9445	9.96277	60.0779	16.2327	26.7267	39.65	31.3303
			2519.24	14.6613	44.5728	52.1949	69.7617	62.6123	14.8201	27.227	37.004
			2520.62	17.0707	32.3939	13.6292	76.8105	24.3486	27.2544	55.7747	57.999
			2522	-4.80893	31.8184	-5.5329	63.574	11.8649	23.0881	46.0051	21.51
			2523.38	19.3914	40.317	20.324	66.073	55.8569	2.41943	12.1946	36.4323
			2524.75	20.609	43.8447	36.2305	37.0709	45.1307	3.6088	18.2787	43.9334
			2526.13	5.25938	28.34	52.382	60.8112	20.5868	59.8085	18.1849	41.4344
			2527.51	14.1961	52.4991	53.3607	36.2384	6.39691	8.7919	53.9719	48.0074
			2528.88	1.4312	43.4783	23.7421	51.3152	10.123	31.8582	22.1191	13.7602
			2530.26	9.09129	48.4847	18.3513	98.2563	24.033	14.0522	33.6501	7.57697
			2531.63	12.9099	29.1979	10.3328	51.8896	2.1333	16.6446	41.2829	53.6654
			2533.01	1.40131	48.1569	25.1964	65.3873	38.8669	15.3709	55.213	76.681
			2534.38	11.5736	21.1299	25.9188	73.6293	6.60699	26.8152	48.6371	26.8808
			2535.76	16.6236	28.5009	20.1609	38.3613	34.2137	20.3575	36.8765	45.8849
			2537.13	10.1862	35.8159	25.7801	43.7682	33.6727	7.49579	30.1414	49.4919
			2538.51	-0.07367	16.3416	32.5936	82.1771	10.1464	20.0922	36.0883	23.7402
			2539.88	4.94867	26.1504	7.55267	83.5873	31.1716	17.3891	42.0036	32.3605
			2541.25	29.0451	21.9631	39.7958	39.2314	29.2902	33.7747	36.4786	29.5372
			2542.63	14.9833	48.3055	42.8013	80.1494	26.1723	52.6977	25.9076	47.0881
			2544	13.6447	30.162	28.0373	80.3939	4.01862	20.7909	43.3138	40.4974
			2545.37	7.22545	36.1488	1.83685	53.9358	46.6196	32.0785	13.6996	33.8911
			2546.75	14.7623	47.1685	32.6975	24.875	15.5176	21.7546	36.0861	14.5467
			2548.12	15.9401	45.4594	15.2676	33.7942	16.0981	10.1506	30.4906	14.1902
			2549.49	17.1162	29.8156	1.66382	73.1044	1.47443	30.2361	27.4364	34.1041
			2550.86	14.5073	53.4954	40.0976	72.0056	31.2764	33.8796	18.1487	41.4247
			2552.24	20.7899	49.4201	31.8901	109.197	40.9883	21.1575	36.8978	51.4609
			2553.61	14.4536	17.6479	3.72009	92.3647	11.7073	16.1442	35.6239	54.1398
			2554.98	8.14893	42.9335	22.6025	20.1963	-3.45551	11.2221	20.6269	12.7316
			2556.35	27.1674	56.8796	8.67682	87.3628	10.5655	39.2414	4.43903	39.7365
			2557.72	12.0013	18.8828	-4.08575	56.9358	27.0355	21.6595	45.1203	45.1422
			2559.09	8.18997	50.3569	30.9697	104.571	40.7357	1.43991	34.941	8.54773
			2560.46	14.4584	42.4365	3.70087	40.3944	2.29156	44.3516	23.2311	33.6849
			2561.83	20.6832	40.7111	6.53571	58.0663	18.0179	18.8524	26.4784	14.329
			2563.2	7.94157	38.9308	54.7095	43.9774	52.5623	17.3412	43.514	55.5181
			2564.57	24.2465	49.797	32.2076	71.6257	36.6316	23.4245	36.5972	18.4647
			2565.94	6.51085	39.3033	23.7893	66.7122	-4.33685	10.6579	43.7116	24.4847
			2567.31	10.2471	52.8757	37.0277	41.9613	33.0592	15.6346	34.6247	-0.82007
			2568.68	1.40463	47.63	47.9186	81.738	7.58679	29.4969	20.6556	29.4764
			2570.05	12.7309	52.5048	27.3973	63.671	33.8414	10.6343	53.3687	22.0381
			2571.41	15.2341	42.2537	48.4238	55.6567	26.0641	28.294	57.0844	52.3674
			2572.78	10.1707	24.4114	45.4333	87.8154	39.6235	33.3211	-0.96594	29.7297
			2574.15	15.1675	44.2938	19.7003	53.1191	37.9945	52.1528	17.7214	43.5295
			2575.52	22.67	54.0714	53.0674	90.0887	27.5201	29.435	26.2905	37.1489
			2576.88	16.3349	42.4668	44.9172	76.7384	14.5459	18.0567	75.0976	33.2951
			2578.25	13.782	63.5759	-15.9739	63.4652	25.5042	41.9018	5.74725	3.0863
			2579.62	15.0076	31.919	45.1187	94.2571	3.82776	26.797	42.0424	43.3112
			2580.99	14.9809	55.5722	-0.57105	92.4185	75.155	11.7152	45.682	13.1913
			2582.35	21.2352	50.3321	12.8043	45.3866	3.28186	11.7174	30.4916	34.59
			2583.72	14.9312	58.9072	14.8774	49.8646	43.1956	17.9991	68.0458	10.7812
			2585.08	11.1427	18.5303	25.748	104.565	14.0623	30.558	36.5537	34.693
			2586.45	2.3392	35.908	32.8689	51.3462	26.3727	24.2953	-1.17981	23.4727
			2587.82	16.1237	55.7903	24.9407	53.3682	6.06561	35.6036	53.952	33.5934
			2589.18	18.6092	63.1047	39.5653	79.1794	71.0353	35.6063	46.3185	43.6849
			2590.54	27.3516	54.0734	45.3255	86.0536	-13.3104	25.5467	23.5768	22.3571
			2591.91	19.7783	72.5632	39.6863	48.8922	36.4196	14.1971	33.3445	57.3496
			2593.27	19.7136	43.3799	31.4415	89.2793	29.6437	30.3758	35.4989	24.5764
			2594.64	13.3828	74.2936	10.6378	80.7252	41.6115	18.9755	-2.4505	55.6438
			2596	9.56568	67.6522	2.40027	43.4485	54.8435	18.8606	37.2405	29.1484
			2597.37	12.0173	46.0589	50.5392	96.3844	59.3902	53.7985	9.43799	22.7684
			2598.73	8.23067	53.2908	46.246	30.676	35.2775	29.998	38.0034	15.2354
			2600.09	21.9514	21.8096	48.2742	116.325	1.24158	19.9875	40.3622	36.5068
			2601.46	23.1683	45.3113	36.5443	101.953	37.1784	26.2193	43.9567	39.0132
			2602.82	18.1268	35.0294	22.2296	99.9391	45.5339	14.9257	49.9658	50.1793
			2604.18	21.8087	59.6378	30.259	41.5583	37.5371	27.3053	24.6486	17.532
			2605.54	9.25314	64.1939	43.1428	96.5776	24.4531	47.1048	39.1729	48.4344
			2606.91	30.3596	66.2117	50.9476	100.308	23.7891	9.51007	28.6857	68.0134
			2608.27	11.5772	64.486	35.0698	109.005	21.8756	28.017	60.557	70.1212
			2609.63	13.987	81.4559	42.9104	122.737	31.2059	63.9417	20.2303	38.6591
			2610.99	30.0851	39.9724	59.5129	64.3973	50.5299	42.6266	75.7903	54.5609
			2612.35	13.8484	34.6172	28.9097	93.229	25.1222	35.0341	43.0629	19.5181
			2613.71	12.5432	60.3412	29.4261	99.6951	23.3701	31.1868	37.7261	15.5962
			2615.07	24.8982	76.0961	47.318	65.1586	16.6444	26.098	31.1449	-23.1006
			2616.43	16.1354	34.7228	34.126	23.1637	39.683	29.6887	48.1222	57.3635
			2617.79	18.5389	46.7061	32.0593	64.2452	39.082	20.8511	38.9869	48.3815
			2619.15	18.4525	57.4042	43.5718	100.231	22.3203	40.51	34.7736	33.1656
			2620.51	23.313	39.5729	30.2429	76.6379	38.9773	31.6333	36.7137	19.1654
			2621.87	9.59825	34.1265	47.4666	75.3063	43.2045	27.7069	22.5341	65.798
			2623.23	23.1095	44.7628	66.4154	82.632	33.8228	21.3134	62.7859	20.8509
			2624.59	35.3703	38.1031	65.6929	59.1133	76.3881	21.1237	31.3427	53.8525
			2625.95	13.051	57.426	16.6733	85.1443	10.3039	18.4978	71.6358	30.0779
			2627.31	9.28647	39.7591	6.08765	82.9268	27.0862	9.74896	53.9749	17.5367
			2628.66	12.944	62.8832	11.6785	26.62	59.9999	30.665	63.5817	31.0204
			2630.02	21.5472	58.9191	6.28333	77.8142	48.5966	33.1137	10.3873	10.0619
			2631.38	11.6636	43.9058	10.8439	89.6556	55.7722	36.8296	41.1364	50.8356
			2632.74	19.0488	38.7844	25.3133	78.1414	64.2208	29.4691	43.5605	48.4883
			2634.09	27.6645	55.8517	27.4582	62.9413	41.8583	43.0659	32.4302	58.4709
			2635.45	12.8584	50.7111	44.35	117.929	52.742	39.39	58.2389	21.5907
			2636.81	18.9917	54.1556	30.3572	81.6117	25.3638	31.9887	18.6774	24.0847
			2638.16	15.2543	60.0022	59.3591	74.7086	48.3963	38.0932	44.3145	33.8724
			2639.52	5.34905	44.8512	25.4293	76.2346	51.6009	34.2928	24.2783	65.6937
			2640.88	21.2681	71.4692	68.8939	97.2455	31.3175	34.134	45.975	23.5664
			2642.23	15.0282	77.1017	70.4048	44.334	29.4112	21.6443	45.4326	30.575
			2643.59	11.2477	54.4535	6.77515	60.2079	32.38	31.261	41.1664	26.4809
			2644.94	17.2935	61.3039	13.2175	72.4124	21.8678	23.693	46.7455	67.8191
			2646.3	13.5325	47.3438	0.12146	126.428	28.6176	29.6614	38.905	9.84521
			2647.65	11.0193	42.0474	31.2974	72.7216	8.50946	40.5782	10.35	25.5908
			2649.01	10.977	88.2823	31.9585	71.9528	6.91583	33.1643	57.8963	42.6628
			2650.36	10.9487	31.6612	4.55945	130.131	44.6068	29.4734	62.6339	38.9928
			2651.72	12.1516	60.809	13.9624	86.726	46.813	29.4786	41.7003	32.9197
			2653.07	7.23209	66.6774	35.5931	58.0194	40.4416	13.5666	62.39	18.2731
			2654.42	9.65077	61.4984	66.9436	57.394	29.1307	50.2629	36.5169	51.3143
			2655.78	8.38827	79.524	40.7003	114.152	59.3536	15.9532	39.9565	26.7742
			2657.13	18.122	40.0293	19.2985	58.2687	51.5856	50.1161	28.6614	26.6501
			2658.48	9.50916	82.4269	38.1987	105.025	53.5613	13.3471	40.5576	43.5968
			2659.83	10.6747	78.358	41.1874	88.1982	35.9797	42.5676	54.8723	50.7422
			2661.19	25.2692	69.4142	28.3129	82.3895	59.9325	26.5921	74.0635	32.2514
			2662.54	17.8881	59.2686	39.8754	96.1381	35.0703	42.3657	59.0863	32.0984
			2663.89	12.9556	44.2618	45.3468	86.7253	63.9111	28.8597	28.2827	33.179
			2665.24	18.9999	49.9949	53.2567	112.681	53.7192	34.8735	34.0838	41.5769
			2666.59	25.0379	53.2821	29.4733	56.9656	8.19666	21.3838	25.2529	43.8701
			2667.94	0.6223	74.8336	47.1219	102.389	21.1769	23.7394	29.827	46.1605
			2669.29	11.5352	64.7236	33.1245	71.1062	58.5101	43.144	49.0218	44.8138
			2670.65	2.97579	52.2161	75.1708	108.074	49.6183	19.9634	53.6436	26.4774
			2672	15.1133	51.9263	33.3418	67.2892	26.2117	33.3275	70.5005	28.9062
			2673.35	21.1765	46.8223	39.0712	77.7538	34.5251	22.4	38.7869	11.957
			2674.7	1.71174	73.3759	48.5273	74.9525	10.0707	27.3152	27.8232	53.4465
			2676.05	12.6516	46.4343	43.4132	53.9447	34.2756	40.7482	31.4702	41.4439
			2677.4	19.9337	68.0973	2.98914	47.4496	30.4653	39.5666	33.8528	29.3977
			2678.75	-0.75594	53.2253	26.8732	89.3916	49.6417	35.9053	33.7011	30.623
			2680.09	14.9944	56.5079	32.3685	60.6285	23.7292	34.617	33.4256	29.2949
			2681.44	16.1457	53.6585	30.4617	97.293	24.4582	21.1452	58.5534	19.3779
			2682.79	17.2936	54.4436	30.969	58.6636	26.3872	21.0298	26.6105	37.3673
			2684.14	11.1779	72.2629	26.7355	77.2339	36.8973	13.6793	56.6445	39.6622
			2685.49	14.7945	64.7195	46.9734	58.5155	24.5465	12.4774	22.5754	-3.94281
			2686.84	13.5931	68.2221	51.7034	63.2032	52.4262	45.3208	36.0099	56.9395
			2688.18	8.77908	68.1898	10.554	49.9841	22.2711	38.2287	59.3107	62.2113
			2689.53	6.39597	70.6112	-3.87061	98.7	54.0129	43.2853	63.2587	60.2531
			2690.88	17.3402	43.8499	33.7379	63.5366	39.5546	24.0294	50.1138	43.627
			2692.22	12.4776	61.8215	29.8145	91.0314	39.4055	13.1546	58.5596	34.0399
			2693.57	29.3928	77.1682	12.1958	107.069	38.9481	30.0352	29.1133	42.3474
			2694.92	7.47934	66.8912	41.5354	91.1338	52.7631	22.5476	73.3417	24.9512
			2696.26	11.0008	74.7128	44.0636	84.7091	37.3926	22.2825	7.24988	38.9398
			2697.61	20.5737	48.7108	6.77808	123.169	25.7552	29.308	44.128	23.9589
			2698.95	20.5131	65.2217	64.1595	52.1228	19.2651	26.7919	52.2441	26.203
			2700.3	7.20401	89.1346	38.4543	69.785	20.2941	29.2323	31.6194	28.7012
			2701.64	10.8398	52.7393	45.5906	78.0764	42.0383	28.1274	14.7944	28.9506
			2702.99	9.64489	56.2281	30.999	79.1473	37.2173	41.53	55.9843	55.7988
			2704.33	12.0585	63.2744	50.1096	61.9099	60.0759	21.0516	29.4044	89.7853
			2705.68	15.6546	48.4773	47.278	70.979	30.8243	35.5361	37.7064	39.0464
			2707.02	1.12022	31.2037	29.8175	119.678	28.0352	28.2237	49.5075	25.6541
			2708.37	19.1801	91.173	35.293	56.0934	33.6891	12.4669	38.3627	2.61212
			2709.71	20.3564	58.2828	39.7041	79.6222	29.8104	5.21982	55.092	30.369
			2711.05	19.1521	89.4629	50.3903	55.2378	28.5491	19.7763	43.0651	40.2153
			2712.4	2.2943	47.1733	45.6283	69.7866	32.3074	33.2134	79.4863	50.2496
			2713.74	18.0259	58.02	31.3217	91.7378	19.2645	51.5247	55.6757	43.4821
			2715.08	5.99354	51.9346	41.0763	74.9675	43.572	8.25763	23.3446	45.1
			2716.43	10.8275	62.6229	75.9362	119.404	12.1605	26.4512	49.9555	52.556
			2717.77	8.38077	53.838	17.5522	62.0079	51.6854	24.0068	47.337	58.5413
			2719.11	13.1377	78.6849	24.0696	68.1873	18.5939	34.7265	45.7029	24.5052
			2720.45	7.02863	75.7211	43.7151	100.696	38.4648	21.2872	40.3575	14.5165
			2721.79	10.5706	70.3922	17.6532	101.965	37.903	24.7531	30.2649	40.7271
			2723.13	10.5276	51.9519	38.7987	91.5425	19.4881	49.972	39.6345	39.4184
			2724.48	11.7261	70.9843	77.0881	75.5474	31.423	21.1388	39.6183	38.3557
			2725.82	2.12267	64.8677	1.28613	114.072	49.5832	23.6938	34.9888	50.7319
			2727.16	10.5857	66.0199	36.311	55.2284	37.731	25.0803	17.19	52.3523
			2728.5	5.79438	41.8347	50.7761	70.8722	45.054	19.2047	35.4248	14.1572
			2729.84	11.8055	41.5938	26.4495	75.3005	49.7433	32.4918	47.4229	56.4105
			2731.18	10.5501	45.9937	24.6587	118.94	30.0716	21.5741	23.033	6.90778
			2732.52	12.8641	51.4327	34.5846	67.0808	53.4475	47.8257	15.2554	22.1487
			2733.86	3.13853	68.7793	50.3147	45.0741	47.7961	36.7218	26.5629	33.6132
			2735.19	16.2319	54.8856	44.4065	62.7	38.5484	28.0356	45.0432	36.6491
			2736.53	7.73945	65.0821	18.2904	67.3397	37.8508	14.6305	38.445	32.6179
			2737.87	11.2795	40.6595	32.0513	32.8412	44.594	40.9023	30.8962	14.4445
			2739.21	5.27408	73.9455	25.7793	80.3375	4.8938	8.57373	48.798	44.4888
			2740.55	7.69708	71.4449	3.05115	94.7383	19.39	11.119	42.9948	47.2275
			2741.89	13.7462	76.2585	26.0975	69.9235	24.4954	29.3349	26.5906	18.9871
			2743.23	7.82018	61.9428	30.0803	54.8392	17.7013	48.8044	23.4535	24.3912
			2744.56	21.084	46.4039	25.6476	61.3103	66.0773	16.689	32.295	76.5765
			2745.9	6.73602	58.3943	6.68652	56.8063	1.56201	31.3121	30.2394	6.27405
			2747.24	25.9694	53.4912	25.9528	55.6454	37.7018	31.4686	29.2375	47.4326
			2748.57	3.1694	60.497	37.8398	72.2316	-0.7251	0.34863	38.8917	21.231
			2749.91	6.75943	36.2264	17.1837	87.4147	53.1502	30.3901	13.6281	39.328
			2751.25	13.9376	59.9166	38.4507	53.2849	33.7487	30.3943	13.507	11.7614
			2752.58	7.91376	63.1851	17.6923	70.7009	40.717	38.7817	49.3421	65.7447
			2753.92	7.8858	59.2433	18.5067	100.063	50.0594	25.571	25.1816	-9.82623
			2755.25	9.05029	44.4885	10.8799	50.2178	15.0013	20.7403	51.3401	18.898
			2756.59	9.00435	53.661	31.9261	29.0372	38.6058	29.0593	25.8808	34.3478
			2757.92	18.5244	59.1712	-3.44763	92.7395	71.67	32.536	15.9202	46.0964
			2759.26	8.87125	59.8339	20.9609	74.8376	33.9968	32.3796	48.9741	42.1907
			2760.6	7.5977	48.5143	44.1044	73.6462	38.1997	36.9925	48.4651	26.2982
			2761.93	5.13658	42.0142	32.6071	55.7939	28.0964	11.737	64.7313	55.8847
			2763.26	-0.89036	53.5049	4.5271	62.0378	3.77667	25.9803	40.4684	-0.47235
			2764.6	13.4097	57.9067	49.488	90.0161	29.7752	10.4191	47.4152	13.8094
			2765.93	8.61768	69.5512	31.3032	35.8208	24.8477	23.5798	78.3687	28.2061
			2767.27	12.1968	47.8146	20.3884	70.1315	23.5873	37.9678	19.8544	35.5143
			2768.6	2.64632	82.2025	15.4696	69.8495	21.1537	46.3932	43.743	36.8702
			2769.93	0.25477	62.8442	51.0961	104.123	28.2355	36.8951	40.1371	47.7413
			2771.26	0.24204	67.3201	-6.45471	73.8285	51.9606	32.1444	55.5653	41.8386
			2772.6	9.76556	55.0479	52.8752	55.3669	61.2913	30.9457	43.4797	71.67
			2773.93	7.34864	71.3782	33.3895	58.3031	35.9766	32.1112	26.5819	40.6042
			2775.26	6.12141	53.0994	25.8063	89.8043	22.573	27.3007	37.0913	35.7622
			2776.59	19.1954	50.3152	8.6698	66.4187	60.4128	33.212	9.43134	33.288
			2777.93	10.8093	32.0286	20.1157	77.5641	38.6274	15.2788	5.59967	52.2399
			2779.26	19.0989	75.6678	25.5618	83.8829	25.1655	25.93	42.235	50.8992
			2780.59	15.4713	76.3887	4.77136	121.084	27.1555	27.0321	28.8042	18.5734
			2781.92	16.6021	73.5204	23.2341	55.8739	60.0519	29.3103	52.2441	24.3264
			2783.25	22.487	70.6467	44.0446	82.281	38.2001	38.7169	47.1078	69.308
			2784.58	15.2926	38.0649	20.8682	70.6429	61.5497	31.4777	39.6094	39.3696
			2785.91	18.8013	57.8023	38.1357	61.429	37.3763	24.2553	52.3364	35.6185
			2787.24	16.3723	79.9089	3.16138	62.9479	14.4342	51.4883	37.7585	17.6396
			2788.57	24.6304	62.8282	0.28003	72.7908	48.5009	28.8456	22.0151	3.24622
			2789.9	22.2029	55.2554	21.1373	68.392	33.8936	10.97	13.4073	56.5007
			2791.23	7.91876	44.1365	32.5023	41.4807	59.6362	15.6493	35.6543	29.0693
			2792.56	18.5497	62.6903	26.1245	76.311	19.0068	14.4144	38.9531	18.2957
			2793.88	20.8892	50.4633	71.9985	111.255	27.0789	39.2907	24.5471	11.1583
			2795.21	4.28342	47.7871	45.6959	55.1207	50.661	31.0227	29.2108	31.3795
			2796.54	18.5066	28.5836	20.7112	38.2808	6.79797	14.5079	20.9377	30.3632
			2797.87	7.85278	56.8168	21.87	58.2782	-1.45343	32.3859	32.8668	35.3281
			2799.2	19.7128	41.1949	7.60938	74.6991	-3.79163	46.703	28.193	26.0595
			2800.53	3.11961	72.9193	33.5396	76.7527	28.1527	53.8694	47.1364	38.0406
			2801.85	9.02277	67.8271	35.6184	37.1252	14.9445	25.4335	16.1942	38.051
			2803.18	22.0107	66.2152	54.1364	69.5635	9.91956	12.3575	60.9511	47.4236
			2804.51	1.83333	62.1949	42.9683	87.66	14.3062	9.91772	51.1562	51.9917
			2805.83	19.5377	60.5471	36.5509	90.3694	35.2609	14.5819	47.2914	68.3936
			2807.16	15.9465	43.5584	24.2946	96.7245	6.57861	55.9346	18.6459	56.4505
			2808.49	13.5501	57.3637	-12.708	70.0791	9.90588	34.62	46.8394	25.6581
			2809.81	6.43068	54.6281	16.5466	91.968	59.3657	36.9737	54.9488	4.36615
			2811.14	0.49282	71.9667	41.0264	92.5226	36.6773	28.6765	19.2969	7.87848
			2812.46	11.0893	46.7168	40.5975	45.6982	31.656	49.8894	26.1332	45.5863
			2813.79	18.1253	46.2465	9.39038	75.5649	25.3957	27.3618	58.8847	38.3286
			2815.11	12.1703	57.5788	50.2153	20.4126	49.8306	32.0024	11.3373	12.1882
			2816.44	10.9535	42.9967	28.5779	79.9153	18.8779	26.0597	34.7122	53.4123
			2817.76	1.50394	53.3033	10.6982	74.7969	34.1259	19.0165	42.9045	6.29266
			2819.09	2.70261	68.4538	19.0173	42.8871	31.8761	47.4607	44.2126	40.7775
			2820.41	13.3656	71.905	-11.4249	97.3895	2.63495	38.218	32.6891	17.5872
			2821.74	2.78949	71.8419	21.9194	89.4219	44.2568	32.531	25.9213	31.0217
			2823.06	11.0878	38.6491	17.3745	56.4772	23.212	43.3278	52.1181	5.39911
			2824.38	18.1739	54.9117	52.7196	84.557	26.7455	36.313	47.4025	36.2518
			2825.71	15.7717	68.6376	27.5226	83.8281	22.928	12.6529	32.9815	33.7861
			2827.03	14.5147	38.5478	32.7382	96.8422	14.1605	26.6633	-0.53064	18.1216
			2828.35	10.8809	64.9971	30.712	106.063	18.2385	21.7333	42.4985	40.0734
			2829.67	11.9632	47.8184	27.5045	94.0569	19.9492	16.8081	41.8736	24.2927
			2831	0.11208	62.5146	43.2705	49.3015	12.3508	24.8867	50.775	78.0899
			2832.32	13.008	60.8354	29.8234	31.9639	8.46771	43.6261	24.5445	59.0557
			2833.64	10.6313	47.5134	-3.38306	85.5422	43.5953	17.739	29.0992	17.8678
			2834.96	10.6293	54.2806	20.0513	89.951	20.0435	26.0345	10.2642	29.7579
			2836.28	25.9286	46.9695	41.2065	75.6473	35.3737	33.1806	43.2462	53.4679
			2837.6	0.0547	45.5285	35.2877	74.2537	42.4531	28.5559	47.9797	28.9327
			2838.93	8.28358	62.8636	5.76563	78.6239	9.47345	42.7204	10.3033	34.9169
			2840.25	7.09147	56.6255	11.4443	74.6312	26.9975	26.2711	18.4295	23.1887
			2841.57	9.42026	33.8993	1.78345	65.8571	32.712	43.9036	17.1027	-15.6203
			2842.89	8.22129	68.7784	34.4421	101.751	21.9659	22.7369	45.1605	41.9734
			2844.21	17.6074	55.4883	11.911	125.964	45.3563	50.9612	3.91406	49.0546
			2845.53	7.0264	42.254	50.5962	58.6597	13.5944	35.7368	33.2673	22.1342
			2846.85	18.7875	44.351	16.525	29.1158	54.7833	37.0056	42.7246	27.0264
			2848.17	5.87656	35.9008	35.3998	76.0485	23.1605	37.122	19.3234	34.3162
			2849.48	11.7668	48.5928	46.0275	102.972	29.1262	45.4568	47.616	6.32672
			2850.8	5.8894	54.1711	49.4861	75.6597	29.1188	36.1169	18.2228	21.7339
			2852.12	1.16681	54.9509	38.6594	99.7939	27.7858	22.0105	1.61908	12.3199
			2853.44	21.0921	43.8844	15.9069	68.4336	35.6962	41.9079	31.8646	41.5304
			2854.76	11.6328	25.7181	27.1	33.3999	25.8862	20.6496	30.285	38.9181
			2856.08	8.04811	48.6301	33.5732	99.2921	39.5415	31.0891	28.6937	45.6824
			2857.39	0.95976	55.1489	31.9282	47.973	35.6724	33.3442	30.6995	26.7123
			2858.71	16.1756	54.7172	41.0116	43.8381	0.29034	40.3526	63.329	34.8581
			2860.03	-2.59252	55.5547	17.4498	73.9694	27.2129	39.2215	53.8904	59.5603
			2861.34	9.14198	59.9825	36.2404	43.329	21.4193	44.006	48.0844	45.6793
			2862.66	5.64136	48.0266	25.782	93.6868	32.0948	30.053	44.6743	15.429
			2863.98	17.3842	50.1337	21.1742	67.8069	47.4531	45.4111	16.6252	26.2086
			2865.29	17.3922	17.0233	37.6138	75.8422	24.0582	24.3904	50.679	55.7034
			2866.61	10.3527	47.1959	12.9229	40.3624	31.0836	35.0014	38.9252	37.0464
			2867.93	0.95831	52.6904	32.7048	77.458	19.2718	35.0232	28.2722	0.73297
			2869.24	11.4856	47.5839	59.425	86.275	61.3159	39.7003	55.0638	25.3229
			2870.56	6.76135	48.2921	16.8984	41.0503	23.5718	30.2782	31.3757	45.1434
			2871.87	16.0888	51.3007	14.1561	87.1223	25.6207	20.8336	26.3849	18.0291
			2873.19	0.8116	55.4515	37.1326	78.051	42.8519	23.0891	23.7017	37.7388
			2874.5	6.61666	47.8932	75.3101	43.2383	30.8083	31.1959	39.7501	8.2713
			2875.81	4.23378	49.732	7.04321	98.637	44.5676	32.2984	45.304	39.7173
			2877.13	17.0719	46.9432	51.2214	31.3226	42.0286	20.5705	36.8998	1.03577
			2878.44	11.2045	25.4957	61.5707	43.7189	52.4459	36.9562	5.19147	39.6434
			2879.76	18.2107	54.3724	19.3556	53.8615	39.5244	14.7676	39.031	46.7127
			2881.07	4.16637	44.6508	2.87366	38.2706	35.9581	27.6634	44.7954	1.1554
			2882.38	18.1792	31.3923	14.4008	83.3986	25.3296	44.0416	41.1569	37.4083
			2883.7	16.9818	56.6777	41.0549	76.979	52.0555	14.7998	15.2556	26.8371
			2885.01	2.92705	42.2037	25.6036	65.8535	53.0401	39.3203	31.4182	51.3112
			2886.32	11.0847	26.5957	59.2896	75.8452	30.7043	13.6096	38.271	43.103
			2887.63	2.89911	34.4205	38.1851	69.6591	14.321	32.3463	10.1727	38.4999
			2888.95	9.91963	30.6344	37.0906	48.493	28.4346	20.758	5.55524	31.6724
			2890.26	18.1219	43.2557	11.554	22.7856	14.586	32.5731	19.7083	23.7486
			2891.57	7.6271	58.218	28.0875	54.3409	21.7726	30.3673	29.191	22.8355
			2892.88	19.3257	29.8845	24.6604	55.3763	60.4402	31.6317	14.0538	45.2237
			2894.19	6.46183	52.8994	5.89697	58.5409	38.2095	23.4923	13.9955	47.6278
			2895.5	11.1138	29.1005	15.0625	75.5477	29.9027	15.3095	39.5464	37.0784
			2896.81	21.5995	60.1943	37.0319	52.7616	29.7404	32.8152	44.0212	38.1796
			2898.12	5.22292	32.8998	38.0201	96.6353	30.7891	12.9555	33.3506	14.7907
			2899.43	16.8949	29.0291	41.4609	58.91	24.9257	34.0193	23.9421	32.3723
			2900.74	16.9016	66.0971	7.64551	75.082	23.8317	29.43	49.6663	13.8354
			2902.05	14.5802	43.6298	32.2933	58.6405	37.9754	44.7207	12.3669	16.3688
			2903.36	8.75185	29.3269	13.7091	97.0797	27.5776	16.7849	33.4587	31.7407
			2904.67	0.57721	40.6829	60.4691	34.9443	31.1346	33.2111	25.2856	8.50281
			2905.98	8.74591	50.8191	52.2289	63.7921	38.1181	44.9284	62.5939	50.6091
			2907.29	-0.61526	67.9213	52.095	11.9418	60.2243	33.2567	46.1086	24.9075
			2908.6	6.37163	46.4644	13.3958	79.1768	-11.1224	49.6032	50.6231	34.2225
			2909.91	-1.82224	47.1966	16.743	8.61584	22.6361	41.4253	25.9461	23.6848
			2911.22	2.82804	47.929	9.58777	65.3265	29.5372	32.0838	38.6353	65.684
			2912.52	5.14048	28.8097	19.928	48.4633	30.5874	29.7423	41.9696	-6.72723
			2913.83	15.616	62.1882	4.55664	91.0658	60.78	22.7201	21.9332	27.051
			2915.14	15.5817	33.6964	24.1527	72.9236	5.75983	18.0193	49.7051	59.6145
			2916.45	15.5447	63.5228	21.5594	83.9183	11.4009	24.9767	52.9524	20.9984
			2917.75	-0.81488	39.7026	-18.3301	63.4446	31.0432	59.9199	37.5522	12.7288
			2919.06	13.1474	52.0505	40.9263	47.6964	-1.75269	35.4065	8.19928	6.82129
			2920.37	7.29347	48.0909	-1.21155	89.1108	31.927	21.4045	41.8217	41.733
			2921.67	17.7555	48.7892	23.0851	55.9187	20.141	43.5303	9.00171	18.3589
			2922.98	8.39918	24.9867	51.9709	68.0881	25.7856	19.0213	50.7093	48.5386
			2924.28	13.0112	44.2346	21.339	20.7028	46.4814	46.8975	15.4408	20.3855
			2925.59	10.6207	66.8975	18.5597	60.5038	36.7995	39.7851	24.3469	11.9577
			2926.89	1.24199	27.829	45.9601	65.2505	42.189	23.3425	47.1451	25.5857
			2928.2	0.01135	52.7497	17.4982	68.8052	5.69617	40.6347	53.625	43.8376
			2929.5	9.2479	53.2598	42.5785	50.3384	37.8544	33.5177	32.2399	27.2363
			2930.81	-0.10378	20.116	29.3744	52.9104	41.0026	24.1117	10.9348	25.8119
			2932.11	11.465	30.004	33.6719	23.0597	31.4312	29.8361	34.9946	34.8932
			2933.42	9.09754	24.8073	44.9677	66.421	36.9882	36.7298	26.5551	18.4506
			2934.72	17.1773	21.9331	38.8457	41.2722	41.3798	37.8146	-2.77271	21.7474
			2936.03	13.6474	43.4186	7.19189	24.2455	31.8366	31.9328	-0.76349	16.9106
			2937.33	12.4418	18.5016	13.8533	57.1285	45.5118	37.6596	19.8151	30.6467
			2938.63	11.2447	38.8543	3.18091	13.5504	12.8496	36.4492	35.793	23.5505
			2939.94	17.0173	14.0345	6.52686	29.264	46.3713	38.7554	13.5856	24.6505
			2941.24	5.41151	24.0491	34.3163	61.3444	39.3932	24.8676	0.73492	7.27594
			2942.54	-6.18744	46.8386	-5.0863	33.2081	54.483	28.3878	7.63037	39.7878
			2943.84	13.5101	40.6272	49.3826	32.8508	33.6096	27.259	43.4807	-12.3519
			2945.15	-3.89825	30.8868	11.0201	70.605	24.2516	26.0951	31.7234	42.0804
			2946.45	4.1814	46.5865	24.7153	52.5698	7.85815	29.5282	29.1561	33.8342
			2947.75	6.45907	0.85327	19.8239	18.2587	8.81323	34.1007	4.54163	17.4464
			2949.05	1.79361	30.4538	-1.21899	68.5963	16.7659	28.2691	21.6804	37.0151
			2950.35	1.78014	43.9138	18.4321	87.8798	31.7942	15.5483	9.98615	16.1664
			2951.65	2.94707	51.6848	-8.05334	42.5868	15.7116	34.1664	8.86475	20.9424
			2952.95	11.0802	52.5777	13.076	48.4379	34.4841	23.877	-10.6909	46.67
			2954.25	14.5803	18.7026	-9.82629	3.29175	19.6529	34.4348	36.939	5.19403
			2955.56	19.2173	10.2172	40.0957	16.9797	22.0533	0.89691	11.4353	-5.14117
			2956.86	14.5463	50.2357	6.30054	44.147	23.0507	21.7116	43.626	29.4845
			2958.16	10.9965	25.21	17.382	45.3691	41.157	29.6609	11.8538	30.2629
			2959.45	2.79546	17.4526	43.2745	37.0151	76.4113	37.519	11.1864	-8.47028
			2960.75	-0.77542	30.486	0.86182	20.4998	41.0409	26.8463	22.0366	16.3994
			2962.05	14.1576	16.9867	48.7416	80.4248	50.8777	30.0948	35.2728	15.9018
			2963.35	17.5549	19.7878	21.7389	28.6013	14.706	19.566	8.25983	17.8881
			2964.65	11.7465	11.1731	21.5654	46.4526	43.4256	19.527	43.8124	32.7676
			2965.95	11.7393	31.5342	19.298	44.9823	16.9012	34.5742	34.5036	12.0177
			2967.25	14.056	19.627	9.06506	28.6696	25.1113	15.0254	1.03967	24.8392
			2968.55	18.6866	23.899	23.1119	64.3625	14.8718	-3.36237	4.54535	-1.57831
			2969.84	12.9257	24.7144	10.6155	-13.0992	25.4326	34.8437	13.8386	5.50226
			2971.14	1.39669	34.812	3.97021	26.1984	39.5288	6.08997	15.1101	25.3509
			2972.44	14.142	21.8649	24.0138	43.7253	17.9072	33.9838	17.6288	24.4972
			2973.74	13.0351	18.2016	46.472	93.7596	15.9949	26.0927	5.18939	15.6167
			2975.03	10.7718	34.1989	30.7936	25.8832	18.7141	33.2322	10.093	31.0203
			2976.33	1.55266	7.34607	19.6274	66.5524	52.5844	28.769	32.2697	35.9406
			2977.63	2.71862	-12.6831	4.78467	59.5024	0.67847	31.1707	33.4642	21.0338
			2978.92	3.85512	41.2005	42.9138	75.2236	30.7078	23.0677	5.534	5.93372
			2980.22	6.12102	25.5469	17.1938	83.6683	44.3474	40.3299	37.5775	24.2089
			2981.51	11.8361	45.6637	31.8154	44.5026	22.023	24.0021	18.6184	7.68146
			2982.81	3.67667	17.2142	32.5277	9.94727	42.4442	11.1437	13.5156	21.1851
			2984.11	14.0108	22.3141	29.8376	14.7773	20.1663	31.8116	24.6343	41.6522
			2985.4	19.7341	8.99719	12.2585	57.8713	15.3204	16.7149	-2.26373	19.4751
			2986.7	12.7734	23.4577	19.0592	27.2523	-9.04095	39.766	-14.0419	37.81
			2987.99	15.0627	17.1937	16.7336	70.6714	49.8003	42.0746	16.9742	33.1385
			2989.29	2.3557	14.4307	35.2589	29.933	50.9852	19.0167	3.02869	0.82111
			2990.58	20.8179	31.306	34.196	16.9438	34.8845	34.0613	-0.5036	44.709
			2991.87	9.26836	17.0115	15.8148	33.958	28.0137	27.1726	28.2791	36.6497
			2993.17	0.02295	30.3986	33.1815	-14.8735	13.0335	20.2704	12.0153	-9.5296
			2994.46	16.1636	17.2065	25.1001	8.93384	23.4014	37.5858	11.8665	19.274
			2995.75	10.367	12.063	18.1184	43.04	30.2579	27.1794	-7.94702	18.0219
			2997.05	17.2595	-1.17755	34.1793	9.00513	31.3123	25.9924	21.8299	32.8937
			2998.34	13.7667	5.19611	29.4703	81.1145	5.83246	32.8807	20.4473	46.6049
			2999.63	3.35912	23.1224	16.7307	19.4578	28.8406	46.7028	6.40851	26.892

## Sheet: Fig3.c
Fig.3c
				C2H4 formation rate (mmol h-1 cm-2)
				H2O	E(±%)	D2O	E(±%)	KIE
			Cu-F	522.413	3.42478	411.374	1.00179	1.26992
			Cu NP	225.332	3.18357	110.886	4.79463	2.03211

## Sheet: Fig3.d
Fig.3d
				C2H2 conversion (%)	E(±%)	C2H4 Selectivity (%)	E(±%)
			TMA+	2.83	0.331	92.42	0.933
			Na+	5.53	0.77	93.09	0.902
			K+	10.44	0.584	92.91	0.869

## Sheet: Fig3.e
Fig.3e
				Adsorption energy (eV)
				H2O	C2H2
			Cu(111)-F-near	-0.71	-0.35
			Cu(111)-F-far	-0.422	-1.51
			Cu(111)	-0.401	-1.41

## Sheet: Fig3.f
Fig.3f
					Free energy (eV)
					H2O*	HO-H	OH*+H*
				Cu(111)-F-near	0	0.12557	0
				Cu(111)-F-far	0	0.89557	0
				Cu(111)	0	0.97804	0

## Sheet: Fig3.g
Fig.3g
						Free energy (eV)
					Cu(111)-F-near	0.06
					Cu(111)-F-far	-0.31
					Cu(111)	-0.26

## Sheet: Fig3.i
Fig.3i
						Free energy (eV)
						*+C2H2	*C2H2	*C2H3	*C2H4	*+C2H4
					Cu(111)-F-near	0	-0.32557	-0.11636	-1.67946	-1.58608
					Cu(111)-F-far	0	-0.62531	-0.53018	-1.63248	-1.58608
					Cu(111)	0	-0.52804	-0.37782	-1.66644	-1.58608
