# Supplementary material for: Efficient industrial-current-density acetylene to polymer-grade ethylene via hydrogen-localization transfer over fluorine-modified copper
Source: Nat Commun. 2023 Dec 16;14:8384. doi: 10.1038/s41467-023-44171-5 (PMC10725425; doi:10.1038/s41467-023-44171-5)
Supplement: Supplementary file 3 — Source Data [file 41467_2023_44171_MOESM3_ESM.zip › Data source Fig.4.xlsx]

## Sheet: Fig4.a
Fig4.a
					Time(h)	C2H2 conversion (%)	H2 volume (%)
					0.5	99.99	3.39304
					1	99.99	3.5508
					1.5	99.99	3.49363
					2	99.99	3.48632
					2.5	99.99	3.51017
					3	99.99	3.50742
					3.5	99.99	3.51809
					4	99.99	3.52029
					4.5	99.99	3.52369
					5	99.99	3.51787
					5.5	99.99	3.51799
					6	99.99	3.52774
					6.5	99.99	3.51919
					7	99.99	3.53337
					7.5	99.99	3.51224
					8	99.99	3.53096
					8.5	99.99	3.55895
					9	99.99	3.55891
					9.5	99.99	3.5356
					10	99.99	3.53223
					10.5	99.99	3.54529
					11	99.99	3.54381
					11.5	99.97	3.52573
					12	99.96	3.54093
					12.5	99.96	3.53895
					13	99.95	3.57296
					13.5	99.95	3.53635

## Sheet: Fig4.b
Fig4.b
							Time (h)	Ecell (V)	Residual C2H2 (ppm)
							0.00114	-2.069
							0.00228	-2.084
							0.00341	-2.089
							0.00455	-2.091
							0.00569	-2.09
							0.00683	-2.093
							0.00796	-2.094
							0.0091	-2.092
							0.01024	-2.095
							0.01138	-2.096
							0.01252	-2.094
							0.01365	-2.096
							0.01479	-2.096
							0.01593	-2.095
							0.01707	-2.098
							0.01821	-2.099
							0.01934	-2.096
							0.02048	-2.098
							0.02162	-2.099
							0.02276	-2.097
							0.02389	-2.099
							0.02503	-2.1
							0.02617	-2.098
							0.02731	-2.1
							0.02844	-2.101
							0.02958	-2.099
							0.03072	-2.101
							0.03186	-2.101
							0.033	-2.1
							0.03414	-2.102
							0.03528	-2.102
							0.03642	-2.101
							0.03756	-2.103
							0.03869	-2.103
							0.03983	-2.101
							0.04097	-2.103
							0.04211	-2.103
							0.04322	-2.102
							0.04436	-2.104
							0.0455	-2.104
							0.04664	-2.103
							0.04778	-2.104
							0.04892	-2.105
							0.05006	-2.103
							0.05119	-2.105
							0.05233	-2.105
							0.05347	-2.104
							0.05461	-2.105
							0.05575	-2.106
							0.05689	-2.104
							0.05803	-2.106
							0.05917	-2.107
							0.06031	-2.105
							0.06144	-2.107
							0.06258	-2.107
							0.06372	-2.105
							0.06486	-2.107
							0.066	-2.107
							0.06714	-2.106
							0.06828	-2.107
							0.06942	-2.108
							0.07056	-2.106
							0.07167	-2.108
							0.07281	-2.108
							0.07394	-2.107
							0.07508	-2.108
							0.07622	-2.109
							0.07736	-2.107
							0.0785	-2.109
							0.07964	-2.109
							0.08078	-2.108
							0.08192	-2.109
							0.08306	-2.11
							0.08419	-2.108
							0.08533	-2.11
							0.08647	-2.11
							0.08761	-2.109
							0.08875	-2.11
							0.08989	-2.111
							0.09103	-2.109
							0.09217	-2.11
							0.09331	-2.111
							0.09444	-2.11
							0.09558	-2.111
							0.09672	-2.112
							0.09786	-2.11
							0.099	-2.111
							0.10011	-2.112
							0.10125	-2.111
							0.10239	-2.112
							0.10353	-2.112
							0.10467	-2.111
							0.10581	-2.112
							0.10694	-2.113
							0.10808	-2.112
							0.10922	-2.112
							0.11036	-2.113
							0.1115	-2.112
							0.11264	-2.112
							0.11378	-2.113
							0.11492	-2.112
							0.11606	-2.112
							0.11719	-2.113
							0.11833	-2.112
							0.11947	-2.113
							0.12061	-2.114
							0.12175	-2.113
							0.12289	-2.113
							0.12403	-2.114
							0.12517	-2.113
							0.12631	-2.113
							0.12744	-2.114
							0.12856	-2.114
							0.12969	-2.114
							0.13083	-2.115
							0.13197	-2.114
							0.13311	-2.114
							0.13425	-2.115
							0.13539	-2.115
							0.13653	-2.114
							0.13767	-2.116
							0.13881	-2.115
							0.13994	-2.114
							0.14108	-2.116
							0.14222	-2.115
							0.14336	-2.115
							0.1445	-2.116
							0.14564	-2.116
							0.14678	-2.115
							0.14792	-2.117
							0.14906	-2.117
							0.15019	-2.115
							0.15133	-2.117
							0.15247	-2.117
							0.15361	-2.116
							0.15475	-2.117
							0.15589	-2.117
							0.157	-2.116
							0.15814	-2.118
							0.15928	-2.117
							0.16042	-2.116
							0.16156	-2.118
							0.16269	-2.118
							0.16383	-2.117
							0.16497	-2.119
							0.16611	-2.118
							0.16725	-2.117
							0.16839	-2.119
							0.16953	-2.119
							0.17067	-2.117
							0.17181	-2.119
							0.17294	-2.119
							0.17408	-2.117
							0.17522	-2.119
							0.17636	-2.119
							0.1775	-2.118
							0.17864	-2.12
							0.17978	-2.12
							0.18092	-2.118
							0.18206	-2.12
							0.18319	-2.12
							0.18433	-2.118
							0.18544	-2.12
							0.18658	-2.121
							0.18772	-2.119
							0.18886	-2.12
							0.19	-2.121
							0.19114	-2.119
							0.19228	-2.121
							0.19342	-2.121
							0.19456	-2.119
							0.19569	-2.121
							0.19683	-2.121
							0.19797	-2.12
							0.19911	-2.121
							0.20025	-2.122
							0.20139	-2.12
							0.20253	-2.121
							0.20367	-2.122
							0.20481	-2.121
							0.20594	-2.122
							0.20708	-2.122
							0.20822	-2.121
							0.20936	-2.122
							0.2105	-2.122
							0.21164	-2.122
							0.21278	-2.122
							0.21389	-2.123
							0.21503	-2.122
							0.21617	-2.122
							0.21731	-2.123
							0.21844	-2.123
							0.21958	-2.122
							0.22072	-2.123
							0.22186	-2.123
							0.223	-2.122
							0.22414	-2.124
							0.22528	-2.123
							0.22642	-2.123
							0.22756	-2.124
							0.22869	-2.124
							0.22983	-2.123
							0.23097	-2.124
							0.23211	-2.124
							0.23325	-2.123
							0.23439	-2.125
							0.23553	-2.125
							0.23667	-2.123
							0.23781	-2.125
							0.23894	-2.125
							0.24008	-2.123
							0.24122	-2.125
							0.24233	-2.125
							0.24347	-2.124
							0.24461	-2.125
							0.24575	-2.126
							0.24689	-2.124
							0.24803	-2.126
							0.24917	-2.126
							0.25031	-2.124
							0.25144	-2.126
							0.25258	-2.126
							0.25372	-2.124
							0.25486	-2.126
							0.256	-2.127
							0.25714	-2.124
							0.25828	-2.127
							0.25942	-2.127
							0.26056	-2.124
							0.26169	-2.127
							0.26283	-2.127
							0.26397	-2.125
							0.26511	-2.127
							0.26625	-2.127
							0.26739	-2.125
							0.26853	-2.127
							0.26967	-2.128
							0.27078	-2.126
							0.27192	-2.127
							0.27306	-2.128
							0.27419	-2.126
							0.27533	-2.128
							0.27647	-2.128
							0.27761	-2.126
							0.27889	-2.128
							0.28	-2.128
							0.28111	-2.127
							0.28222	-2.128
							0.28333	-2.129
							0.28444	-2.127
							0.28556	-2.129
							0.28667	-2.129
							0.28778	-2.127
							0.28889	-2.129
							0.29	-2.129
							0.29139	-2.127
							0.2925	-2.129
							0.29361	-2.129
							0.29472	-2.128
							0.29583	-2.129
							0.29694	-2.13
							0.29806	-2.128
							0.29917	-2.129
							0.30028	-2.13
							0.30139	-2.129
							0.30278	-2.13
							0.30389	-2.13
							0.305	-2.129
							0.30611	-2.13
							0.30722	-2.131
							0.30833	-2.129
							0.30944	-2.13
							0.31056	-2.131
							0.31167	-2.13
							0.31278	-2.13
							0.31389	-2.131
							0.31528	-2.13
							0.31639	-2.13
							0.3175	-2.131
							0.31861	-2.13
							0.31972	-2.13
							0.32083	-2.131
							0.32194	-2.131
							0.32306	-2.13
							0.32417	-2.132
							0.32528	-2.131
							0.32667	-2.131
							0.32778	-2.132
							0.32889	-2.132
							0.33	-2.131
							0.33111	-2.133
							0.33222	-2.132
							0.33333	-2.131
							0.33444	-2.133
							0.33556	-2.132
							0.33667	-2.131
							0.33806	-2.133
							0.33917	-2.133
							0.34028	-2.131
							0.34139	-2.133
							0.3425	-2.133
							0.34361	-2.131
							0.34472	-2.134
							0.34583	-2.133
							0.34694	-2.131
							0.34806	-2.133
							0.34917	-2.134
							0.35056	-2.132
							0.35167	-2.134
							0.35278	-2.134
							0.35389	-2.132
							0.355	-2.134
							0.35611	-2.134
							0.35722	-2.132
							0.35833	-2.134
							0.35944	-2.135
							0.36056	-2.132
							0.36194	-2.134
							0.36306	-2.135
							0.36417	-2.132
							0.36528	-2.135
							0.36639	-2.135
							0.3675	-2.133
							0.36861	-2.135
							0.36972	-2.135
							0.37083	-2.133
							0.37194	-2.135
							0.37306	-2.135
							0.37444	-2.134
							0.37556	-2.135
							0.37667	-2.136
							0.37778	-2.134
							0.37889	-2.135
							0.38	-2.136
							0.38111	-2.135
							0.38222	-2.135
							0.38333	-2.136
							0.38444	-2.135
							0.38583	-2.135
							0.38694	-2.136
							0.38806	-2.136
							0.38917	-2.135
							0.39028	-2.137
							0.39139	-2.137
							0.3925	-2.135
							0.39361	-2.137
							0.39472	-2.137
							0.39583	-2.135
							0.39722	-2.137
							0.39833	-2.137
							0.39944	-2.135
							0.40056	-2.137
							0.40167	-2.137
							0.40278	-2.135
							0.40389	-2.138
							0.405	-2.137
							0.40611	-2.136
							0.40722	-2.138
							0.40833	-2.138
							0.40972	-2.136
							0.41083	-2.138
							0.41194	-2.138
							0.41306	-2.136
							0.41417	-2.138
							0.41528	-2.138
							0.41639	-2.136
							0.4175	-2.138
							0.41861	-2.138
							0.41972	-2.137
							0.42111	-2.138
							0.42222	-2.139
							0.42333	-2.137
							0.42444	-2.138
							0.42556	-2.139
							0.42667	-2.138
							0.42778	-2.138
							0.42889	-2.139
							0.43	-2.138
							0.43111	-2.138
							0.43222	-2.139
							0.43361	-2.139
							0.43472	-2.138
							0.43583	-2.14
							0.43694	-2.139
							0.43806	-2.138
							0.43917	-2.14
							0.44028	-2.139
							0.44139	-2.139
							0.4425	-2.14
							0.44361	-2.14
							0.445	-2.138
							0.44611	-2.14
							0.44722	-2.14
							0.44833	-2.138
							0.44944	-2.141
							0.45056	-2.141
							0.45167	-2.139
							0.45278	-2.141
							0.45389	-2.141
							0.455	-2.139
							0.45611	-2.141
							0.4575	-2.141
							0.45861	-2.139
							0.45972	-2.141
							0.46083	-2.141
							0.46194	-2.139
							0.46306	-2.141
							0.46417	-2.141
							0.46528	-2.14
							0.46639	-2.141
							0.4675	-2.142
							0.46889	-2.14
							0.47	-2.141
							0.47111	-2.142
							0.47222	-2.141
							0.47333	-2.141
							0.47444	-2.142
							0.47556	-2.142
							0.47667	-2.141
							0.47778	-2.142
							0.47889	-2.142
							0.48028	-2.141
							0.48139	-2.143
							0.4825	-2.142
							0.48361	-2.141
							0.48472	-2.143
							0.48583	-2.143
							0.48694	-2.141
							0.48806	-2.143
							0.48917	-2.143
							0.49028	-2.141
							0.49139	-2.143
							0.49278	-2.143
							0.49389	-2.141
							0.495	-2.143
							0.49611	-2.143
							0.49722	-2.142
							0.49833	-2.143
							0.49944	-2.144	0
							0.50056	-2.143
							0.50167	-2.142
							0.50278	-2.144
							0.50417	-2.143
							0.50528	-2.142
							0.50639	-2.144
							0.5075	-2.144
							0.50861	-2.142
							0.50972	-2.144
							0.51083	-2.144
							0.51194	-2.142
							0.51306	-2.144
							0.51417	-2.144
							0.51528	-2.142
							0.51667	-2.144
							0.51778	-2.145
							0.51889	-2.143
							0.52	-2.144
							0.52111	-2.145
							0.52222	-2.144
							0.52333	-2.143
							0.52444	-2.145
							0.52556	-2.145
							0.52667	-2.143
							0.52806	-2.145
							0.52917	-2.145
							0.53028	-2.143
							0.53139	-2.145
							0.5325	-2.145
							0.53361	-2.143
							0.53472	-2.145
							0.53583	-2.145
							0.53694	-2.143
							0.53806	-2.145
							0.53917	-2.146
							0.54056	-2.144
							0.54167	-2.145
							0.54278	-2.146
							0.54389	-2.145
							0.545	-2.145
							0.54611	-2.146
							0.54722	-2.146
							0.54833	-2.144
							0.54944	-2.146
							0.55056	-2.146
							0.55194	-2.144
							0.55306	-2.146
							0.55417	-2.146
							0.55528	-2.144
							0.55639	-2.146
							0.5575	-2.146
							0.55861	-2.145
							0.55972	-2.146
							0.56083	-2.147
							0.56194	-2.146
							0.56333	-2.146
							0.56444	-2.147
							0.56556	-2.147
							0.56667	-2.145
							0.56778	-2.147
							0.56889	-2.147
							0.57	-2.145
							0.57111	-2.147
							0.57222	-2.147
							0.57333	-2.145
							0.57444	-2.147
							0.57583	-2.147
							0.57694	-2.146
							0.57806	-2.147
							0.57917	-2.148
							0.58028	-2.147
							0.58139	-2.146
							0.5825	-2.148
							0.58361	-2.147
							0.58472	-2.146
							0.58583	-2.148
							0.58722	-2.148
							0.58833	-2.145
							0.58944	-2.148
							0.59056	-2.148
							0.59167	-2.146
							0.59278	-2.148
							0.59389	-2.148
							0.595	-2.147
							0.59611	-2.147
							0.59722	-2.148
							0.59833	-2.148
							0.59972	-2.146
							0.60083	-2.149
							0.60194	-2.148
							0.60306	-2.146
							0.60417	-2.148
							0.60528	-2.149
							0.60639	-2.147
							0.6075	-2.148
							0.60861	-2.149
							0.60972	-2.148
							0.61111	-2.148
							0.61222	-2.149
							0.61333	-2.149
							0.61444	-2.147
							0.61556	-2.149
							0.61667	-2.149
							0.61778	-2.147
							0.61889	-2.149
							0.62	-2.15
							0.62111	-2.148
							0.62222	-2.149
							0.62361	-2.15
							0.62472	-2.149
							0.62583	-2.149
							0.62694	-2.15
							0.62806	-2.15
							0.62917	-2.148
							0.63028	-2.15
							0.63139	-2.15
							0.6325	-2.148
							0.63361	-2.15
							0.635	-2.15
							0.63611	-2.149
							0.63722	-2.149
							0.63833	-2.151
							0.63944	-2.15
							0.64056	-2.148
							0.64167	-2.151
							0.64278	-2.15
							0.64389	-2.149
							0.645	-2.15
							0.64639	-2.151
							0.6475	-2.15
							0.64861	-2.149
							0.64972	-2.151
							0.65083	-2.151
							0.65194	-2.148
							0.65306	-2.151
							0.65417	-2.151
							0.65528	-2.149
							0.65639	-2.151
							0.6575	-2.151
							0.65889	-2.151
							0.66	-2.15
							0.66111	-2.152
							0.66222	-2.152
							0.66333	-2.149
							0.66444	-2.152
							0.66556	-2.152
							0.66667	-2.15
							0.66778	-2.151
							0.66889	-2.152
							0.67028	-2.152
							0.67139	-2.15
							0.6725	-2.152
							0.67361	-2.152
							0.67472	-2.15
							0.67583	-2.152
							0.67694	-2.152
							0.67806	-2.151
							0.67917	-2.151
							0.68028	-2.152
							0.68139	-2.152
							0.68278	-2.15
							0.68389	-2.152
							0.685	-2.152
							0.68611	-2.15
							0.68722	-2.152
							0.68833	-2.152
							0.68944	-2.151
							0.69056	-2.151
							0.69167	-2.152
							0.69278	-2.152
							0.69417	-2.15
							0.69528	-2.153
							0.69639	-2.153
							0.6975	-2.151
							0.69861	-2.152
							0.69972	-2.153
							0.70083	-2.152
							0.70194	-2.151
							0.70306	-2.153
							0.70417	-2.153
							0.70556	-2.15
							0.70667	-2.153
							0.70778	-2.153
							0.70889	-2.152
							0.71	-2.152
							0.71111	-2.154
							0.71222	-2.153
							0.71333	-2.151
							0.71444	-2.153
							0.71556	-2.154
							0.71667	-2.152
							0.71806	-2.153
							0.71917	-2.154
							0.72028	-2.154
							0.72139	-2.151
							0.7225	-2.154
							0.72361	-2.154
							0.72472	-2.152
							0.72583	-2.154
							0.72694	-2.154
							0.72806	-2.154
							0.72944	-2.152
							0.73056	-2.154
							0.73167	-2.154
							0.73278	-2.152
							0.73389	-2.154
							0.735	-2.154
							0.73611	-2.153
							0.73722	-2.153
							0.73833	-2.155
							0.73944	-2.154
							0.74056	-2.152
							0.74194	-2.154
							0.74306	-2.155
							0.74417	-2.153
							0.74528	-2.154
							0.74639	-2.155
							0.7475	-2.155
							0.74861	-2.152
							0.74972	-2.155
							0.75083	-2.155
							0.75194	-2.153
							0.75333	-2.154
							0.75444	-2.155
							0.75556	-2.155
							0.75667	-2.153
							0.75778	-2.155
							0.75889	-2.155
							0.76	-2.153
							0.76111	-2.155
							0.76222	-2.156
							0.76333	-2.155
							0.76444	-2.154
							0.76583	-2.156
							0.76694	-2.156
							0.76806	-2.153
							0.76917	-2.156
							0.77028	-2.156
							0.77139	-2.155
							0.7725	-2.154
							0.77361	-2.156
							0.77472	-2.156
							0.77583	-2.154
							0.77722	-2.156
							0.77833	-2.156
							0.77944	-2.155
							0.78056	-2.155
							0.78167	-2.156
							0.78278	-2.156
							0.78389	-2.153
							0.785	-2.156
							0.78611	-2.156
							0.78722	-2.155
							0.78861	-2.155
							0.78972	-2.156
							0.79083	-2.156
							0.79194	-2.154
							0.79306	-2.157
							0.79417	-2.157
							0.79528	-2.156
							0.79639	-2.155
							0.7975	-2.157
							0.79861	-2.156
							0.79972	-2.154
							0.80111	-2.156
							0.80222	-2.157
							0.80333	-2.156
							0.80444	-2.155
							0.80556	-2.157
							0.80667	-2.157
							0.80778	-2.155
							0.80889	-2.157
							0.81	-2.157
							0.81111	-2.157
							0.8125	-2.155
							0.81361	-2.157
							0.81472	-2.158
							0.81583	-2.155
							0.81694	-2.157
							0.81806	-2.158
							0.81917	-2.157
							0.82028	-2.155
							0.82139	-2.157
							0.8225	-2.158
							0.82361	-2.156
							0.825	-2.157
							0.82611	-2.158
							0.82722	-2.157
							0.82833	-2.155
							0.82944	-2.158
							0.83056	-2.158
							0.83167	-2.157
							0.83278	-2.156
							0.83389	-2.158
							0.835	-2.158
							0.83639	-2.156
							0.8375	-2.157
							0.83861	-2.158
							0.83972	-2.158
							0.84083	-2.156
							0.84194	-2.158
							0.84306	-2.158
							0.84417	-2.157
							0.84528	-2.157
							0.84639	-2.159
							0.8475	-2.158
							0.84889	-2.156
							0.85	-2.159
							0.85111	-2.159
							0.85222	-2.158
							0.85333	-2.157
							0.85444	-2.159
							0.85556	-2.159
							0.85667	-2.157
							0.85778	-2.158
							0.85889	-2.159
							0.86028	-2.159
							0.86139	-2.156
							0.8625	-2.159
							0.86361	-2.159
							0.86472	-2.158
							0.86583	-2.158
							0.86694	-2.159
							0.86806	-2.159
							0.86917	-2.156
							0.87028	-2.159
							0.87167	-2.159
							0.87278	-2.159
							0.87389	-2.157
							0.875	-2.159
							0.87611	-2.159
							0.87722	-2.157
							0.87833	-2.159
							0.87944	-2.159
							0.88056	-2.159
							0.88167	-2.157
							0.88278	-2.16
							0.88417	-2.16
							0.88528	-2.159
							0.88639	-2.158
							0.8875	-2.16
							0.88861	-2.16
							0.88972	-2.158
							0.89083	-2.16
							0.89194	-2.16
							0.89306	-2.159
							0.89417	-2.158
							0.89556	-2.16
							0.89667	-2.16
							0.89778	-2.159
							0.89889	-2.159
							0.9	-2.16
							0.90111	-2.16
							0.90222	-2.158
							0.90333	-2.16
							0.90444	-2.16
							0.90556	-2.16
							0.90667	-2.159
							0.90806	-2.16
							0.90917	-2.16
							0.91028	-2.158
							0.91139	-2.16
							0.9125	-2.161
							0.91361	-2.16
							0.91472	-2.158
							0.91583	-2.161
							0.91694	-2.161
							0.91806	-2.16
							0.91944	-2.159
							0.92056	-2.161
							0.92167	-2.16
							0.92278	-2.159
							0.92389	-2.16
							0.925	-2.161
							0.92611	-2.161
							0.92722	-2.158
							0.92833	-2.161
							0.92944	-2.161
							0.93056	-2.16
							0.93194	-2.159
							0.93306	-2.161
							0.93417	-2.161
							0.93528	-2.159
							0.93639	-2.161
							0.9375	-2.162
							0.93861	-2.161
							0.93972	-2.159
							0.94083	-2.162
							0.94194	-2.162
							0.94333	-2.161
							0.94444	-2.16
							0.94556	-2.161
							0.94667	-2.161
							0.94778	-2.16
							0.94889	-2.161
							0.95	-2.162
							0.95111	-2.162
							0.95222	-2.159
							0.95333	-2.161
							0.95472	-2.162
							0.95583	-2.161
							0.95694	-2.16
							0.95806	-2.162
							0.95917	-2.162
							0.96028	-2.161
							0.96139	-2.161
							0.9625	-2.162
							0.96361	-2.162
							0.96472	-2.16
							0.96583	-2.162
							0.96722	-2.162
							0.96833	-2.162
							0.96944	-2.16
							0.97056	-2.162
							0.97167	-2.162
							0.97278	-2.162
							0.97389	-2.16
							0.975	-2.163
							0.97611	-2.162
							0.97722	-2.161
							0.97861	-2.161
							0.97972	-2.163
							0.98083	-2.162
							0.98194	-2.161
							0.98306	-2.162
							0.98417	-2.163
							0.98528	-2.162
							0.98639	-2.16
							0.9875	-2.163
							0.98861	-2.163
							0.98972	-2.163
							0.99111	-2.16
							0.99222	-2.163
							0.99333	-2.163
							0.99444	-2.162
							0.99556	-2.161
							0.99667	-2.163
							0.99778	-2.163	0
							0.99889	-2.162	0
							1	-2.162
							1.00111	-2.163
							1.0025	-2.163
							1.00361	-2.162
							1.00472	-2.162
							1.00583	-2.164
							1.00694	-2.163
							1.00806	-2.161
							1.00917	-2.163
							1.01028	-2.163
							1.01139	-2.163
							1.0125	-2.161
							1.01389	-2.163
							1.015	-2.164
							1.01611	-2.163
							1.01722	-2.162
							1.01833	-2.164
							1.01944	-2.164
							1.02056	-2.163
							1.02167	-2.162
							1.02278	-2.164
							1.02389	-2.164
							1.025	-2.163
							1.02639	-2.163
							1.0275	-2.164
							1.02861	-2.164
							1.02972	-2.162
							1.03083	-2.163
							1.03194	-2.164
							1.03306	-2.164
							1.03417	-2.162
							1.03528	-2.164
							1.03639	-2.164
							1.03778	-2.164
							1.03889	-2.162
							1.04	-2.164
							1.04111	-2.165
							1.04222	-2.164
							1.04333	-2.162
							1.04444	-2.164
							1.04556	-2.164
							1.04667	-2.164
							1.04778	-2.162
							1.04889	-2.165
							1.05028	-2.165
							1.05139	-2.164
							1.0525	-2.163
							1.05361	-2.165
							1.05472	-2.165
							1.05583	-2.163
							1.05694	-2.164
							1.05806	-2.165
							1.05917	-2.165
							1.06028	-2.163
							1.06167	-2.164
							1.06278	-2.165
							1.06389	-2.165
							1.065	-2.163
							1.06611	-2.165
							1.06722	-2.165
							1.06833	-2.165
							1.06944	-2.163
							1.07056	-2.165
							1.07167	-2.165
							1.07278	-2.165
							1.07417	-2.163
							1.07528	-2.165
							1.07639	-2.165
							1.0775	-2.165
							1.07861	-2.163
							1.07972	-2.165
							1.08083	-2.165
							1.08194	-2.165
							1.08306	-2.163
							1.08417	-2.166
							1.08556	-2.166
							1.08667	-2.165
							1.08778	-2.164
							1.08889	-2.166
							1.09	-2.166
							1.09111	-2.165
							1.09222	-2.164
							1.09333	-2.166
							1.09444	-2.166
							1.09556	-2.165
							1.09694	-2.164
							1.09806	-2.166
							1.09917	-2.166
							1.10028	-2.165
							1.10139	-2.165
							1.1025	-2.166
							1.10361	-2.166
							1.10472	-2.165
							1.10583	-2.165
							1.10694	-2.167
							1.10806	-2.166
							1.10944	-2.165
							1.11056	-2.166
							1.11167	-2.166
							1.11278	-2.166
							1.11389	-2.164
							1.115	-2.166
							1.11611	-2.167
							1.11722	-2.166
							1.11833	-2.164
							1.11944	-2.166
							1.12083	-2.167
							1.12194	-2.166
							1.12306	-2.164
							1.12417	-2.167
							1.12528	-2.167
							1.12639	-2.166
							1.1275	-2.164
							1.12861	-2.167
							1.12972	-2.167
							1.13083	-2.166
							1.13194	-2.164
							1.13333	-2.167
							1.13444	-2.167
							1.13556	-2.167
							1.13667	-2.164
							1.13778	-2.167
							1.13889	-2.167
							1.14	-2.166
							1.14111	-2.165
							1.14222	-2.167
							1.14333	-2.167
							1.14472	-2.167
							1.14583	-2.165
							1.14694	-2.167
							1.14806	-2.167
							1.14917	-2.166
							1.15028	-2.165
							1.15139	-2.168
							1.1525	-2.168
							1.15361	-2.167
							1.15472	-2.166
							1.15611	-2.168
							1.15722	-2.168
							1.15833	-2.167
							1.15944	-2.166
							1.16056	-2.168
							1.16167	-2.167
							1.16278	-2.167
							1.16389	-2.166
							1.165	-2.168
							1.16611	-2.168
							1.16722	-2.167
							1.16861	-2.167
							1.16972	-2.168
							1.17083	-2.168
							1.17194	-2.167
							1.17306	-2.167
							1.17417	-2.168
							1.17528	-2.168
							1.17639	-2.167
							1.1775	-2.167
							1.17861	-2.168
							1.18	-2.168
							1.18111	-2.167
							1.18222	-2.167
							1.18333	-2.168
							1.18444	-2.168
							1.18556	-2.167
							1.18667	-2.167
							1.18778	-2.168
							1.18889	-2.168
							1.19	-2.167
							1.19111	-2.167
							1.1925	-2.169
							1.19361	-2.168
							1.19472	-2.167
							1.19583	-2.168
							1.19694	-2.169
							1.19806	-2.168
							1.19917	-2.167
							1.20028	-2.168
							1.20139	-2.169
							1.2025	-2.169
							1.20389	-2.167
							1.205	-2.168
							1.20611	-2.169
							1.20722	-2.168
							1.20833	-2.167
							1.20944	-2.168
							1.21056	-2.169
							1.21167	-2.169
							1.21278	-2.168
							1.21389	-2.168
							1.21528	-2.169
							1.21639	-2.169
							1.2175	-2.167
							1.21861	-2.168
							1.21972	-2.169
							1.22083	-2.169
							1.22194	-2.168
							1.22306	-2.168
							1.22417	-2.169
							1.22528	-2.169
							1.22639	-2.168
							1.22778	-2.168
							1.22889	-2.169
							1.23	-2.169
							1.23111	-2.168
							1.23222	-2.168
							1.23333	-2.169
							1.23444	-2.169
							1.23556	-2.168
							1.23667	-2.168
							1.23778	-2.17
							1.23917	-2.169
							1.24028	-2.168
							1.24139	-2.168
							1.2425	-2.17
							1.24361	-2.17
							1.24472	-2.169
							1.24583	-2.168
							1.24694	-2.17
							1.24806	-2.17
							1.24917	-2.169
							1.25028	-2.168
							1.25167	-2.17
							1.25278	-2.17
							1.25389	-2.169
							1.255	-2.168
							1.25611	-2.17
							1.25722	-2.17
							1.25833	-2.169
							1.25944	-2.168
							1.26056	-2.17
							1.26167	-2.17
							1.26306	-2.169
							1.26417	-2.168
							1.26528	-2.17
							1.26639	-2.171
							1.2675	-2.17
							1.26861	-2.168
							1.26972	-2.171
							1.27083	-2.171
							1.27194	-2.17
							1.27306	-2.167
							1.27444	-2.17
							1.27556	-2.17
							1.27667	-2.17
							1.27778	-2.168
							1.27889	-2.17
							1.28	-2.171
							1.28111	-2.17
							1.28222	-2.169
							1.28333	-2.17
							1.28444	-2.171
							1.28556	-2.17
							1.28694	-2.169
							1.28806	-2.17
							1.28917	-2.171
							1.29028	-2.171
							1.29139	-2.17
							1.2925	-2.17
							1.29361	-2.171
							1.29472	-2.171
							1.29583	-2.17
							1.29694	-2.169
							1.29833	-2.171
							1.29944	-2.171
							1.30056	-2.17
							1.30167	-2.169
							1.30278	-2.171
							1.30389	-2.171
							1.305	-2.171
							1.30611	-2.169
							1.30722	-2.171
							1.30833	-2.172
							1.30944	-2.171
							1.31083	-2.169
							1.31194	-2.171
							1.31306	-2.171
							1.31417	-2.171
							1.31528	-2.169
							1.31639	-2.171
							1.3175	-2.171
							1.31861	-2.171
							1.31972	-2.169
							1.32083	-2.171
							1.32222	-2.172
							1.32333	-2.171
							1.32444	-2.17
							1.32556	-2.171
							1.32667	-2.172
							1.32778	-2.172
							1.32889	-2.171
							1.33	-2.17
							1.33111	-2.172
							1.33222	-2.172
							1.33361	-2.171
							1.33472	-2.17
							1.33583	-2.172
							1.33694	-2.172
							1.33806	-2.171
							1.33917	-2.17
							1.34028	-2.172
							1.34139	-2.172
							1.3425	-2.172
							1.34361	-2.169
							1.34472	-2.172
							1.34611	-2.172
							1.34722	-2.172
							1.34833	-2.169
							1.34944	-2.172
							1.35056	-2.172
							1.35167	-2.172
							1.35278	-2.17
							1.35389	-2.172
							1.355	-2.173
							1.35611	-2.172
							1.3575	-2.171
							1.35861	-2.172
							1.35972	-2.173
							1.36083	-2.172
							1.36194	-2.172
							1.36306	-2.171
							1.36417	-2.173
							1.36528	-2.173
							1.36639	-2.172
							1.3675	-2.171
							1.36861	-2.173
							1.37	-2.172
							1.37111	-2.172
							1.37222	-2.17
							1.37333	-2.173
							1.37444	-2.173
							1.37556	-2.172
							1.37667	-2.17
							1.37778	-2.173
							1.37889	-2.173
							1.38	-2.172
							1.38139	-2.171
							1.3825	-2.172
							1.38361	-2.173
							1.38472	-2.173
							1.38583	-2.172
							1.38694	-2.172
							1.38806	-2.173
							1.38917	-2.173
							1.39028	-2.172
							1.39139	-2.171
							1.39278	-2.173
							1.39389	-2.173
							1.395	-2.173
							1.39611	-2.171
							1.39722	-2.173
							1.39833	-2.173
							1.39944	-2.173
							1.40056	-2.171
							1.40167	-2.173
							1.40278	-2.174
							1.40389	-2.173
							1.40528	-2.172
							1.40639	-2.173
							1.4075	-2.174
							1.40861	-2.174
							1.40972	-2.173
							1.41083	-2.172
							1.41194	-2.174
							1.41306	-2.174
							1.41417	-2.173
							1.41528	-2.171
							1.41667	-2.174
							1.41778	-2.174
							1.41889	-2.173
							1.42	-2.172
							1.42111	-2.174
							1.42222	-2.174
							1.42333	-2.173
							1.42444	-2.172
							1.42556	-2.173
							1.42667	-2.174
							1.42778	-2.174
							1.42917	-2.173
							1.43028	-2.172
							1.43139	-2.174
							1.4325	-2.174
							1.43361	-2.174
							1.43472	-2.171
							1.43583	-2.174
							1.43694	-2.175
							1.43806	-2.174
							1.43917	-2.172
							1.44056	-2.174
							1.44167	-2.174
							1.44278	-2.174
							1.44389	-2.173
							1.445	-2.173
							1.44611	-2.174
							1.44722	-2.174
							1.44833	-2.174
							1.44944	-2.172
							1.45056	-2.175
							1.45194	-2.174
							1.45306	-2.174
							1.45417	-2.172
							1.45528	-2.174
							1.45639	-2.175
							1.4575	-2.175
							1.45861	-2.173
							1.45972	-2.174
							1.46083	-2.175
							1.46194	-2.174
							1.46306	-2.174
							1.46444	-2.173
							1.46556	-2.175
							1.46667	-2.175
							1.46778	-2.174
							1.46889	-2.172
							1.47	-2.175
							1.47111	-2.175
							1.47222	-2.174
							1.47333	-2.173
							1.47444	-2.174
							1.47583	-2.175
							1.47694	-2.175
							1.47806	-2.174
							1.47917	-2.173
							1.48028	-2.175
							1.48139	-2.175
							1.4825	-2.175
							1.48361	-2.173
							1.48472	-2.175
							1.48583	-2.175
							1.48694	-2.175
							1.48833	-2.173
							1.48944	-2.175
							1.49056	-2.176
							1.49167	-2.175
							1.49278	-2.174
							1.49389	-2.174
							1.495	-2.176
							1.49611	-2.175
							1.49722	-2.175
							1.49833	-2.173	0
							1.49972	-2.176	0
							1.50083	-2.176
							1.50194	-2.175
							1.50306	-2.173
							1.50417	-2.175
							1.50528	-2.176
							1.50639	-2.175
							1.5075	-2.174
							1.50861	-2.175
							1.50972	-2.176
							1.51111	-2.176
							1.51222	-2.175
							1.51333	-2.174
							1.51444	-2.176
							1.51556	-2.176
							1.51667	-2.176
							1.51778	-2.174
							1.51889	-2.176
							1.52	-2.176
							1.52111	-2.176
							1.52222	-2.175
							1.52361	-2.175
							1.52472	-2.176
							1.52583	-2.176
							1.52694	-2.176
							1.52806	-2.174
							1.52917	-2.176
							1.53028	-2.176
							1.53139	-2.176
							1.5325	-2.174
							1.53361	-2.176
							1.535	-2.176
							1.53611	-2.176
							1.53722	-2.176
							1.53833	-2.175
							1.53944	-2.177
							1.54056	-2.176
							1.54167	-2.176
							1.54278	-2.174
							1.54389	-2.176
							1.545	-2.177
							1.54611	-2.176
							1.5475	-2.175
							1.54861	-2.176
							1.54972	-2.177
							1.55083	-2.176
							1.55194	-2.176
							1.55306	-2.174
							1.55417	-2.177
							1.55528	-2.177
							1.55639	-2.176
							1.5575	-2.175
							1.55889	-2.176
							1.56	-2.177
							1.56111	-2.177
							1.56222	-2.176
							1.56333	-2.176
							1.56444	-2.177
							1.56556	-2.177
							1.56667	-2.176
							1.56778	-2.175
							1.56889	-2.177
							1.57028	-2.177
							1.57139	-2.176
							1.5725	-2.176
							1.57361	-2.176
							1.57472	-2.177
							1.57583	-2.177
							1.57694	-2.176
							1.57806	-2.175
							1.57917	-2.177
							1.58028	-2.177
							1.58139	-2.177
							1.58278	-2.175
							1.58389	-2.177
							1.585	-2.177
							1.58611	-2.177
							1.58722	-2.177
							1.58833	-2.175
							1.58944	-2.178
							1.59056	-2.178
							1.59167	-2.177
							1.59278	-2.175
							1.59417	-2.177
							1.59528	-2.178
							1.59639	-2.177
							1.5975	-2.177
							1.59861	-2.176
							1.59972	-2.178
							1.60083	-2.178
							1.60194	-2.177
							1.60306	-2.176
							1.60417	-2.178
							1.60528	-2.178
							1.60667	-2.177
							1.60778	-2.177
							1.60889	-2.176
							1.61	-2.178
							1.61111	-2.178
							1.61222	-2.177
							1.61333	-2.175
							1.61444	-2.178
							1.61556	-2.178
							1.61667	-2.178
							1.61806	-2.177
							1.61917	-2.177
							1.62028	-2.178
							1.62139	-2.178
							1.6225	-2.177
							1.62361	-2.175
							1.62472	-2.178
							1.62583	-2.178
							1.62694	-2.178
							1.62806	-2.177
							1.62944	-2.177
							1.63056	-2.178
							1.63167	-2.178
							1.63278	-2.178
							1.63389	-2.176
							1.635	-2.178
							1.63611	-2.178
							1.63722	-2.178
							1.63833	-2.177
							1.63944	-2.177
							1.64056	-2.178
							1.64194	-2.179
							1.64306	-2.178
							1.64417	-2.176
							1.64528	-2.178
							1.64639	-2.178
							1.6475	-2.178
							1.64861	-2.178
							1.64972	-2.176
							1.65083	-2.179
							1.65194	-2.178
							1.65333	-2.178
							1.65444	-2.176
							1.65556	-2.178
							1.65667	-2.179
							1.65778	-2.179
							1.65889	-2.178
							1.66	-2.177
							1.66111	-2.179
							1.66222	-2.179
							1.66333	-2.178
							1.66444	-2.177
							1.66583	-2.178
							1.66694	-2.179
							1.66806	-2.179
							1.66917	-2.178
							1.67028	-2.176
							1.67139	-2.179
							1.6725	-2.179
							1.67361	-2.179
							1.67472	-2.178
							1.67583	-2.178
							1.67722	-2.179
							1.67833	-2.179
							1.67944	-2.178
							1.68056	-2.177
							1.68167	-2.178
							1.68278	-2.18
							1.68389	-2.179
							1.685	-2.179
							1.68611	-2.177
							1.68722	-2.179
							1.68861	-2.179
							1.68972	-2.179
							1.69083	-2.177
							1.69194	-2.179
							1.69306	-2.179
							1.69417	-2.179
							1.69528	-2.179
							1.69639	-2.177
							1.6975	-2.179
							1.69861	-2.179
							1.69972	-2.179
							1.70111	-2.178
							1.70222	-2.178
							1.70333	-2.18
							1.70444	-2.18
							1.70556	-2.179
							1.70667	-2.177
							1.70778	-2.179
							1.70889	-2.179
							1.71	-2.179
							1.71111	-2.179
							1.7125	-2.177
							1.71361	-2.18
							1.71472	-2.18
							1.71583	-2.179
							1.71694	-2.178
							1.71806	-2.179
							1.71917	-2.18
							1.72028	-2.179
							1.72139	-2.179
							1.7225	-2.179
							1.72389	-2.179
							1.725	-2.18
							1.72611	-2.18
							1.72722	-2.179
							1.72833	-2.178
							1.72944	-2.18
							1.73056	-2.18
							1.73167	-2.179
							1.73278	-2.179
							1.73389	-2.179
							1.735	-2.18
							1.73639	-2.18
							1.7375	-2.179
							1.73861	-2.177
							1.73972	-2.18
							1.74083	-2.18
							1.74194	-2.18
							1.74306	-2.179
							1.74417	-2.178
							1.74528	-2.18
							1.74639	-2.18
							1.74778	-2.18
							1.74889	-2.179
							1.75	-2.179
							1.75111	-2.18
							1.75222	-2.18
							1.75333	-2.18
							1.75444	-2.178
							1.75556	-2.18
							1.75667	-2.18
							1.75778	-2.18
							1.75889	-2.179
							1.76028	-2.178
							1.76139	-2.18
							1.7625	-2.18
							1.76361	-2.18
							1.76472	-2.179
							1.76583	-2.179
							1.76694	-2.181
							1.76806	-2.181
							1.76917	-2.18
							1.77028	-2.179
							1.77167	-2.18
							1.77278	-2.181
							1.77389	-2.18
							1.775	-2.18
							1.77611	-2.178
							1.77722	-2.18
							1.77833	-2.181
							1.77944	-2.18
							1.78056	-2.18
							1.78167	-2.179
							1.78306	-2.181
							1.78417	-2.181
							1.78528	-2.18
							1.78639	-2.179
							1.7875	-2.18
							1.78861	-2.181
							1.78972	-2.181
							1.79083	-2.18
							1.79194	-2.178
							1.79306	-2.181
							1.79417	-2.181
							1.79556	-2.18
							1.79667	-2.18
							1.79778	-2.179
							1.79889	-2.181
							1.8	-2.181
							1.80111	-2.181
							1.80222	-2.18
							1.80333	-2.179
							1.80444	-2.181
							1.80556	-2.181
							1.80694	-2.181
							1.80806	-2.179
							1.80917	-2.18
							1.81028	-2.182
							1.81139	-2.181
							1.8125	-2.181
							1.81361	-2.179
							1.81472	-2.181
							1.81583	-2.182
							1.81694	-2.181
							1.81806	-2.181
							1.81944	-2.179
							1.82056	-2.182
							1.82167	-2.181
							1.82278	-2.181
							1.82389	-2.181
							1.825	-2.18
							1.82611	-2.181
							1.82722	-2.181
							1.82833	-2.181
							1.82944	-2.18
							1.83083	-2.18
							1.83194	-2.182
							1.83306	-2.181
							1.83417	-2.181
							1.83528	-2.179
							1.83639	-2.181
							1.8375	-2.182
							1.83861	-2.182
							1.83972	-2.181
							1.84083	-2.179
							1.84222	-2.182
							1.84333	-2.182
							1.84444	-2.181
							1.84556	-2.181
							1.84667	-2.18
							1.84778	-2.182
							1.84889	-2.182
							1.85	-2.182
							1.85111	-2.181
							1.85222	-2.18
							1.85333	-2.182
							1.85472	-2.182
							1.85583	-2.182
							1.85694	-2.181
							1.85806	-2.181
							1.85917	-2.182
							1.86028	-2.182
							1.86139	-2.182
							1.8625	-2.181
							1.86361	-2.181
							1.86472	-2.182
							1.86611	-2.182
							1.86722	-2.182
							1.86833	-2.18
							1.86944	-2.182
							1.87056	-2.183
							1.87167	-2.182
							1.87278	-2.182
							1.87389	-2.18
							1.875	-2.182
							1.87611	-2.182
							1.87722	-2.182
							1.87861	-2.182
							1.87972	-2.18
							1.88083	-2.183
							1.88194	-2.182
							1.88306	-2.182
							1.88417	-2.182
							1.88528	-2.18
							1.88639	-2.182
							1.8875	-2.183
							1.88861	-2.182
							1.89	-2.182
							1.89111	-2.181
							1.89222	-2.183
							1.89333	-2.183
							1.89444	-2.182
							1.89556	-2.182
							1.89667	-2.181
							1.89778	-2.183
							1.89889	-2.183
							1.9	-2.182
							1.90139	-2.182
							1.9025	-2.181
							1.90361	-2.183
							1.90472	-2.183
							1.90583	-2.183
							1.90694	-2.182
							1.90806	-2.182
							1.90917	-2.183
							1.91028	-2.183
							1.91139	-2.183
							1.9125	-2.182
							1.91389	-2.182
							1.915	-2.183
							1.91611	-2.183
							1.91722	-2.183
							1.91833	-2.181
							1.91944	-2.182
							1.92056	-2.183
							1.92167	-2.183
							1.92278	-2.183
							1.92389	-2.181
							1.92528	-2.182
							1.92639	-2.183
							1.9275	-2.183
							1.92861	-2.183
							1.92972	-2.181
							1.93083	-2.183
							1.93194	-2.183
							1.93306	-2.183
							1.93417	-2.182
							1.93528	-2.181
							1.93639	-2.183
							1.93778	-2.184
							1.93889	-2.183
							1.94	-2.183
							1.94111	-2.181
							1.94222	-2.183
							1.94333	-2.184
							1.94444	-2.184
							1.94556	-2.183
							1.94667	-2.181
							1.94778	-2.183
							1.94917	-2.184
							1.95028	-2.183
							1.95139	-2.183
							1.9525	-2.181
							1.95361	-2.184
							1.95472	-2.184
							1.95583	-2.183
							1.95694	-2.183
							1.95806	-2.181
							1.95917	-2.184
							1.96056	-2.184
							1.96167	-2.183
							1.96278	-2.183
							1.96389	-2.181
							1.965	-2.184
							1.96611	-2.184
							1.96722	-2.184
							1.96833	-2.183
							1.96944	-2.181
							1.97056	-2.184
							1.97167	-2.184
							1.97306	-2.184
							1.97417	-2.183
							1.97528	-2.182
							1.97639	-2.184
							1.9775	-2.184
							1.97861	-2.183
							1.97972	-2.183
							1.98083	-2.182
							1.98194	-2.184
							1.98306	-2.184
							1.98444	-2.184
							1.98556	-2.184
							1.98667	-2.182
							1.98778	-2.184
							1.98889	-2.184
							1.99	-2.184
							1.99111	-2.184
							1.99222	-2.182
							1.99333	-2.184
							1.99444	-2.184
							1.99556	-2.184
							1.99694	-2.184
							1.99806	-2.182
							1.99917	-2.184	0
							2.00028	-2.184
							2.00139	-2.184
							2.0025	-2.184
							2.00361	-2.182
							2.00472	-2.185
							2.00583	-2.184
							2.00694	-2.184
							2.00833	-2.184
							2.00944	-2.182
							2.01056	-2.185
							2.01167	-2.184
							2.01278	-2.184
							2.01389	-2.184
							2.015	-2.182
							2.01611	-2.185
							2.01722	-2.185
							2.01833	-2.185
							2.01972	-2.184
							2.02083	-2.182
							2.02194	-2.185
							2.02306	-2.185
							2.02417	-2.185
							2.02528	-2.184
							2.02639	-2.182
							2.0275	-2.185
							2.02861	-2.185
							2.02972	-2.185
							2.03083	-2.184
							2.03222	-2.182
							2.03333	-2.185
							2.03444	-2.185
							2.03556	-2.184
							2.03667	-2.184
							2.03778	-2.182
							2.03889	-2.185
							2.04	-2.185
							2.04111	-2.185
							2.04222	-2.184
							2.04361	-2.183
							2.04472	-2.185
							2.04583	-2.185
							2.04694	-2.185
							2.04806	-2.185
							2.04917	-2.183
							2.05028	-2.185
							2.05139	-2.185
							2.0525	-2.185
							2.05361	-2.185
							2.05472	-2.183
							2.05611	-2.185
							2.05722	-2.186
							2.05833	-2.185
							2.05944	-2.185
							2.06056	-2.184
							2.06167	-2.185
							2.06278	-2.186
							2.06389	-2.185
							2.065	-2.185
							2.06611	-2.184
							2.0675	-2.184
							2.06861	-2.186
							2.06972	-2.186
							2.07083	-2.185
							2.07194	-2.185
							2.07306	-2.184
							2.07417	-2.186
							2.07528	-2.185
							2.07639	-2.185
							2.0775	-2.185
							2.07889	-2.184
							2.08	-2.186
							2.08111	-2.186
							2.08222	-2.185
							2.08333	-2.185
							2.08444	-2.183
							2.08556	-2.185
							2.08667	-2.186
							2.08778	-2.185
							2.08889	-2.186
							2.09	-2.183
							2.09139	-2.185
							2.0925	-2.186
							2.09361	-2.186
							2.09472	-2.185
							2.09583	-2.184
							2.09694	-2.185
							2.09806	-2.186
							2.09917	-2.186
							2.10028	-2.185
							2.10139	-2.185
							2.10278	-2.185
							2.10389	-2.186
							2.105	-2.186
							2.10611	-2.186
							2.10722	-2.185
							2.10833	-2.185
							2.10944	-2.186
							2.11056	-2.186
							2.11167	-2.186
							2.11278	-2.186
							2.11389	-2.184
							2.11528	-2.187
							2.11639	-2.186
							2.1175	-2.186
							2.11861	-2.186
							2.11972	-2.184
							2.12083	-2.187
							2.12194	-2.186
							2.12306	-2.186
							2.12417	-2.186
							2.12528	-2.184
							2.12667	-2.186
							2.12778	-2.187
							2.12889	-2.186
							2.13	-2.186
							2.13111	-2.185
							2.13222	-2.185
							2.13333	-2.187
							2.13444	-2.186
							2.13556	-2.186
							2.13667	-2.186
							2.13806	-2.185
							2.13917	-2.187
							2.14028	-2.187
							2.14139	-2.186
							2.1425	-2.186
							2.14361	-2.185
							2.14472	-2.187
							2.14583	-2.187
							2.14694	-2.186
							2.14806	-2.186
							2.14917	-2.184
							2.15056	-2.187
							2.15167	-2.187
							2.15278	-2.187
							2.15389	-2.186
							2.155	-2.185
							2.15611	-2.186
							2.15722	-2.187
							2.15833	-2.187
							2.15944	-2.186
							2.16056	-2.186
							2.16194	-2.185
							2.16306	-2.187
							2.16417	-2.187
							2.16528	-2.187
							2.16639	-2.186
							2.1675	-2.185
							2.16861	-2.187
							2.16972	-2.187
							2.17083	-2.187
							2.17194	-2.186
							2.17306	-2.185
							2.17444	-2.187
							2.17556	-2.187
							2.17667	-2.187
							2.17778	-2.187
							2.17889	-2.186
							2.18	-2.186
							2.18111	-2.188
							2.18222	-2.187
							2.18333	-2.187
							2.18444	-2.187
							2.18583	-2.185
							2.18694	-2.187
							2.18806	-2.187
							2.18917	-2.187
							2.19028	-2.187
							2.19139	-2.186
							2.1925	-2.187
							2.19361	-2.188
							2.19472	-2.187
							2.19583	-2.187
							2.19722	-2.187
							2.19833	-2.186
							2.19944	-2.187
							2.20056	-2.187
							2.20167	-2.187
							2.20278	-2.187
							2.20389	-2.185
							2.205	-2.188
							2.20611	-2.188
							2.20722	-2.188
							2.20833	-2.187
							2.20972	-2.186
							2.21083	-2.187
							2.21194	-2.188
							2.21306	-2.188
							2.21417	-2.187
							2.21528	-2.187
							2.21639	-2.186
							2.2175	-2.188
							2.21861	-2.188
							2.21972	-2.188
							2.22111	-2.187
							2.22222	-2.185
							2.22333	-2.188
							2.22444	-2.188
							2.22556	-2.188
							2.22667	-2.188
							2.22778	-2.186
							2.22889	-2.187
							2.23	-2.188
							2.23111	-2.188
							2.23222	-2.188
							2.23361	-2.187
							2.23472	-2.186
							2.23583	-2.188
							2.23694	-2.188
							2.23806	-2.188
							2.23917	-2.188
							2.24028	-2.186
							2.24139	-2.188
							2.2425	-2.189
							2.24361	-2.188
							2.245	-2.188
							2.24611	-2.187
							2.24722	-2.187
							2.24833	-2.189
							2.24944	-2.189
							2.25056	-2.188
							2.25167	-2.188
							2.25278	-2.186
							2.25389	-2.189
							2.255	-2.189
							2.25639	-2.188
							2.2575	-2.188
							2.25861	-2.186
							2.25972	-2.188
							2.26083	-2.189
							2.26194	-2.188
							2.26306	-2.188
							2.26417	-2.186
							2.26528	-2.188
							2.26639	-2.189
							2.2675	-2.189
							2.26889	-2.188
							2.27	-2.186
							2.27111	-2.188
							2.27222	-2.189
							2.27333	-2.188
[truncated: 9,867 more rows]

## Sheet: Fig4.c
Fig4.c
					70% C2H2			Outlet
				Time(min)	pA		Time(min)	pA
				0.000833333	51.78		0.0008	48.67
				0.00167	51.78		0.0017	48.67
				0.0025	51.77		0.0025	48.67
				0.00333	51.77		0.0033	48.67
				0.00417	51.76		0.0042	48.68
				0.005	51.76		0.005	48.68
				0.00583	51.75		0.0058	48.68
				0.00667	51.75		0.0067	48.68
				0.0075	51.75		0.0075	48.68
				0.00833	51.75		0.0083	48.68
				0.00917	51.75		0.0092	48.68
				0.01	51.75		0.01	48.68
				0.01083	51.75		0.0108	48.68
				0.01167	51.74		0.0117	48.68
				0.0125	51.74		0.0125	48.68
				0.01333	51.74		0.0133	48.68
				0.01417	51.73		0.0142	48.68
				0.015	51.73		0.015	48.68
				0.01583	51.73		0.0158	48.68
				0.01667	51.72		0.0167	48.67
				0.0175	51.72		0.0175	48.67
				0.01833	51.71		0.0183	48.67
				0.01917	51.7		0.0192	48.67
				0.02	51.7		0.02	48.67
				0.02083	51.7		0.0208	48.67
				0.02167	51.69		0.0217	48.67
				0.0225	51.69		0.0225	48.67
				0.02333	51.69		0.0233	48.67
				0.02417	51.69		0.0242	48.67
				0.025	51.68		0.025	48.67
				0.02583	51.68		0.0258	48.67
				0.02667	51.68		0.0267	48.67
				0.0275	51.69		0.0275	48.67
				0.02833	51.69		0.0283	48.67
				0.02917	51.69		0.0292	48.67
				0.03	51.69		0.03	48.67
				0.03083	51.7		0.0308	48.67
				0.03167	51.7		0.0317	48.67
				0.0325	51.7		0.0325	48.68
				0.03333	51.71		0.0333	48.68
				0.03417	51.71		0.0342	48.68
				0.035	51.72		0.035	48.68
				0.03583	51.72		0.0358	48.69
				0.03667	51.73		0.0367	48.69
				0.0375	51.73		0.0375	48.69
				0.03833	51.73		0.0383	48.7
				0.03917	51.74		0.0392	48.7
				0.04	51.74		0.04	48.7
				0.04083	51.75		0.0408	48.7
				0.04167	51.75		0.0417	48.71
				0.0425	51.75		0.0425	48.71
				0.04333	51.76		0.0433	48.71
				0.04417	51.76		0.0442	48.72
				0.045	51.76		0.045	48.72
				0.04583	51.76		0.0458	48.72
				0.04667	51.77		0.0467	48.72
				0.0475	51.77		0.0475	48.72
				0.04833	51.77		0.0483	48.72
				0.04917	51.77		0.0492	48.72
				0.05	51.77		0.05	48.72
				0.05083	51.77		0.0508	48.72
				0.05167	51.77		0.0517	48.72
				0.0525	51.77		0.0525	48.72
				0.05333	51.77		0.0533	48.72
				0.05417	51.76		0.0542	48.72
				0.055	51.76		0.055	48.72
				0.05583	51.76		0.0558	48.72
				0.05667	51.76		0.0567	48.72
				0.0575	51.76		0.0575	48.72
				0.05833	51.76		0.0583	48.72
				0.05917	51.76		0.0592	48.72
				0.06	51.76		0.06	48.72
				0.06083	51.76		0.0608	48.72
				0.06167	51.76		0.0617	48.72
				0.0625	51.75		0.0625	48.72
				0.06333	51.76		0.0633	48.72
				0.06417	51.76		0.0642	48.72
				0.065	51.76		0.065	48.73
				0.06583	51.76		0.0658	48.73
				0.06667	51.76		0.0667	48.73
				0.0675	51.76		0.0675	48.73
				0.06833	51.77		0.0683	48.73
				0.06917	51.77		0.0692	48.73
				0.07	51.78		0.07	48.73
				0.07083	51.78		0.0708	48.73
				0.07167	51.78		0.0717	48.73
				0.0725	51.79		0.0725	48.74
				0.07333	51.8		0.0733	48.74
				0.07417	51.8		0.0742	48.74
				0.075	51.8		0.075	48.74
				0.07583	51.8		0.0758	48.74
				0.07667	51.81		0.0767	48.74
				0.0775	51.81		0.0775	48.74
				0.07833	51.81		0.0783	48.74
				0.07917	51.81		0.0792	48.74
				0.08	51.81		0.08	48.74
				0.08083	51.81		0.0808	48.75
				0.08167	51.81		0.0817	48.75
				0.0825	51.81		0.0825	48.75
				0.08333	51.81		0.0833	48.75
				0.08417	51.81		0.0842	48.75
				0.085	51.82		0.085	48.75
				0.08583	51.82		0.0858	48.75
				0.08667	51.82		0.0867	48.75
				0.0875	51.82		0.0875	48.75
				0.08833	51.82		0.0883	48.75
				0.08917	51.82		0.0892	48.75
				0.09	51.82		0.09	48.75
				0.09083	51.82		0.0908	48.76
				0.09167	51.82		0.0917	48.76
				0.0925	51.82		0.0925	48.76
				0.09333	51.82		0.0933	48.76
				0.09417	51.82		0.0942	48.77
				0.095	51.82		0.095	48.77
				0.09583	51.81		0.0958	48.77
				0.09667	51.81		0.0967	48.78
				0.0975	51.81		0.0975	48.78
				0.09833	51.8		0.0983	48.78
				0.09917	51.8		0.0992	48.78
				0.1	51.8		0.1	48.78
				0.10083	51.8		0.1008	48.79
				0.10167	51.79		0.1017	48.79
				0.1025	51.79		0.1025	48.79
				0.10333	51.79		0.1033	48.79
				0.10417	51.79		0.1042	48.79
				0.105	51.79		0.105	48.79
				0.10583	51.79		0.1058	48.79
				0.10667	51.79		0.1067	48.79
				0.1075	51.79		0.1075	48.79
				0.10833	51.79		0.1083	48.79
				0.10917	51.8		0.1092	48.79
				0.11	51.8		0.11	48.79
				0.11083	51.8		0.1108	48.79
				0.11167	51.8		0.1117	48.79
				0.1125	51.8		0.1125	48.79
				0.11333	51.8		0.1133	48.78
				0.11417	51.81		0.1142	48.78
				0.115	51.81		0.115	48.78
				0.11583	51.81		0.1158	48.78
				0.11667	51.81		0.1167	48.78
				0.1175	51.81		0.1175	48.77
				0.11833	51.8		0.1183	48.77
				0.11917	51.8		0.1192	48.76
				0.12	51.8		0.12	48.76
				0.12083	51.8		0.1208	48.76
				0.12167	51.8		0.1217	48.75
				0.1225	51.8		0.1225	48.75
				0.12333	51.8		0.1233	48.75
				0.12417	51.8		0.1242	48.74
				0.125	51.8		0.125	48.74
				0.12583	51.8		0.1258	48.74
				0.12667	51.79		0.1267	48.73
				0.1275	51.79		0.1275	48.73
				0.12833	51.79		0.1283	48.73
				0.12917	51.79		0.1292	48.72
				0.13	51.79		0.13	48.72
				0.13083	51.79		0.1308	48.71
				0.13167	51.79		0.1317	48.71
				0.1325	51.79		0.1325	48.7
				0.13333	51.78		0.1333	48.7
				0.13417	51.78		0.1342	48.7
				0.135	51.78		0.135	48.7
				0.13583	51.78		0.1358	48.7
				0.13667	51.78		0.1367	48.7
				0.1375	51.78		0.1375	48.7
				0.13833	51.77		0.1383	48.7
				0.13917	51.77		0.1392	48.7
				0.14	51.77		0.14	48.7
				0.14083	51.77		0.1408	48.7
				0.14167	51.76		0.1417	48.7
				0.1425	51.76		0.1425	48.71
				0.14333	51.76		0.1433	48.71
				0.14417	51.76		0.1442	48.71
				0.145	51.75		0.145	48.71
				0.14583	51.75		0.1458	48.72
				0.14667	51.75		0.1467	48.72
				0.1475	51.75		0.1475	48.72
				0.14833	51.75		0.1483	48.72
				0.14917	51.75		0.1492	48.72
				0.15	51.75		0.15	48.72
				0.15083	51.75		0.1508	48.72
				0.15167	51.75		0.1517	48.72
				0.1525	51.75		0.1525	48.72
				0.15333	51.75		0.1533	48.72
				0.15417	51.76		0.1542	48.72
				0.155	51.76		0.155	48.72
				0.15583	51.76		0.1558	48.72
				0.15667	51.76		0.1567	48.72
				0.1575	51.76		0.1575	48.72
				0.15833	51.76		0.1583	48.72
				0.15917	51.77		0.1592	48.72
				0.16	51.77		0.16	48.71
				0.16083	51.77		0.1608	48.71
				0.16167	51.77		0.1617	48.71
				0.1625	51.77		0.1625	48.71
				0.16333	51.77		0.1633	48.71
				0.16417	51.77		0.1642	48.71
				0.165	51.77		0.165	48.71
				0.16583	51.77		0.1658	48.7
				0.16667	51.77		0.1667	48.7
				0.1675	51.77		0.1675	48.7
				0.16833	51.76		0.1683	48.7
				0.16917	51.76		0.1692	48.7
				0.17	51.77		0.17	48.7
				0.17083	51.77		0.1708	48.7
				0.17167	51.77		0.1717	48.69
				0.1725	51.77		0.1725	48.69
				0.17333	51.77		0.1733	48.69
				0.17417	51.77		0.1742	48.69
				0.175	51.77		0.175	48.69
				0.17583	51.78		0.1758	48.69
				0.17667	51.78		0.1767	48.69
				0.1775	51.78		0.1775	48.69
				0.17833	51.78		0.1783	48.69
				0.17917	51.78		0.1792	48.7
				0.18	51.78		0.18	48.7
				0.18083	51.78		0.1808	48.7
				0.18167	51.78		0.1817	48.7
				0.1825	51.78		0.1825	48.7
				0.18333	51.78		0.1833	48.7
				0.18417	51.78		0.1842	48.7
				0.185	51.78		0.185	48.7
				0.18583	51.78		0.1858	48.7
				0.18667	51.78		0.1867	48.7
				0.1875	51.78		0.1875	48.7
				0.18833	51.78		0.1883	48.71
				0.18917	51.78		0.1892	48.71
				0.19	51.78		0.19	48.71
				0.19083	51.78		0.1908	48.71
				0.19167	51.78		0.1917	48.71
				0.1925	51.78		0.1925	48.71
				0.19333	51.78		0.1933	48.71
				0.19417	51.78		0.1942	48.71
				0.195	51.78		0.195	48.71
				0.19583	51.78		0.1958	48.71
				0.19667	51.78		0.1967	48.72
				0.1975	51.78		0.1975	48.72
				0.19833	51.78		0.1983	48.72
				0.19917	51.78		0.1992	48.72
				0.2	51.78		0.2	48.72
				0.20083	51.78		0.2008	48.72
				0.20167	51.78		0.2017	48.71
				0.2025	51.77		0.2025	48.71
				0.20333	51.77		0.2033	48.71
				0.20417	51.77		0.2042	48.71
				0.205	51.77		0.205	48.71
				0.20583	51.77		0.2058	48.71
				0.20667	51.77		0.2067	48.71
				0.2075	51.76		0.2075	48.71
				0.20833	51.76		0.2083	48.71
				0.20917	51.76		0.2092	48.71
				0.21	51.76		0.21	48.7
				0.21083	51.76		0.2108	48.7
				0.21167	51.75		0.2117	48.7
				0.2125	51.75		0.2125	48.7
				0.21333	51.75		0.2133	48.7
				0.21417	51.75		0.2142	48.7
				0.215	51.75		0.215	48.7
				0.21583	51.75		0.2158	48.7
				0.21667	51.74		0.2167	48.7
				0.2175	51.74		0.2175	48.7
				0.21833	51.74		0.2183	48.7
				0.21917	51.74		0.2192	48.7
				0.22	51.74		0.22	48.69
				0.22083	51.74		0.2208	48.69
				0.22167	51.74		0.2217	48.69
				0.2225	51.74		0.2225	48.68
				0.22333	51.74		0.2233	48.68
				0.22417	51.74		0.2242	48.68
				0.225	51.74		0.225	48.67
				0.22583	51.74		0.2258	48.67
				0.22667	51.74		0.2267	48.67
				0.2275	51.74		0.2275	48.67
				0.22833	51.74		0.2283	48.67
				0.22917	51.74		0.2292	48.67
				0.23	51.74		0.23	48.67
				0.23083	51.74		0.2308	48.67
				0.23167	51.75		0.2317	48.67
				0.2325	51.75		0.2325	48.67
				0.23333	51.75		0.2333	48.67
				0.23417	51.75		0.2342	48.67
				0.235	51.75		0.235	48.67
				0.23583	51.75		0.2358	48.67
				0.23667	51.75		0.2367	48.67
				0.2375	51.75		0.2375	48.67
				0.23833	51.75		0.2383	48.67
				0.23917	51.75		0.2392	48.67
				0.24	51.75		0.24	48.67
				0.24083	51.75		0.2408	48.67
				0.24167	51.75		0.2417	48.67
				0.2425	51.75		0.2425	48.67
				0.24333	51.74		0.2433	48.67
				0.24417	51.74		0.2442	48.67
				0.245	51.74		0.245	48.67
				0.24583	51.74		0.2458	48.67
				0.24667	51.74		0.2467	48.67
				0.2475	51.74		0.2475	48.67
				0.24833	51.73		0.2483	48.67
				0.24917	51.73		0.2492	48.67
				0.25	51.73		0.25	48.67
				0.25083	51.73		0.2508	48.67
				0.25167	51.73		0.2517	48.67
				0.2525	51.73		0.2525	48.67
				0.25333	51.73		0.2533	48.68
				0.25417	51.73		0.2542	48.68
				0.255	51.73		0.255	48.68
				0.25583	51.74		0.2558	48.68
				0.25667	51.74		0.2567	48.68
				0.2575	51.74		0.2575	48.68
				0.25833	51.74		0.2583	48.68
				0.25917	51.74		0.2592	48.68
				0.26	51.74		0.26	48.68
				0.26083	51.74		0.2608	48.68
				0.26167	51.74		0.2617	48.68
				0.2625	51.74		0.2625	48.68
				0.26333	51.74		0.2633	48.68
				0.26417	51.74		0.2642	48.68
				0.265	51.74		0.265	48.68
				0.26583	51.74		0.2658	48.68
				0.26667	51.74		0.2667	48.68
				0.2675	51.74		0.2675	48.68
				0.26833	51.74		0.2683	48.67
				0.26917	51.74		0.2692	48.67
				0.27	51.74		0.27	48.67
				0.27083	51.74		0.2708	48.67
				0.27167	51.74		0.2717	48.67
				0.2725	51.74		0.2725	48.67
				0.27333	51.74		0.2733	48.67
				0.27417	51.74		0.2742	48.67
				0.275	51.74		0.275	48.67
				0.27583	51.74		0.2758	48.66
				0.27667	51.74		0.2767	48.66
				0.2775	51.74		0.2775	48.66
				0.27833	51.74		0.2783	48.66
				0.27917	51.74		0.2792	48.66
				0.28	51.74		0.28	48.66
				0.28083	51.74		0.2808	48.66
				0.28167	51.74		0.2817	48.66
				0.2825	51.74		0.2825	48.66
				0.28333	51.73		0.2833	48.65
				0.28417	51.73		0.2842	48.65
				0.285	51.73		0.285	48.65
				0.28583	51.73		0.2858	48.65
				0.28667	51.73		0.2867	48.65
				0.2875	51.73		0.2875	48.65
				0.28833	51.73		0.2883	48.65
				0.28917	51.73		0.2892	48.65
				0.29	51.74		0.29	48.65
				0.29083	51.74		0.2908	48.65
				0.29167	51.74		0.2917	48.65
				0.2925	51.74		0.2925	48.66
				0.29333	51.74		0.2933	48.66
				0.29417	51.74		0.2942	48.66
				0.295	51.74		0.295	48.66
				0.29583	51.74		0.2958	48.66
				0.29667	51.74		0.2967	48.66
				0.2975	51.74		0.2975	48.66
				0.29833	51.74		0.2983	48.66
				0.29917	51.74		0.2992	48.66
				0.3	51.74		0.3	48.66
				0.30083	51.74		0.3008	48.66
				0.30167	51.74		0.3017	48.66
				0.3025	51.74		0.3025	48.66
				0.30333	51.74		0.3033	48.66
				0.30417	51.74		0.3042	48.66
				0.305	51.74		0.305	48.66
				0.30583	51.74		0.3058	48.66
				0.30667	51.74		0.3067	48.66
				0.3075	51.74		0.3075	48.66
				0.30833	51.74		0.3083	48.66
				0.30917	51.74		0.3092	48.66
				0.31	51.74		0.31	48.66
				0.31083	51.74		0.3108	48.66
				0.31167	51.73		0.3117	48.66
				0.3125	51.73		0.3125	48.66
				0.31333	51.73		0.3133	48.66
				0.31417	51.73		0.3142	48.66
				0.315	51.73		0.315	48.66
				0.31583	51.73		0.3158	48.65
				0.31667	51.72		0.3167	48.65
				0.3175	51.72		0.3175	48.65
				0.31833	51.72		0.3183	48.65
				0.31917	51.72		0.3192	48.65
				0.32	51.72		0.32	48.65
				0.32083	51.72		0.3208	48.65
				0.32167	51.72		0.3217	48.66
				0.3225	51.72		0.3225	48.66
				0.32333	51.72		0.3233	48.66
				0.32417	51.72		0.3242	48.66
				0.325	51.72		0.325	48.66
				0.32583	51.72		0.3258	48.66
				0.32667	51.72		0.3267	48.66
				0.3275	51.72		0.3275	48.67
				0.32833	51.72		0.3283	48.67
				0.32917	51.72		0.3292	48.67
				0.33	51.72		0.33	48.67
				0.33083	51.72		0.3308	48.67
				0.33167	51.72		0.3317	48.68
				0.3325	51.71		0.3325	48.68
				0.33333	51.71		0.3333	48.68
				0.33417	51.71		0.3342	48.68
				0.335	51.71		0.335	48.68
				0.33583	51.7		0.3358	48.69
				0.33667	51.7		0.3367	48.69
				0.3375	51.7		0.3375	48.69
				0.33833	51.69		0.3383	48.7
				0.33917	51.69		0.3392	48.7
				0.34	51.69		0.34	48.7
				0.34083	51.68		0.3408	48.7
				0.34167	51.68		0.3417	48.7
				0.3425	51.68		0.3425	48.71
				0.34333	51.68		0.3433	48.71
				0.34417	51.68		0.3442	48.71
				0.345	51.68		0.345	48.71
				0.34583	51.68		0.3458	48.71
				0.34667	51.68		0.3467	48.7
				0.3475	51.68		0.3475	48.7
				0.34833	51.68		0.3483	48.7
				0.34917	51.68		0.3492	48.7
				0.35	51.69		0.35	48.7
				0.35083	51.69		0.3508	48.69
				0.35167	51.69		0.3517	48.69
				0.3525	51.69		0.3525	48.68
				0.35333	51.69		0.3533	48.68
				0.35417	51.69		0.3542	48.68
				0.355	51.69		0.355	48.67
				0.35583	51.69		0.3558	48.67
				0.35667	51.69		0.3567	48.66
				0.3575	51.69		0.3575	48.65
				0.35833	51.68		0.3583	48.65
				0.35917	51.68		0.3592	48.65
				0.36	51.68		0.36	48.64
				0.36083	51.68		0.3608	48.64
				0.36167	51.68		0.3617	48.63
				0.3625	51.68		0.3625	48.63
				0.36333	51.68		0.3633	48.63
				0.36417	51.69		0.3642	48.63
				0.365	51.69		0.365	48.63
				0.36583	51.69		0.3658	48.62
				0.36667	51.69		0.3667	48.62
				0.3675	51.69		0.3675	48.62
				0.36833	51.69		0.3683	48.62
				0.36917	51.69		0.3692	48.62
				0.37	51.69		0.37	48.62
				0.37083	51.69		0.3708	48.61
				0.37167	51.69		0.3717	48.61
				0.3725	51.69		0.3725	48.61
				0.37333	51.69		0.3733	48.61
				0.37417	51.7		0.3742	48.61
				0.375	51.7		0.375	48.6
				0.37583	51.7		0.3758	48.6
				0.37667	51.7		0.3767	48.6
				0.3775	51.7		0.3775	48.6
				0.37833	51.7		0.3783	48.6
				0.37917	51.7		0.3792	48.6
				0.38	51.7		0.38	48.6
				0.38083	51.7		0.3808	48.61
				0.38167	51.7		0.3817	48.61
				0.3825	51.7		0.3825	48.61
				0.38333	51.69		0.3833	48.61
				0.38417	51.69		0.3842	48.61
				0.385	51.69		0.385	48.61
				0.38583	51.69		0.3858	48.61
				0.38667	51.69		0.3867	48.61
				0.3875	51.69		0.3875	48.62
				0.38833	51.69		0.3883	48.62
				0.38917	51.68		0.3892	48.62
				0.39	51.68		0.39	48.62
				0.39083	51.68		0.3908	48.62
				0.39167	51.68		0.3917	48.62
				0.3925	51.68		0.3925	48.63
				0.39333	51.68		0.3933	48.63
				0.39417	51.68		0.3942	48.63
				0.395	51.68		0.395	48.63
				0.39583	51.68		0.3958	48.63
				0.39667	51.68		0.3967	48.63
				0.3975	51.67		0.3975	48.63
				0.39833	51.67		0.3983	48.63
				0.39917	51.67		0.3992	48.63
				0.4	51.67		0.4	48.63
				0.40083	51.67		0.4008	48.63
				0.40167	51.66		0.4017	48.63
				0.4025	51.66		0.4025	48.63
				0.40333	51.66		0.4033	48.63
				0.40417	51.66		0.4042	48.63
				0.405	51.66		0.405	48.63
				0.40583	51.66		0.4058	48.63
				0.40667	51.66		0.4067	48.62
				0.4075	51.65		0.4075	48.62
				0.40833	51.65		0.4083	48.62
				0.40917	51.65		0.4092	48.62
				0.41	51.65		0.41	48.62
				0.41083	51.65		0.4108	48.62
				0.41167	51.65		0.4117	48.62
				0.4125	51.65		0.4125	48.61
				0.41333	51.66		0.4133	48.61
				0.41417	51.66		0.4142	48.61
				0.415	51.66		0.415	48.61
				0.41583	51.66		0.4158	48.61
				0.41667	51.66		0.4167	48.61
				0.4175	51.67		0.4175	48.6
				0.41833	51.67		0.4183	48.61
				0.41917	51.67		0.4192	48.61
				0.42	51.67		0.42	48.61
				0.42083	51.67		0.4208	48.61
				0.42167	51.67		0.4217	48.61
				0.4225	51.67		0.4225	48.61
				0.42333	51.67		0.4233	48.61
				0.42417	51.67		0.4242	48.61
				0.425	51.67		0.425	48.62
				0.42583	51.67		0.4258	48.62
				0.42667	51.67		0.4267	48.62
				0.4275	51.67		0.4275	48.62
				0.42833	51.67		0.4283	48.62
				0.42917	51.67		0.4292	48.62
				0.43	51.67		0.43	48.62
				0.43083	51.68		0.4308	48.62
				0.43167	51.68		0.4317	48.62
				0.4325	51.68		0.4325	48.62
				0.43333	51.68		0.4333	48.62
				0.43417	51.68		0.4342	48.62
				0.435	51.68		0.435	48.62
				0.43583	51.69		0.4358	48.62
				0.43667	51.69		0.4367	48.62
				0.4375	51.7		0.4375	48.62
				0.43833	51.7		0.4383	48.62
				0.43917	51.7		0.4392	48.62
				0.44	51.71		0.44	48.62
				0.44083	51.71		0.4408	48.61
				0.44167	51.71		0.4417	48.61
				0.4425	51.72		0.4425	48.61
				0.44333	51.72		0.4433	48.6
				0.44417	51.72		0.4442	48.6
				0.445	51.73		0.445	48.6
				0.44583	51.73		0.4458	48.6
				0.44667	51.73		0.4467	48.59
				0.4475	51.73		0.4475	48.59
				0.44833	51.73		0.4483	48.59
				0.44917	51.73		0.4492	48.59
				0.45	51.73		0.45	48.59
				0.45083	51.73		0.4508	48.59
				0.45167	51.73		0.4517	48.59
				0.4525	51.73		0.4525	48.59
				0.45333	51.73		0.4533	48.59
				0.45417	51.72		0.4542	48.59
				0.455	51.72		0.455	48.59
				0.45583	51.72		0.4558	48.59
				0.45667	51.72		0.4567	48.59
				0.4575	51.72		0.4575	48.59
				0.45833	51.71		0.4583	48.59
				0.45917	51.71		0.4592	48.6
				0.46	51.71		0.46	48.6
				0.46083	51.71		0.4608	48.6
				0.46167	51.71		0.4617	48.6
				0.4625	51.7		0.4625	48.6
				0.46333	51.7		0.4633	48.6
				0.46417	51.7		0.4642	48.61
				0.465	51.7		0.465	48.61
				0.46583	51.7		0.4658	48.61
				0.46667	51.7		0.4667	48.62
				0.4675	51.7		0.4675	48.62
				0.46833	51.69		0.4683	48.62
				0.46917	51.69		0.4692	48.62
				0.47	51.69		0.47	48.63
				0.47083	51.69		0.4708	48.63
				0.47167	51.69		0.4717	48.63
				0.4725	51.69		0.4725	48.63
				0.47333	51.69		0.4733	48.63
				0.47417	51.69		0.4742	48.63
				0.475	51.69		0.475	48.64
				0.47583	51.69		0.4758	48.64
				0.47667	51.69		0.4767	48.64
				0.4775	51.69		0.4775	48.64
				0.47833	51.69		0.4783	48.64
				0.47917	51.69		0.4792	48.64
				0.48	51.69		0.48	48.64
				0.48083	51.69		0.4808	48.63
				0.48167	51.68		0.4817	48.63
				0.4825	51.68		0.4825	48.63
				0.48333	51.68		0.4833	48.63
				0.48417	51.68		0.4842	48.63
				0.485	51.68		0.485	48.63
				0.48583	51.67		0.4858	48.62
				0.48667	51.67		0.4867	48.62
				0.4875	51.67		0.4875	48.62
				0.48833	51.67		0.4883	48.61
				0.48917	51.66		0.4892	48.61
				0.49	51.66		0.49	48.61
				0.49083	51.66		0.4908	48.61
				0.49167	51.66		0.4917	48.6
				0.4925	51.66		0.4925	48.6
				0.49333	51.66		0.4933	48.6
				0.49417	51.65		0.4942	48.6
				0.495	51.65		0.495	48.6
				0.49583	51.65		0.4958	48.6
				0.49667	51.65		0.4967	48.6
				0.4975	51.65		0.4975	48.59
				0.49833	51.65		0.4983	48.59
				0.49917	51.65		0.4992	48.59
				0.5	51.65		0.5	48.59
				0.50083	51.65		0.5008	48.59
				0.50167	51.65		0.5017	48.59
				0.5025	51.65		0.5025	48.6
				0.50333	51.65		0.5033	48.6
				0.50417	51.65		0.5042	48.6
				0.505	51.65		0.505	48.6
				0.50583	51.65		0.5058	48.6
				0.50667	51.66		0.5067	48.6
				0.5075	51.66		0.5075	48.6
				0.50833	51.66		0.5083	48.6
				0.50917	51.66		0.5092	48.6
				0.51	51.67		0.51	48.6
				0.51083	51.67		0.5108	48.6
				0.51167	51.67		0.5117	48.6
				0.5125	51.68		0.5125	48.6
				0.51333	51.68		0.5133	48.6
				0.51417	51.68		0.5142	48.6
				0.515	51.68		0.515	48.6
				0.51583	51.68		0.5158	48.6
				0.51667	51.69		0.5167	48.6
				0.5175	51.69		0.5175	48.6
				0.51833	51.69		0.5183	48.6
				0.51917	51.69		0.5192	48.6
				0.52	51.69		0.52	48.6
				0.52083	51.69		0.5208	48.6
				0.52167	51.69		0.5217	48.6
				0.5225	51.69		0.5225	48.6
				0.52333	51.69		0.5233	48.6
				0.52417	51.69		0.5242	48.61
				0.525	51.69		0.525	48.61
				0.52583	51.69		0.5258	48.61
				0.52667	51.69		0.5267	48.61
				0.5275	51.69		0.5275	48.62
				0.52833	51.69		0.5283	48.62
				0.52917	51.69		0.5292	48.62
				0.53	51.69		0.53	48.62
				0.53083	51.69		0.5308	48.62
				0.53167	51.69		0.5317	48.62
				0.5325	51.69		0.5325	48.62
				0.53333	51.69		0.5333	48.62
				0.53417	51.69		0.5342	48.61
				0.535	51.69		0.535	48.61
				0.53583	51.69		0.5358	48.61
				0.53667	51.69		0.5367	48.61
				0.5375	51.69		0.5375	48.6
				0.53833	51.68		0.5383	48.6
				0.53917	51.68		0.5392	48.6
				0.54	51.68		0.54	48.6
				0.54083	51.68		0.5408	48.6
				0.54167	51.67		0.5417	48.6
				0.5425	51.67		0.5425	48.6
				0.54333	51.67		0.5433	48.6
				0.54417	51.67		0.5442	48.6
				0.545	51.67		0.545	48.6
				0.54583	51.67		0.5458	48.6
				0.54667	51.67		0.5467	48.6
				0.5475	51.67		0.5475	48.6
				0.54833	51.68		0.5483	48.6
				0.54917	51.68		0.5492	48.6
				0.55	51.68		0.55	48.6
				0.55083	51.69		0.5508	48.61
				0.55167	51.69		0.5517	48.61
				0.5525	51.7		0.5525	48.61
				0.55333	51.7		0.5533	48.61
				0.55417	51.71		0.5542	48.6
				0.555	51.71		0.555	48.6
				0.55583	51.71		0.5558	48.6
				0.55667	51.72		0.5567	48.6
				0.5575	51.72		0.5575	48.6
				0.55833	51.72		0.5583	48.6
				0.55917	51.72		0.5592	48.6
				0.56	51.72		0.56	48.59
				0.56083	51.72		0.5608	48.59
				0.56167	51.72		0.5617	48.59
				0.5625	51.72		0.5625	48.59
				0.56333	51.72		0.5633	48.59
				0.56417	51.72		0.5642	48.59
				0.565	51.72		0.565	48.59
				0.56583	51.72		0.5658	48.59
				0.56667	51.72		0.5667	48.59
				0.5675	51.72		0.5675	48.59
				0.56833	51.72		0.5683	48.59
				0.56917	51.72		0.5692	48.59
				0.57	51.73		0.57	48.59
				0.57083	51.73		0.5708	48.6
				0.57167	51.73		0.5717	48.6
				0.5725	51.73		0.5725	48.6
				0.57333	51.73		0.5733	48.6
				0.57417	51.73		0.5742	48.6
				0.575	51.74		0.575	48.6
				0.57583	51.74		0.5758	48.6
				0.57667	51.74		0.5767	48.6
				0.5775	51.75		0.5775	48.6
				0.57833	51.75		0.5783	48.6
				0.57917	51.75		0.5792	48.6
				0.58	51.75		0.58	48.6
				0.58083	51.75		0.5808	48.6
				0.58167	51.75		0.5817	48.6
				0.5825	51.75		0.5825	48.6
				0.58333	51.75		0.5833	48.6
				0.58417	51.76		0.5842	48.6
				0.585	51.76		0.585	48.6
				0.58583	51.76		0.5858	48.6
				0.58667	51.76		0.5867	48.6
				0.5875	51.76		0.5875	48.6
				0.58833	51.75		0.5883	48.6
				0.58917	51.75		0.5892	48.59
				0.59	51.75		0.59	48.59
				0.59083	51.75		0.5908	48.59
				0.59167	51.75		0.5917	48.59
				0.5925	51.75		0.5925	48.59
				0.59333	51.74		0.5933	48.59
				0.59417	51.74		0.5942	48.58
				0.595	51.73		0.595	48.58
				0.59583	51.73		0.5958	48.58
				0.59667	51.73		0.5967	48.58
				0.5975	51.73		0.5975	48.58
				0.59833	51.72		0.5983	48.58
				0.59917	51.72		0.5992	48.58
				0.6	51.72		0.6	48.58
				0.60083	51.71		0.6008	48.58
				0.60167	51.71		0.6017	48.58
				0.6025	51.71		0.6025	48.59
				0.60333	51.71		0.6033	48.59
				0.60417	51.71		0.6042	48.59
				0.605	51.71		0.605	48.59
				0.60583	51.7		0.6058	48.59
				0.60667	51.7		0.6067	48.59
				0.6075	51.7		0.6075	48.59
				0.60833	51.7		0.6083	48.59
				0.60917	51.71		0.6092	48.59
				0.61	51.71		0.61	48.59
				0.61083	51.71		0.6108	48.59
				0.61167	51.71		0.6117	48.59
				0.6125	51.71		0.6125	48.59
				0.61333	51.71		0.6133	48.59
				0.61417	51.72		0.6142	48.59
				0.615	51.72		0.615	48.59
				0.61583	51.72		0.6158	48.59
				0.61667	51.72		0.6167	48.59
				0.6175	51.72		0.6175	48.59
				0.61833	51.72		0.6183	48.59
				0.61917	51.71		0.6192	48.59
				0.62	51.71		0.62	48.59
				0.62083	51.71		0.6208	48.59
				0.62167	51.71		0.6217	48.59
				0.6225	51.71		0.6225	48.59
				0.62333	51.71		0.6233	48.59
				0.62417	51.7		0.6242	48.59
				0.625	51.7		0.625	48.59
				0.62583	51.7		0.6258	48.59
				0.62667	51.7		0.6267	48.59
				0.6275	51.7		0.6275	48.59
				0.62833	51.71		0.6283	48.59
				0.62917	51.71		0.6292	48.59
				0.63	51.71		0.63	48.59
				0.63083	51.71		0.6308	48.59
				0.63167	51.71		0.6317	48.59
				0.6325	51.71		0.6325	48.59
				0.63333	51.7		0.6333	48.59
				0.63417	51.7		0.6342	48.59
				0.635	51.7		0.635	48.58
				0.63583	51.7		0.6358	48.58
				0.63667	51.7		0.6367	48.58
				0.6375	51.7		0.6375	48.58
				0.63833	51.7		0.6383	48.58
				0.63917	51.7		0.6392	48.58
				0.64	51.7		0.64	48.58
				0.64083	51.7		0.6408	48.58
				0.64167	51.7		0.6417	48.58
				0.6425	51.71		0.6425	48.58
				0.64333	51.71		0.6433	48.58
				0.64417	51.71		0.6442	48.58
				0.645	51.71		0.645	48.58
				0.64583	51.71		0.6458	48.58
				0.64667	51.71		0.6467	48.58
				0.6475	51.71		0.6475	48.58
				0.64833	51.71		0.6483	48.58
				0.64917	51.71		0.6492	48.58
				0.65	51.71		0.65	48.58
				0.65083	51.71		0.6508	48.58
				0.65167	51.71		0.6517	48.58
				0.6525	51.71		0.6525	48.57
				0.65333	51.71		0.6533	48.57
				0.65417	51.71		0.6542	48.57
				0.655	51.71		0.655	48.57
				0.65583	51.71		0.6558	48.57
				0.65667	51.71		0.6567	48.57
				0.6575	51.71		0.6575	48.57
				0.65833	51.71		0.6583	48.57
				0.65917	51.71		0.6592	48.57
				0.66	51.72		0.66	48.57
				0.66083	51.72		0.6608	48.57
				0.66167	51.72		0.6617	48.57
				0.6625	51.72		0.6625	48.57
				0.66333	51.72		0.6633	48.58
				0.66417	51.72		0.6642	48.58
				0.665	51.73		0.665	48.58
				0.66583	51.73		0.6658	48.58
				0.66667	51.73		0.6667	48.58
				0.6675	51.73		0.6675	48.58
				0.66833	51.73		0.6683	48.58
				0.66917	51.73		0.6692	48.59
				0.67	51.73		0.67	48.59
				0.67083	51.73		0.6708	48.59
				0.67167	51.73		0.6717	48.59
				0.6725	51.73		0.6725	48.6
				0.67333	51.73		0.6733	48.6
				0.67417	51.73		0.6742	48.6
				0.675	51.73		0.675	48.6
				0.67583	51.73		0.6758	48.6
				0.67667	51.73		0.6767	48.6
				0.6775	51.73		0.6775	48.6
				0.67833	51.73		0.6783	48.6
				0.67917	51.73		0.6792	48.6
				0.68	51.73		0.68	48.6
				0.68083	51.73		0.6808	48.6
				0.68167	51.73		0.6817	48.6
				0.6825	51.73		0.6825	48.6
				0.68333	51.73		0.6833	48.6
				0.68417	51.73		0.6842	48.59
				0.685	51.73		0.685	48.59
				0.68583	51.73		0.6858	48.59
				0.68667	51.73		0.6867	48.59
				0.6875	51.73		0.6875	48.59
				0.68833	51.73		0.6883	48.58
				0.68917	51.73		0.6892	48.58
				0.69	51.73		0.69	48.58
				0.69083	51.73		0.6908	48.58
				0.69167	51.73		0.6917	48.58
				0.6925	51.74		0.6925	48.58
				0.69333	51.74		0.6933	48.58
				0.69417	51.74		0.6942	48.58
				0.695	51.74		0.695	48.58
				0.69583	51.74		0.6958	48.58
				0.69667	51.74		0.6967	48.58
				0.6975	51.74		0.6975	48.58
				0.69833	51.74		0.6983	48.58
				0.69917	51.74		0.6992	48.59
				0.7	51.74		0.7	48.59
				0.70083	51.74		0.7008	48.59
				0.70167	51.73		0.7017	48.59
				0.7025	51.73		0.7025	48.6
				0.70333	51.73		0.7033	48.6
				0.70417	51.73		0.7042	48.6
				0.705	51.73		0.705	48.6
				0.70583	51.73		0.7058	48.6
				0.70667	51.73		0.7067	48.6
				0.7075	51.73		0.7075	48.6
				0.70833	51.73		0.7083	48.6
				0.70917	51.73		0.7092	48.6
				0.71	51.73		0.71	48.6
				0.71083	51.74		0.7108	48.6
				0.71167	51.74		0.7117	48.6
				0.7125	51.74		0.7125	48.6
				0.71333	51.74		0.7133	48.6
				0.71417	51.74		0.7142	48.6
				0.715	51.74		0.715	48.6
				0.71583	51.74		0.7158	48.59
				0.71667	51.74		0.7167	48.59
				0.7175	51.74		0.7175	48.59
				0.71833	51.74		0.7183	48.59
				0.71917	51.74		0.7192	48.59
				0.72	51.74		0.72	48.59
				0.72083	51.74		0.7208	48.59
				0.72167	51.74		0.7217	48.58
				0.7225	51.73		0.7225	48.58
				0.72333	51.73		0.7233	48.58
				0.72417	51.73		0.7242	48.58
				0.725	51.73		0.725	48.58
				0.72583	51.73		0.7258	48.58
				0.72667	51.73		0.7267	48.58
				0.7275	51.72		0.7275	48.58
				0.72833	51.72		0.7283	48.57
				0.72917	51.72		0.7292	48.57
				0.73	51.72		0.73	48.57
				0.73083	51.72		0.7308	48.57
				0.73167	51.72		0.7317	48.57
				0.7325	51.71		0.7325	48.57
				0.73333	51.71		0.7333	48.57
				0.73417	51.71		0.7342	48.56
				0.735	51.71		0.735	48.56
				0.73583	51.71		0.7358	48.56
				0.73667	51.71		0.7367	48.56
				0.7375	51.71		0.7375	48.56
				0.73833	51.72		0.7383	48.56
				0.73917	51.72		0.7392	48.56
				0.74	51.72		0.74	48.56
				0.74083	51.72		0.7408	48.56
				0.74167	51.72		0.7417	48.56
				0.7425	51.72		0.7425	48.56
				0.74333	51.72		0.7433	48.56
				0.74417	51.72		0.7442	48.56
				0.745	51.72		0.745	48.56
				0.74583	51.71		0.7458	48.56
				0.74667	51.71		0.7467	48.56
				0.7475	51.71		0.7475	48.56
				0.74833	51.71		0.7483	48.56
				0.74917	51.7		0.7492	48.56
				0.75	51.7		0.75	48.57
				0.75083	51.7		0.7508	48.57
				0.75167	51.7		0.7517	48.57
				0.7525	51.7		0.7525	48.57
				0.75333	51.7		0.7533	48.58
				0.75417	51.7		0.7542	48.58
				0.755	51.69		0.755	48.58
				0.75583	51.69		0.7558	48.58
				0.75667	51.69		0.7567	48.58
				0.7575	51.69		0.7575	48.58
				0.75833	51.69		0.7583	48.58
				0.75917	51.69		0.7592	48.58
				0.76	51.69		0.76	48.58
				0.76083	51.69		0.7608	48.58
				0.76167	51.69		0.7617	48.58
				0.7625	51.69		0.7625	48.58
				0.76333	51.69		0.7633	48.58
				0.76417	51.7		0.7642	48.58
				0.765	51.7		0.765	48.58
				0.76583	51.7		0.7658	48.58
				0.76667	51.7		0.7667	48.58
				0.7675	51.7		0.7675	48.58
				0.76833	51.71		0.7683	48.58
				0.76917	51.71		0.7692	48.58
				0.77	51.71		0.77	48.58
				0.77083	51.72		0.7708	48.58
				0.77167	51.72		0.7717	48.58
				0.7725	51.72		0.7725	48.58
				0.77333	51.72		0.7733	48.58
				0.77417	51.72		0.7742	48.58
				0.775	51.72		0.775	48.58
				0.77583	51.72		0.7758	48.58
				0.77667	51.72		0.7767	48.58
				0.7775	51.71		0.7775	48.58
				0.77833	51.71		0.7783	48.58
				0.77917	51.71		0.7792	48.58
				0.78	51.71		0.78	48.58
				0.78083	51.7		0.7808	48.58
				0.78167	51.7		0.7817	48.58
				0.7825	51.7		0.7825	48.58
				0.78333	51.7		0.7833	48.58
				0.78417	51.7		0.7842	48.58
				0.785	51.7		0.785	48.58
				0.78583	51.7		0.7858	48.58
				0.78667	51.7		0.7867	48.58
				0.7875	51.69		0.7875	48.58
				0.78833	51.69		0.7883	48.58
				0.78917	51.69		0.7892	48.58
				0.79	51.69		0.79	48.58
				0.79083	51.69		0.7908	48.58
				0.79167	51.69		0.7917	48.58
				0.7925	51.69		0.7925	48.58
				0.79333	51.69		0.7933	48.58
				0.79417	51.69		0.7942	48.58
				0.795	51.69		0.795	48.58
				0.79583	51.69		0.7958	48.58
				0.79667	51.69		0.7967	48.58
				0.7975	51.69		0.7975	48.58
				0.79833	51.69		0.7983	48.58
				0.79917	51.69		0.7992	48.58
				0.8	51.69		0.8	48.58
				0.80083	51.69		0.8008	48.58
				0.80167	51.69		0.8017	48.58
				0.8025	51.69		0.8025	48.58
				0.80333	51.69		0.8033	48.58
				0.80417	51.69		0.8042	48.58
				0.805	51.69		0.805	48.58
				0.80583	51.69		0.8058	48.58
				0.80667	51.69		0.8067	48.58
				0.8075	51.69		0.8075	48.58
				0.80833	51.69		0.8083	48.58
				0.80917	51.69		0.8092	48.58
				0.81	51.69		0.81	48.58
				0.81083	51.69		0.8108	48.58
				0.81167	51.69		0.8117	48.58
				0.8125	51.69		0.8125	48.58
				0.81333	51.69		0.8133	48.58
				0.81417	51.69		0.8142	48.58
				0.815	51.69		0.815	48.58
				0.81583	51.69		0.8158	48.58
				0.81667	51.69		0.8167	48.58
				0.8175	51.69		0.8175	48.58
				0.81833	51.69		0.8183	48.58
				0.81917	51.69		0.8192	48.58
				0.82	51.69		0.82	48.58
				0.82083	51.69		0.8208	48.58
				0.82167	51.69		0.8217	48.58
				0.8225	51.69		0.8225	48.58
				0.82333	51.69		0.8233	48.58
				0.82417	51.69		0.8242	48.58
				0.825	51.69		0.825	48.58
				0.82583	51.69		0.8258	48.58
				0.82667	51.69		0.8267	48.58
				0.8275	51.69		0.8275	48.58
				0.82833	51.69		0.8283	48.58
				0.82917	51.68		0.8292	48.58
				0.83	51.68		0.83	48.58
				0.83083	51.68		0.8308	48.59
				0.83167	51.68		0.8317	48.59
				0.8325	51.68		0.8325	48.59
				0.83333	51.68		0.8333	48.59
				0.83417	51.68		0.8342	48.59
				0.835	51.68		0.835	48.59
				0.83583	51.68		0.8358	48.59
				0.83667	51.68		0.8367	48.59
				0.8375	51.68		0.8375	48.59
				0.83833	51.68		0.8383	48.59
				0.83917	51.68		0.8392	48.59
				0.84	51.68		0.84	48.59
				0.84083	51.68		0.8408	48.59
				0.84167	51.68		0.8417	48.59
				0.8425	51.68		0.8425	48.59
				0.84333	51.68		0.8433	48.58
				0.84417	51.68		0.8442	48.58
				0.845	51.68		0.845	48.58
				0.84583	51.68		0.8458	48.58
				0.84667	51.68		0.8467	48.58
				0.8475	51.68		0.8475	48.57
				0.84833	51.68		0.8483	48.57
				0.84917	51.68		0.8492	48.57
				0.85	51.68		0.85	48.57
				0.85083	51.68		0.8508	48.57
				0.85167	51.68		0.8517	48.57
				0.8525	51.68		0.8525	48.57
				0.85333	51.68		0.8533	48.56
				0.85417	51.68		0.8542	48.56
				0.855	51.68		0.855	48.56
				0.85583	51.68		0.8558	48.56
				0.85667	51.68		0.8567	48.56
				0.8575	51.68		0.8575	48.56
				0.85833	51.68		0.8583	48.56
				0.85917	51.68		0.8592	48.56
				0.86	51.68		0.86	48.56
				0.86083	51.68		0.8608	48.56
				0.86167	51.68		0.8617	48.56
				0.8625	51.68		0.8625	48.56
				0.86333	51.68		0.8633	48.55
				0.86417	51.68		0.8642	48.55
				0.865	51.68		0.865	48.55
				0.86583	51.68		0.8658	48.55
				0.86667	51.68		0.8667	48.55
				0.8675	51.68		0.8675	48.55
				0.86833	51.68		0.8683	48.55
				0.86917	51.67		0.8692	48.55
				0.87	51.67		0.87	48.55
				0.87083	51.67		0.8708	48.55
				0.87167	51.67		0.8717	48.56
				0.8725	51.67		0.8725	48.56
				0.87333	51.66		0.8733	48.56
				0.87417	51.66		0.8742	48.56
				0.875	51.66		0.875	48.57
				0.87583	51.66		0.8758	48.57
				0.87667	51.66		0.8767	48.57
				0.8775	51.66		0.8775	48.57
				0.87833	51.66		0.8783	48.57
				0.87917	51.66		0.8792	48.57
				0.88	51.66		0.88	48.57
				0.88083	51.66		0.8808	48.57
				0.88167	51.66		0.8817	48.57
				0.8825	51.66		0.8825	48.57
				0.88333	51.66		0.8833	48.56
				0.88417	51.66		0.8842	48.56
				0.885	51.66		0.885	48.56
				0.88583	51.66		0.8858	48.55
				0.88667	51.66		0.8867	48.55
				0.8875	51.66		0.8875	48.55
				0.88833	51.66		0.8883	48.55
				0.88917	51.66		0.8892	48.54
				0.89	51.65		0.89	48.54
				0.89083	51.65		0.8908	48.54
				0.89167	51.65		0.8917	48.53
				0.8925	51.65		0.8925	48.53
				0.89333	51.65		0.8933	48.53
				0.89417	51.65		0.8942	48.53
				0.895	51.65		0.895	48.53
				0.89583	51.65		0.8958	48.53
				0.89667	51.64		0.8967	48.53
				0.8975	51.64		0.8975	48.53
				0.89833	51.64		0.8983	48.52
				0.89917	51.64		0.8992	48.52
				0.9	51.64		0.9	48.53
				0.90083	51.64		0.9008	48.53
				0.90167	51.64		0.9017	48.53
				0.9025	51.64		0.9025	48.53
				0.90333	51.64		0.9033	48.53
				0.90417	51.64		0.9042	48.53
				0.905	51.64		0.905	48.53
				0.90583	51.64		0.9058	48.53
				0.90667	51.64		0.9067	48.53
				0.9075	51.64		0.9075	48.53
				0.90833	51.64		0.9083	48.53
				0.90917	51.64		0.9092	48.53
				0.91	51.64		0.91	48.53
				0.91083	51.64		0.9108	48.53
				0.91167	51.64		0.9117	48.53
				0.9125	51.63		0.9125	48.53
				0.91333	51.63		0.9133	48.53
				0.91417	51.63		0.9142	48.53
				0.915	51.63		0.915	48.53
				0.91583	51.63		0.9158	48.53
				0.91667	51.63		0.9167	48.53
				0.9175	51.63		0.9175	48.53
				0.91833	51.62		0.9183	48.53
				0.91917	51.62		0.9192	48.53
				0.92	51.62		0.92	48.53
				0.92083	51.62		0.9208	48.53
				0.92167	51.62		0.9217	48.54
				0.9225	51.62		0.9225	48.54
				0.92333	51.62		0.9233	48.54
				0.92417	51.62		0.9242	48.54
				0.925	51.62		0.925	48.55
				0.92583	51.62		0.9258	48.55
				0.92667	51.63		0.9267	48.55
				0.9275	51.63		0.9275	48.55
				0.92833	51.63		0.9283	48.55
				0.92917	51.63		0.9292	48.55
				0.93	51.63		0.93	48.55
				0.93083	51.64		0.9308	48.55
				0.93167	51.64		0.9317	48.55
				0.9325	51.65		0.9325	48.55
				0.93333	51.65		0.9333	48.55
				0.93417	51.65		0.9342	48.55
				0.935	51.66		0.935	48.55
				0.93583	51.66		0.9358	48.55
				0.93667	51.67		0.9367	48.55
				0.9375	51.67		0.9375	48.55
				0.93833	51.67		0.9383	48.55
				0.93917	51.68		0.9392	48.55
				0.94	51.68		0.94	48.55
				0.94083	51.68		0.9408	48.55
				0.94167	51.68		0.9417	48.56
				0.9425	51.68		0.9425	48.56
				0.94333	51.68		0.9433	48.56
				0.94417	51.68		0.9442	48.56
				0.945	51.68		0.945	48.56
				0.94583	51.68		0.9458	48.56
				0.94667	51.68		0.9467	48.56
				0.9475	51.68		0.9475	48.56
				0.94833	51.67		0.9483	48.56
				0.94917	51.67		0.9492	48.56
				0.95	51.67		0.95	48.56
				0.95083	51.67		0.9508	48.56
				0.95167	51.67		0.9517	48.56
				0.9525	51.67		0.9525	48.55
				0.95333	51.67		0.9533	48.55
				0.95417	51.66		0.9542	48.55
				0.955	51.66		0.955	48.55
				0.95583	51.66		0.9558	48.55
				0.95667	51.66		0.9567	48.55
				0.9575	51.66		0.9575	48.55
				0.95833	51.66		0.9583	48.55
				0.95917	51.66		0.9592	48.55
				0.96	51.66		0.96	48.55
				0.96083	51.65		0.9608	48.55
				0.96167	51.65		0.9617	48.55
				0.9625	51.65		0.9625	48.55
				0.96333	51.65		0.9633	48.55
				0.96417	51.65		0.9642	48.55
				0.965	51.65		0.965	48.55
				0.96583	51.65		0.9658	48.55
				0.96667	51.65		0.9667	48.55
				0.9675	51.66		0.9675	48.55
				0.96833	51.66		0.9683	48.55
				0.96917	51.66		0.9692	48.55
				0.97	51.67		0.97	48.55
				0.97083	51.67		0.9708	48.55
				0.97167	51.67		0.9717	48.55
				0.9725	51.68		0.9725	48.55
				0.97333	51.68		0.9733	48.55
				0.97417	51.68		0.9742	48.56
				0.975	51.68		0.975	48.56
				0.97583	51.68		0.9758	48.56
				0.97667	51.68		0.9767	48.56
				0.9775	51.69		0.9775	48.56
				0.97833	51.69		0.9783	48.56
				0.97917	51.69		0.9792	48.56
				0.98	51.69		0.98	48.56
				0.98083	51.69		0.9808	48.56
				0.98167	51.69		0.9817	48.56
				0.9825	51.69		0.9825	48.56
				0.98333	51.68		0.9833	48.56
				0.98417	51.68		0.9842	48.56
				0.985	51.68		0.985	48.56
				0.98583	51.68		0.9858	48.56
				0.98667	51.68		0.9867	48.56
				0.9875	51.68		0.9875	48.56
				0.98833	51.67		0.9883	48.56
				0.98917	51.67		0.9892	48.56
				0.99	51.67		0.99	48.56
				0.99083	51.67		0.9908	48.56
				0.99167	51.67		0.9917	48.56
				0.9925	51.67		0.9925	48.56
				0.99333	51.67		0.9933	48.56
				0.99417	51.67		0.9942	48.56
				0.995	51.66		0.995	48.56
				0.99583	51.66		0.9958	48.56
				0.99667	51.66		0.9967	48.56
				0.9975	51.66		0.9975	48.56
				0.99833	51.66		0.9983	48.56
				0.99917	51.65		0.9992	48.56
				1	51.65		1	48.56
				1.00083	51.65		1.0008	48.56
				1.00167	51.65		1.0017	48.55
				1.0025	51.65		1.0025	48.55
				1.00333	51.64		1.0033	48.55
				1.00417	51.64		1.0042	48.55
				1.005	51.64		1.005	48.55
				1.00583	51.64		1.0058	48.55
				1.00667	51.63		1.0067	48.55
				1.0075	51.63		1.0075	48.55
				1.00833	51.63		1.0083	48.55
				1.00917	51.63		1.0092	48.55
				1.01	51.63		1.01	48.55
				1.01083	51.64		1.0108	48.55
				1.01167	51.64		1.0117	48.55
				1.0125	51.64		1.0125	48.55
				1.01333	51.65		1.0133	48.55
				1.01417	51.65		1.0142	48.55
				1.015	51.65		1.015	48.55
				1.01583	51.65		1.0158	48.55
				1.01667	51.66		1.0167	48.55
				1.0175	51.66		1.0175	48.55
				1.01833	51.66		1.0183	48.55
				1.01917	51.66		1.0192	48.55
				1.02	51.67		1.02	48.55
				1.02083	51.67		1.0208	48.55
				1.02167	51.67		1.0217	48.55
				1.0225	51.67		1.0225	48.55
				1.02333	51.67		1.0233	48.55
				1.02417	51.67		1.0242	48.55
				1.025	51.67		1.025	48.55
				1.02583	51.67		1.0258	48.55
				1.02667	51.67		1.0267	48.55
				1.0275	51.66		1.0275	48.55
				1.02833	51.66		1.0283	48.55
				1.02917	51.66		1.0292	48.55
				1.03	51.66		1.03	48.55
				1.03083	51.66		1.0308	48.55
				1.03167	51.67		1.0317	48.55
				1.0325	51.67		1.0325	48.55
				1.03333	51.67		1.0333	48.55
				1.03417	51.67		1.0342	48.56
				1.035	51.67		1.035	48.56
				1.03583	51.68		1.0358	48.56
				1.03667	51.68		1.0367	48.56
				1.0375	51.68		1.0375	48.56
				1.03833	51.68		1.0383	48.56
				1.03917	51.68		1.0392	48.56
				1.04	51.68		1.04	48.57
				1.04083	51.69		1.0408	48.57
				1.04167	51.69		1.0417	48.57
				1.0425	51.69		1.0425	48.57
				1.04333	51.7		1.0433	48.58
				1.04417	51.7		1.0442	48.58
				1.045	51.7		1.045	48.58
				1.04583	51.7		1.0458	48.58
				1.04667	51.7		1.0467	48.58
				1.0475	51.7		1.0475	48.58
				1.04833	51.7		1.0483	48.58
				1.04917	51.7		1.0492	48.58
				1.05	51.7		1.05	48.58
				1.05083	51.7		1.0508	48.58
				1.05167	51.69		1.0517	48.58
				1.0525	51.69		1.0525	48.58
				1.05333	51.68		1.0533	48.58
				1.05417	51.68		1.0542	48.58
				1.055	51.68		1.055	48.58
				1.05583	51.68		1.0558	48.58
				1.05667	51.67		1.0567	48.58
				1.0575	51.67		1.0575	48.57
				1.05833	51.67		1.0583	48.57
				1.05917	51.66		1.0592	48.57
				1.06	51.66		1.06	48.57
				1.06083	51.66		1.0608	48.57
				1.06167	51.66		1.0617	48.57
				1.0625	51.66		1.0625	48.57
				1.06333	51.66		1.0633	48.57
				1.06417	51.65		1.0642	48.57
				1.065	51.65		1.065	48.57
				1.06583	51.65		1.0658	48.57
				1.06667	51.65		1.0667	48.58
				1.0675	51.65		1.0675	48.58
				1.06833	51.65		1.0683	48.58
				1.06917	51.66		1.0692	48.58
				1.07	51.66		1.07	48.58
				1.07083	51.66		1.0708	48.58
				1.07167	51.66		1.0717	48.58
				1.0725	51.67		1.0725	48.58
				1.07333	51.67		1.0733	48.58
				1.07417	51.67		1.0742	48.58
				1.075	51.67		1.075	48.58
				1.07583	51.67		1.0758	48.58
				1.07667	51.67		1.0767	48.58
				1.0775	51.67		1.0775	48.58
				1.07833	51.67		1.0783	48.58
				1.07917	51.67		1.0792	48.58
				1.08	51.67		1.08	48.58
				1.08083	51.67		1.0808	48.58
				1.08167	51.67		1.0817	48.58
				1.0825	51.67		1.0825	48.58
				1.08333	51.66		1.0833	48.58
				1.08417	51.66		1.0842	48.59
				1.085	51.66		1.085	48.59
				1.08583	51.66		1.0858	48.59
				1.08667	51.66		1.0867	48.59
				1.0875	51.67		1.0875	48.59
				1.08833	51.67		1.0883	48.59
				1.08917	51.67		1.0892	48.59
				1.09	51.67		1.09	48.58
				1.09083	51.67		1.0908	48.58
				1.09167	51.67		1.0917	48.58
				1.0925	51.67		1.0925	48.58
				1.09333	51.67		1.0933	48.58
				1.09417	51.67		1.0942	48.57
				1.095	51.67		1.095	48.57
				1.09583	51.67		1.0958	48.57
				1.09667	51.67		1.0967	48.57
				1.0975	51.66		1.0975	48.56
				1.09833	51.66		1.0983	48.56
				1.09917	51.66		1.0992	48.56
				1.1	51.66		1.1	48.56
				1.10083	51.66		1.1008	48.56
				1.10167	51.66		1.1017	48.56
				1.1025	51.66		1.1025	48.56
				1.10333	51.66		1.1033	48.56
				1.10417	51.66		1.1042	48.57
				1.105	51.66		1.105	48.57
				1.10583	51.66		1.1058	48.57
				1.10667	51.66		1.1067	48.57
				1.1075	51.66		1.1075	48.57
				1.10833	51.66		1.1083	48.58
				1.10917	51.66		1.1092	48.58
				1.11	51.67		1.11	48.58
				1.11083	51.67		1.1108	48.58
				1.11167	51.67		1.1117	48.58
				1.1125	51.67		1.1125	48.58
				1.11333	51.67		1.1133	48.58
				1.11417	51.68		1.1142	48.58
				1.115	51.68		1.115	48.58
				1.11583	51.68		1.1158	48.58
				1.11667	51.68		1.1167	48.58
				1.1175	51.68		1.1175	48.59
				1.11833	51.68		1.1183	48.59
				1.11917	51.69		1.1192	48.59
				1.12	51.69		1.12	48.59
				1.12083	51.69		1.1208	48.59
				1.12167	51.69		1.1217	48.59
				1.1225	51.69		1.1225	48.59
				1.12333	51.69		1.1233	48.59
				1.12417	51.69		1.1242	48.6
				1.125	51.69		1.125	48.6
				1.12583	51.69		1.1258	48.6
				1.12667	51.68		1.1267	48.6
				1.1275	51.68		1.1275	48.6
				1.12833	51.68		1.1283	48.6
				1.12917	51.68		1.1292	48.6
				1.13	51.68		1.13	48.61
				1.13083	51.68		1.1308	48.61
				1.13167	51.68		1.1317	48.61
				1.1325	51.67		1.1325	48.61
				1.13333	51.67		1.1333	48.61
				1.13417	51.67		1.1342	48.61
				1.135	51.67		1.135	48.61
				1.13583	51.67		1.1358	48.61
				1.13667	51.67		1.1367	48.61
				1.1375	51.67		1.1375	48.61
				1.13833	51.67		1.1383	48.61
				1.13917	51.67		1.1392	48.61
				1.14	51.67		1.14	48.61
				1.14083	51.67		1.1408	48.61
				1.14167	51.67		1.1417	48.61
				1.1425	51.67		1.1425	48.61
				1.14333	51.67		1.1433	48.61
				1.14417	51.67		1.1442	48.61
				1.145	51.67		1.145	48.61
				1.14583	51.67		1.1458	48.61
				1.14667	51.66		1.1467	48.6
				1.1475	51.66		1.1475	48.6
				1.14833	51.66		1.1483	48.6
				1.14917	51.66		1.1492	48.6
				1.15	51.66		1.15	48.6
				1.15083	51.66		1.1508	48.6
				1.15167	51.66		1.1517	48.6
				1.1525	51.66		1.1525	48.6
				1.15333	51.67		1.1533	48.6
				1.15417	51.67		1.1542	48.6
				1.155	51.67		1.155	48.6
				1.15583	51.67		1.1558	48.61
				1.15667	51.68		1.1567	48.61
				1.1575	51.68		1.1575	48.61
				1.15833	51.68		1.1583	48.61
				1.15917	51.68		1.1592	48.61
				1.16	51.68		1.16	48.61
				1.16083	51.68		1.1608	48.61
				1.16167	51.68		1.1617	48.61
				1.1625	51.68		1.1625	48.6
				1.16333	51.68		1.1633	48.6
				1.16417	51.68		1.1642	48.6
				1.165	51.68		1.165	48.6
				1.16583	51.68		1.1658	48.59
				1.16667	51.67		1.1667	48.59
				1.1675	51.67		1.1675	48.59
				1.16833	51.67		1.1683	48.58
				1.16917	51.67		1.1692	48.58
				1.17	51.67		1.17	48.58
				1.17083	51.68		1.1708	48.57
				1.17167	51.68		1.1717	48.57
				1.1725	51.68		1.1725	48.56
				1.17333	51.68		1.1733	48.56
				1.17417	51.68		1.1742	48.56
				1.175	51.68		1.175	48.56
				1.17583	51.68		1.1758	48.56
				1.17667	51.68		1.1767	48.55
				1.1775	51.68		1.1775	48.55
				1.17833	51.68		1.1783	48.55
				1.17917	51.68		1.1792	48.55
				1.18	51.67		1.18	48.55
				1.18083	51.67		1.1808	48.55
				1.18167	51.67		1.1817	48.55
				1.1825	51.67		1.1825	48.56
				1.18333	51.67		1.1833	48.56
				1.18417	51.66		1.1842	48.56
				1.185	51.66		1.185	48.56
				1.18583	51.66		1.1858	48.56
				1.18667	51.66		1.1867	48.57
				1.1875	51.65		1.1875	48.57
				1.18833	51.65		1.1883	48.57
				1.18917	51.65		1.1892	48.57
				1.19	51.65		1.19	48.57
				1.19083	51.65		1.1908	48.58
				1.19167	51.65		1.1917	48.58
				1.1925	51.64		1.1925	48.58
				1.19333	51.64		1.1933	48.58
				1.19417	51.64		1.1942	48.58
				1.195	51.64		1.195	48.58
				1.19583	51.64		1.1958	48.58
				1.19667	51.64		1.1967	48.58
				1.1975	51.64		1.1975	48.58
				1.19833	51.64		1.1983	48.58
				1.19917	51.64		1.1992	48.58
				1.2	51.64		1.2	48.58
				1.20083	51.64		1.2008	48.58
				1.20167	51.64		1.2017	48.57
				1.2025	51.64		1.2025	48.57
				1.20333	51.64		1.2033	48.57
				1.20417	51.64		1.2042	48.57
				1.205	51.64		1.205	48.57
				1.20583	51.64		1.2058	48.57
				1.20667	51.64		1.2067	48.57
				1.2075	51.63		1.2075	48.57
				1.20833	51.63		1.2083	48.58
				1.20917	51.63		1.2092	48.58
				1.21	51.63		1.21	48.58
				1.21083	51.64		1.2108	48.58
				1.21167	51.64		1.2117	48.58
				1.2125	51.64		1.2125	48.59
				1.21333	51.64		1.2133	48.59
				1.21417	51.64		1.2142	48.6
				1.215	51.64		1.215	48.6
				1.21583	51.64		1.2158	48.6
				1.21667	51.65		1.2167	48.61
				1.2175	51.65		1.2175	48.61
				1.21833	51.65		1.2183	48.62
				1.21917	51.65		1.2192	48.62
				1.22	51.65		1.22	48.63
				1.22083	51.65		1.2208	48.63
				1.22167	51.66		1.2217	48.63
				1.2225	51.66		1.2225	48.63
				1.22333	51.66		1.2233	48.63
				1.22417	51.66		1.2242	48.63
				1.225	51.66		1.225	48.63
				1.22583	51.65		1.2258	48.63
				1.22667	51.65		1.2267	48.63
				1.2275	51.65		1.2275	48.63
				1.22833	51.65		1.2283	48.62
				1.22917	51.65		1.2292	48.62
				1.23	51.64		1.23	48.61
				1.23083	51.64		1.2308	48.61
				1.23167	51.63		1.2317	48.6
				1.2325	51.63		1.2325	48.6
				1.23333	51.63		1.2333	48.59
				1.23417	51.62		1.2342	48.58
				1.235	51.62		1.235	48.58
				1.23583	51.62		1.2358	48.58
				1.23667	51.61		1.2367	48.57
				1.2375	51.61		1.2375	48.57
				1.23833	51.61		1.2383	48.56
				1.23917	51.61		1.2392	48.56
				1.24	51.61		1.24	48.56
				1.24083	51.6		1.2408	48.55
				1.24167	51.6		1.2417	48.55
				1.2425	51.6		1.2425	48.55
				1.24333	51.6		1.2433	48.55
				1.24417	51.6		1.2442	48.55
				1.245	51.6		1.245	48.54
				1.24583	51.6		1.2458	48.54
				1.24667	51.6		1.2467	48.54
				1.2475	51.61		1.2475	48.54
				1.24833	51.61		1.2483	48.54
				1.24917	51.61		1.2492	48.54
				1.25	51.61		1.25	48.54
				1.25083	51.61		1.2508	48.54
				1.25167	51.61		1.2517	48.54
				1.2525	51.62		1.2525	48.54
				1.25333	51.62		1.2533	48.55
				1.25417	51.63		1.2542	48.55
				1.255	51.63		1.255	48.55
				1.25583	51.63		1.2558	48.55
				1.25667	51.64		1.2567	48.55
				1.2575	51.65		1.2575	48.56
				1.25833	51.65		1.2583	48.56
				1.25917	51.65		1.2592	48.56
				1.26	51.65		1.26	48.57
				1.26083	51.66		1.2608	48.57
				1.26167	51.66		1.2617	48.58
				1.2625	51.66		1.2625	48.58
				1.26333	51.66		1.2633	48.58
				1.26417	51.66		1.2642	48.59
				1.265	51.66		1.265	48.59
				1.26583	51.65		1.2658	48.59
				1.26667	51.65		1.2667	48.6
				1.2675	51.65		1.2675	48.6
				1.26833	51.65		1.2683	48.6
				1.26917	51.65		1.2692	48.6
				1.27	51.65		1.27	48.6
				1.27083	51.65		1.2708	48.6
				1.27167	51.65		1.2717	48.6
				1.2725	51.64		1.2725	48.6
				1.27333	51.64		1.2733	48.6
				1.27417	51.64		1.2742	48.6
				1.275	51.64		1.275	48.6
				1.27583	51.64		1.2758	48.6
				1.27667	51.64		1.2767	48.6
				1.2775	51.65		1.2775	48.6
				1.27833	51.65		1.2783	48.6
				1.27917	51.65		1.2792	48.6
				1.28	51.65		1.28	48.6
				1.28083	51.65		1.2808	48.6
				1.28167	51.65		1.2817	48.6
				1.2825	51.65		1.2825	48.6
				1.28333	51.66		1.2833	48.59
				1.28417	51.66		1.2842	48.59
				1.285	51.66		1.285	48.59
				1.28583	51.66		1.2858	48.59
				1.28667	51.66		1.2867	48.59
				1.2875	51.67		1.2875	48.59
				1.28833	51.67		1.2883	48.59
				1.28917	51.67		1.2892	48.59
				1.29	51.68		1.29	48.58
				1.29083	51.68		1.2908	48.58
				1.29167	51.68		1.2917	48.58
				1.2925	51.68		1.2925	48.58
				1.29333	51.68		1.2933	48.58
				1.29417	51.69		1.2942	48.58
				1.295	51.69		1.295	48.58
				1.29583	51.69		1.2958	48.58
				1.29667	51.69		1.2967	48.58
				1.2975	51.7		1.2975	48.58
				1.29833	51.7		1.2983	48.58
				1.29917	51.7		1.2992	48.58
				1.3	51.7		1.3	48.58
				1.30083	51.7		1.3008	48.58
				1.30167	51.7		1.3017	48.58
				1.3025	51.7		1.3025	48.58
				1.30333	51.7		1.3033	48.58
				1.30417	51.7		1.3042	48.58
				1.305	51.7		1.305	48.58
				1.30583	51.7		1.3058	48.58
				1.30667	51.7		1.3067	48.58
				1.3075	51.7		1.3075	48.58
				1.30833	51.69		1.3083	48.58
				1.30917	51.69		1.3092	48.58
				1.31	51.68		1.31	48.58
				1.31083	51.68		1.3108	48.58
				1.31167	51.68		1.3117	48.58
				1.3125	51.67		1.3125	48.58
				1.31333	51.67		1.3133	48.58
				1.31417	51.66		1.3142	48.58
				1.315	51.65		1.315	48.58
				1.31583	51.65		1.3158	48.58
				1.31667	51.64		1.3167	48.58
				1.3175	51.64		1.3175	48.58
				1.31833	51.63		1.3183	48.57
				1.31917	51.63		1.3192	48.57
				1.32	51.62		1.32	48.57
				1.32083	51.62		1.3208	48.57
				1.32167	51.62		1.3217	48.57
				1.3225	51.62		1.3225	48.57
				1.32333	51.61		1.3233	48.57
				1.32417	51.61		1.3242	48.57
				1.325	51.61		1.325	48.57
				1.32583	51.61		1.3258	48.57
				1.32667	51.62		1.3267	48.58
				1.3275	51.62		1.3275	48.58
				1.32833	51.62		1.3283	48.58
				1.32917	51.62		1.3292	48.58
				1.33	51.63		1.33	48.58
				1.33083	51.63		1.3308	48.59
				1.33167	51.63		1.3317	48.59
				1.3325	51.63		1.3325	48.59
				1.33333	51.63		1.3333	48.6
				1.33417	51.63		1.3342	48.6
				1.335	51.63		1.335	48.6
				1.33583	51.63		1.3358	48.6
				1.33667	51.63		1.3367	48.6
				1.3375	51.63		1.3375	48.6
				1.33833	51.63		1.3383	48.6
				1.33917	51.63		1.3392	48.6
				1.34	51.63		1.34	48.6
				1.34083	51.63		1.3408	48.6
				1.34167	51.63		1.3417	48.6
				1.3425	51.63		1.3425	48.6
				1.34333	51.63		1.3433	48.6
				1.34417	51.63		1.3442	48.6
				1.345	51.63		1.345	48.6
				1.34583	51.63		1.3458	48.6
				1.34667	51.63		1.3467	48.6
				1.3475	51.63		1.3475	48.6
				1.34833	51.63		1.3483	48.6
				1.34917	51.63		1.3492	48.6
				1.35	51.64		1.35	48.59
				1.35083	51.64		1.3508	48.59
				1.35167	51.64		1.3517	48.59
				1.3525	51.65		1.3525	48.58
				1.35333	51.65		1.3533	48.58
				1.35417	51.65		1.3542	48.58
				1.355	51.65		1.355	48.58
				1.35583	51.66		1.3558	48.57
				1.35667	51.66		1.3567	48.57
				1.3575	51.66		1.3575	48.57
				1.35833	51.66		1.3583	48.57
				1.35917	51.66		1.3592	48.57
				1.36	51.66		1.36	48.57
				1.36083	51.66		1.3608	48.56
				1.36167	51.66		1.3617	48.56
				1.3625	51.66		1.3625	48.56
				1.36333	51.66		1.3633	48.57
				1.36417	51.66		1.3642	48.57
				1.365	51.66		1.365	48.57
				1.36583	51.66		1.3658	48.57
				1.36667	51.66		1.3667	48.57
				1.3675	51.67		1.3675	48.57
				1.36833	51.67		1.3683	48.57
				1.36917	51.67		1.3692	48.57
				1.37	51.67		1.37	48.57
				1.37083	51.68		1.3708	48.57
				1.37167	51.68		1.3717	48.56
				1.3725	51.68		1.3725	48.56
				1.37333	51.68		1.3733	48.56
				1.37417	51.69		1.3742	48.56
				1.375	51.69		1.375	48.56
				1.37583	51.69		1.3758	48.56
				1.37667	51.69		1.3767	48.56
				1.3775	51.69		1.3775	48.56
				1.37833	51.69		1.3783	48.57
				1.37917	51.69		1.3792	48.57
				1.38	51.69		1.38	48.57
				1.38083	51.68		1.3808	48.58
				1.38167	51.68		1.3817	48.58
				1.3825	51.68		1.3825	48.58
				1.38333	51.67		1.3833	48.58
				1.38417	51.67		1.3842	48.58
				1.385	51.67		1.385	48.59
				1.38583	51.66		1.3858	48.59
				1.38667	51.66		1.3867	48.59
				1.3875	51.65		1.3875	48.59
				1.38833	51.65		1.3883	48.59
				1.38917	51.65		1.3892	48.59
				1.39	51.65		1.39	48.59
				1.39083	51.65		1.3908	48.59
				1.39167	51.65		1.3917	48.58
				1.3925	51.65		1.3925	48.58
				1.39333	51.65		1.3933	48.58
				1.39417	51.65		1.3942	48.58
				1.395	51.65		1.395	48.58
				1.39583	51.65		1.3958	48.58
				1.39667	51.65		1.3967	48.58
				1.3975	51.65		1.3975	48.58
				1.39833	51.65		1.3983	48.58
				1.39917	51.65		1.3992	48.58
				1.4	51.65		1.4	48.58
				1.40083	51.65		1.4008	48.58
				1.40167	51.65		1.4017	48.58
				1.4025	51.65		1.4025	48.58
				1.40333	51.65		1.4033	48.58
				1.40417	51.66		1.4042	48.57
				1.405	51.66		1.405	48.57
				1.40583	51.66		1.4058	48.57
				1.40667	51.66		1.4067	48.57
				1.4075	51.66		1.4075	48.57
				1.40833	51.66		1.4083	48.57
				1.40917	51.66		1.4092	48.57
				1.41	51.66		1.41	48.57
				1.41083	51.65		1.4108	48.57
				1.41167	51.65		1.4117	48.57
				1.4125	51.65		1.4125	48.57
				1.41333	51.65		1.4133	48.57
				1.41417	51.65		1.4142	48.57
				1.415	51.65		1.415	48.57
				1.41583	51.65		1.4158	48.57
				1.41667	51.65		1.4167	48.57
				1.4175	51.65		1.4175	48.57
				1.41833	51.65		1.4183	48.57
				1.41917	51.65		1.4192	48.57
				1.42	51.64		1.42	48.57
				1.42083	51.64		1.4208	48.57
				1.42167	51.64		1.4217	48.57
				1.4225	51.64		1.4225	48.57
				1.42333	51.64		1.4233	48.57
				1.42417	51.64		1.4242	48.57
				1.425	51.64		1.425	48.57
				1.42583	51.64		1.4258	48.57
				1.42667	51.64		1.4267	48.57
				1.4275	51.64		1.4275	48.57
				1.42833	51.64		1.4283	48.57
				1.42917	51.64		1.4292	48.56
				1.43	51.64		1.43	48.56
				1.43083	51.64		1.4308	48.56
				1.43167	51.64		1.4317	48.56
				1.4325	51.64		1.4325	48.56
				1.43333	51.64		1.4333	48.55
				1.43417	51.64		1.4342	48.55
				1.435	51.64		1.435	48.55
				1.43583	51.63		1.4358	48.55
				1.43667	51.63		1.4367	48.55
				1.4375	51.63		1.4375	48.56
				1.43833	51.63		1.4383	48.56
				1.43917	51.63		1.4392	48.56
				1.44	51.63		1.44	48.56
				1.44083	51.63		1.4408	48.56
				1.44167	51.63		1.4417	48.56
				1.4425	51.63		1.4425	48.57
				1.44333	51.62		1.4433	48.57
				1.44417	51.62		1.4442	48.57
				1.445	51.62		1.445	48.57
				1.44583	51.62		1.4458	48.58
				1.44667	51.62		1.4467	48.58
				1.4475	51.62		1.4475	48.58
				1.44833	51.62		1.4483	48.58
				1.44917	51.62		1.4492	48.58
				1.45	51.62		1.45	48.59
				1.45083	51.63		1.4508	48.59
				1.45167	51.63		1.4517	48.59
				1.4525	51.63		1.4525	48.6
				1.45333	51.63		1.4533	48.6
				1.45417	51.63		1.4542	48.6
				1.455	51.63		1.455	48.6
				1.45583	51.63		1.4558	48.6
				1.45667	51.64		1.4567	48.61
				1.4575	51.64		1.4575	48.61
				1.45833	51.64		1.4583	48.61
				1.45917	51.64		1.4592	48.61
				1.46	51.64		1.46	48.61
				1.46083	51.64		1.4608	48.61
				1.46167	51.64		1.4617	48.61
				1.4625	51.65		1.4625	48.61
				1.46333	51.65		1.4633	48.61
				1.46417	51.64		1.4642	48.61
				1.465	51.64		1.465	48.61
				1.46583	51.64		1.4658	48.61
				1.46667	51.64		1.4667	48.61
				1.4675	51.64		1.4675	48.61
				1.46833	51.64		1.4683	48.61
				1.46917	51.64		1.4692	48.61
				1.47	51.64		1.47	48.61
				1.47083	51.64		1.4708	48.6
				1.47167	51.64		1.4717	48.6
				1.4725	51.64		1.4725	48.6
				1.47333	51.64		1.4733	48.6
				1.47417	51.64		1.4742	48.6
				1.475	51.64		1.475	48.6
				1.47583	51.64		1.4758	48.6
				1.47667	51.64		1.4767	48.6
				1.4775	51.64		1.4775	48.6
				1.47833	51.64		1.4783	48.6
				1.47917	51.64		1.4792	48.6
				1.48	51.64		1.48	48.6
				1.48083	51.64		1.4808	48.6
				1.48167	51.64		1.4817	48.6
				1.4825	51.64		1.4825	48.6
				1.48333	51.64		1.4833	48.6
				1.48417	51.64		1.4842	48.6
				1.485	51.64		1.485	48.6
				1.48583	51.63		1.4858	48.6
				1.48667	51.63		1.4867	48.6
				1.4875	51.63		1.4875	48.6
				1.48833	51.63		1.4883	48.6
				1.48917	51.63		1.4892	48.6
				1.49	51.63		1.49	48.6
				1.49083	51.62		1.4908	48.6
				1.49167	51.62		1.4917	48.6
				1.4925	51.62		1.4925	48.6
				1.49333	51.62		1.4933	48.6
				1.49417	51.62		1.4942	48.6
				1.495	51.62		1.495	48.6
				1.49583	51.62		1.4958	48.6
				1.49667	51.63		1.4967	48.61
				1.4975	51.63		1.4975	48.61
				1.49833	51.63		1.4983	48.61
				1.49917	51.63		1.4992	48.61
				1.5	51.63		1.5	48.62
				1.50083	51.63		1.5008	48.62
				1.50167	51.63		1.5017	48.62
				1.5025	51.63		1.5025	48.62
				1.50333	51.63		1.5033	48.62
				1.50417	51.64		1.5042	48.62
				1.505	51.64		1.505	48.63
				1.50583	51.64		1.5058	48.63
				1.50667	51.64		1.5067	48.63
				1.5075	51.64		1.5075	48.63
				1.50833	51.64		1.5083	48.63
				1.50917	51.64		1.5092	48.63
				1.51	51.64		1.51	48.63
				1.51083	51.65		1.5108	48.63
				1.51167	51.65		1.5117	48.63
				1.5125	51.65		1.5125	48.63
				1.51333	51.65		1.5133	48.63
				1.51417	51.65		1.5142	48.63
				1.515	51.65		1.515	48.62
				1.51583	51.65		1.5158	48.62
				1.51667	51.65		1.5167	48.62
				1.5175	51.65		1.5175	48.62
				1.51833	51.65		1.5183	48.62
				1.51917	51.65		1.5192	48.61
				1.52	51.64		1.52	48.61
				1.52083	51.64		1.5208	48.61
				1.52167	51.64		1.5217	48.61
				1.5225	51.64		1.5225	48.61
				1.52333	51.63		1.5233	48.61
				1.52417	51.63		1.5242	48.61
				1.525	51.63		1.525	48.61
				1.52583	51.63		1.5258	48.61
				1.52667	51.62		1.5267	48.61
				1.5275	51.62		1.5275	48.61
				1.52833	51.61		1.5283	48.61
				1.52917	51.61		1.5292	48.61
				1.53	51.61		1.53	48.61
				1.53083	51.6		1.5308	48.61
				1.53167	51.6		1.5317	48.61
				1.5325	51.6		1.5325	48.61
				1.53333	51.6		1.5333	48.61
				1.53417	51.6		1.5342	48.61
				1.535	51.6		1.535	48.61
				1.53583	51.6		1.5358	48.61
				1.53667	51.6		1.5367	48.61
				1.5375	51.6		1.5375	48.61
				1.53833	51.6		1.5383	48.61
				1.53917	51.6		1.5392	48.61
				1.54	51.6		1.54	48.61
				1.54083	51.6		1.5408	48.61
				1.54167	51.6		1.5417	48.61
				1.5425	51.6		1.5425	48.61
				1.54333	51.6		1.5433	48.61
				1.54417	51.6		1.5442	48.61
				1.545	51.61		1.545	48.61
				1.54583	51.61		1.5458	48.61
				1.54667	51.61		1.5467	48.61
				1.5475	51.61		1.5475	48.61
				1.54833	51.62		1.5483	48.61
				1.54917	51.62		1.5492	48.61
				1.55	51.62		1.55	48.61
				1.55083	51.62		1.5508	48.61
				1.55167	51.62		1.5517	48.61
				1.5525	51.62		1.5525	48.61
				1.55333	51.62		1.5533	48.62
				1.55417	51.62		1.5542	48.62
				1.555	51.62		1.555	48.63
				1.55583	51.63		1.5558	48.63
				1.55667	51.63		1.5567	48.63
				1.5575	51.63		1.5575	48.63
				1.55833	51.63		1.5583	48.64
				1.55917	51.63		1.5592	48.64
				1.56	51.62		1.56	48.64
				1.56083	51.62		1.5608	48.64
				1.56167	51.62		1.5617	48.65
				1.5625	51.62		1.5625	48.65
				1.56333	51.62		1.5633	48.65
				1.56417	51.62		1.5642	48.65
				1.565	51.61		1.565	48.65
				1.56583	51.61		1.5658	48.65
				1.56667	51.61		1.5667	48.65
				1.5675	51.61		1.5675	48.65
				1.56833	51.61		1.5683	48.65
				1.56917	51.61		1.5692	48.65
				1.57	51.61		1.57	48.65
				1.57083	51.61		1.5708	48.65
				1.57167	51.61		1.5717	48.65
				1.5725	51.61		1.5725	48.65
				1.57333	51.62		1.5733	48.65
				1.57417	51.62		1.5742	48.64
				1.575	51.62		1.575	48.64
				1.57583	51.62		1.5758	48.64
				1.57667	51.63		1.5767	48.64
				1.5775	51.63		1.5775	48.63
				1.57833	51.63		1.5783	48.63
				1.57917	51.63		1.5792	48.63
				1.58	51.63		1.58	48.63
				1.58083	51.63		1.5808	48.63
				1.58167	51.63		1.5817	48.62
				1.5825	51.64		1.5825	48.62
				1.58333	51.64		1.5833	48.61
				1.58417	51.64		1.5842	48.61
				1.585	51.64		1.585	48.61
				1.58583	51.64		1.5858	48.6
				1.58667	51.64		1.5867	48.6
				1.5875	51.64		1.5875	48.6
				1.58833	51.63		1.5883	48.59
				1.58917	51.63		1.5892	48.59
				1.59	51.63		1.59	48.58
				1.59083	51.63		1.5908	48.58
				1.59167	51.63		1.5917	48.58
				1.5925	51.63		1.5925	48.58
				1.59333	51.63		1.5933	48.57
				1.59417	51.63		1.5942	48.57
				1.595	51.63		1.595	48.57
				1.59583	51.63		1.5958	48.56
				1.59667	51.63		1.5967	48.56
				1.5975	51.62		1.5975	48.56
				1.59833	51.62		1.5983	48.56
				1.59917	51.63		1.5992	48.56
				1.6	51.63		1.6	48.56
				1.60083	51.63		1.6008	48.56
				1.60167	51.63		1.6017	48.57
				1.6025	51.63		1.6025	48.57
				1.60333	51.63		1.6033	48.57
				1.60417	51.63		1.6042	48.57
				1.605	51.63		1.605	48.58
				1.60583	51.63		1.6058	48.58
				1.60667	51.63		1.6067	48.58
				1.6075	51.63		1.6075	48.58
				1.60833	51.63		1.6083	48.58
				1.60917	51.63		1.6092	48.58
				1.61	51.63		1.61	48.58
				1.61083	51.63		1.6108	48.58
				1.61167	51.63		1.6117	48.58
				1.6125	51.62		1.6125	48.58
				1.61333	51.62		1.6133	48.58
				1.61417	51.62		1.6142	48.58
				1.615	51.61		1.615	48.58
				1.61583	51.61		1.6158	48.58
				1.61667	51.6		1.6167	48.58
				1.6175	51.6		1.6175	48.58
				1.61833	51.6		1.6183	48.58
				1.61917	51.59		1.6192	48.58
				1.62	51.59		1.62	48.58
				1.62083	51.59		1.6208	48.58
				1.62167	51.59		1.6217	48.58
				1.6225	51.58		1.6225	48.58
				1.62333	51.58		1.6233	48.58
				1.62417	51.58		1.6242	48.58
				1.625	51.58		1.625	48.58
				1.62583	51.58		1.6258	48.58
				1.62667	51.58		1.6267	48.58
				1.6275	51.58		1.6275	48.58
				1.62833	51.58		1.6283	48.58
				1.62917	51.58		1.6292	48.58
				1.63	51.58		1.63	48.59
				1.63083	51.58		1.6308	48.59
				1.63167	51.59		1.6317	48.59
				1.6325	51.59		1.6325	48.59
				1.63333	51.59		1.6333	48.59
				1.63417	51.6		1.6342	48.59
				1.635	51.6		1.635	48.59
				1.63583	51.6		1.6358	48.59
				1.63667	51.6		1.6367	48.59
				1.6375	51.6		1.6375	48.59
				1.63833	51.6		1.6383	48.59
				1.63917	51.61		1.6392	48.59
				1.64	51.61		1.64	48.59
				1.64083	51.61		1.6408	48.6
				1.64167	51.61		1.6417	48.6
				1.6425	51.61		1.6425	48.6
				1.64333	51.61		1.6433	48.6
				1.64417	51.61		1.6442	48.6
				1.645	51.61		1.645	48.6
				1.64583	51.61		1.6458	48.6
				1.64667	51.61		1.6467	48.6
				1.6475	51.61		1.6475	48.6
				1.64833	51.61		1.6483	48.6
				1.64917	51.61		1.6492	48.6
				1.65	51.6		1.65	48.6
				1.65083	51.6		1.6508	48.6
				1.65167	51.6		1.6517	48.6
				1.6525	51.6		1.6525	48.6
				1.65333	51.6		1.6533	48.6
				1.65417	51.6		1.6542	48.6
				1.655	51.59		1.655	48.59
				1.65583	51.59		1.6558	48.59
				1.65667	51.59		1.6567	48.59
				1.6575	51.59		1.6575	48.58
				1.65833	51.59		1.6583	48.58
				1.65917	51.59		1.6592	48.58
				1.66	51.59		1.66	48.58
				1.66083	51.59		1.6608	48.58
				1.66167	51.59		1.6617	48.57
				1.6625	51.59		1.6625	48.57
				1.66333	51.59		1.6633	48.57
				1.66417	51.6		1.6642	48.57
[truncated: 30,291 more rows]

## Sheet: Fig4.d
Fig4.d
					1 cm2	25 cm2
				Time(h)	j (mA cm-2)	j (mA cm-2)
				0.000277778	-528.9	-17.592
				0.000555556	-530.4	-17.74
				0.000833333	-522.6	-17.88
				0.00111	-522.6	-17.792
				0.00139	-524.4	-18.32
				0.00167	-519	-19.132
				0.00194	-527.7	-19.076
				0.00222	-533.9	-19.14
				0.0025	-537	-19.24
				0.00278	-546.9	-19.58
				0.00306	-537.8	-19.34
				0.00333	-538.8	-19.44
				0.00361	-546.4	-19.784
				0.00389	-538.8	-20.012
				0.00417	-553.4	-20.108
				0.00444	-537.6	-20.176
				0.00472	-541.3	-20.344
				0.005	-543	-20.024
				0.00528	-546.7	-19.864
				0.00556	-555.1	-19.956
				0.00583	-558.1	-19.824
				0.00611	-557.6	-20.088
				0.00639	-569.9	-20
				0.00667	-554.9	-19.996
				0.00694	-562.9	-20.28
				0.00722	-554.6	-20.42
				0.0075	-546.6	-20.276
				0.00778	-559.1	-20.496
				0.00806	-558.8	-20.704
				0.00833	-559	-20.836
				0.00861	-564.7	-20.856
				0.00889	-564.4	-20.84
				0.00917	-554.3	-20.892
				0.00944	-554.8	-21.084
				0.00972	-551.6	-20.984
				0.01	-554.1	-20.616
				0.01028	-557.4	-20.796
				0.01056	-563.2	-21.02
				0.01083	-564.6	-20.888
				0.01111	-556	-21.06
				0.01139	-542.6	-21.148
				0.01167	-556.9	-21.024
				0.01194	-564.5	-21.372
				0.01222	-570	-20.732
				0.0125	-552	-20.528
				0.01278	-564	-20.516
				0.01306	-553.4	-20.468
				0.01333	-547.8	-20.484
				0.01361	-568.6	-20.644
				0.01389	-557.2	-20.516
				0.01417	-566.7	-20.372
				0.01444	-567.7	-20.352
				0.01472	-549.1	-20.068
				0.015	-540.8	-20.02
				0.01528	-557.2	-20.648
				0.01556	-554.8	-20.86
				0.01583	-554.1	-20.956
				0.01611	-543.8	-20.844
				0.01639	-559.8	-20.948
				0.01667	-562.3	-21.076
				0.01694	-566.5	-21.068
				0.01722	-566.5	-20.792
				0.0175	-547	-20.46
				0.01778	-567.7	-20.984
				0.01806	-566.3	-21.132
				0.01833	-570.9	-21.256
				0.01861	-567.3	-21.368
				0.01889	-566.6	-21.396
				0.01917	-554.4	-21.428
				0.01944	-556.6	-21.108
				0.01972	-556.7	-21.156
				0.02	-558.5	-20.736
				0.02028	-562	-20.644
				0.02056	-560.8	-20.576
				0.02083	-557.6	-20.76
				0.02111	-557.9	-20.56
				0.02139	-562.7	-20.496
				0.02167	-556.2	-20.452
				0.02194	-553.1	-20.668
				0.02222	-548.4	-20.432
				0.0225	-547.9	-20.704
				0.02278	-547.9	-20.644
				0.02306	-548.3	-20.632
				0.02333	-545.8	-20.44
				0.02361	-553.7	-20.28
				0.02389	-565.4	-20.432
				0.02417	-562.8	-20.564
				0.02444	-568.7	-20.428
				0.02472	-552.5	-20.384
				0.025	-548.1	-20.428
				0.02528	-546.3	-20.484
				0.02556	-538.1	-20.216
				0.02583	-549.4	-20.372
				0.02611	-548.4	-20.444
				0.02639	-547.2	-20.472
				0.02667	-560.3	-20.46
				0.02694	-557.5	-20.364
				0.02722	-550.2	-20.5
				0.0275	-543.7	-20.588
				0.02778	-540.7	-20.448
				0.02806	-543.4	-20.336
				0.02833	-553.1	-20.36
				0.02861	-545.5	-20.372
				0.02889	-559.8	-20.42
				0.02917	-566.9	-20.384
				0.02944	-575.7	-20.348
				0.02972	-583.2	-20.208
				0.03	-577.3	-20.02
				0.03028	-584.1	-20.164
				0.03056	-584.9	-20.132
				0.03083	-578.9	-19.972
				0.03111	-594	-20.072
				0.03139	-583.1	-20.208
				0.03167	-588.1	-20.128
				0.03194	-597	-20.064
				0.03222	-592.2	-20.052
				0.0325	-589.6	-19.98
				0.03278	-587.7	-19.916
				0.03306	-590.6	-19.788
				0.03333	-590.1	-19.98
				0.03361	-590.5	-20.048
				0.03389	-586.2	-20.076
				0.03417	-583.6	-20.108
				0.03444	-585.8	-19.716
				0.03472	-594.6	-19.984
				0.035	-589.3	-19.884
				0.03528	-592	-19.852
				0.03556	-602.4	-19.916
				0.03583	-605	-19.88
				0.03611	-607.8	-19.908
				0.03639	-591.6	-19.848
				0.03667	-594.9	-19.8
				0.03694	-604.8	-19.8
				0.03722	-609.4	-19.996
				0.0375	-600.1	-19.932
				0.03778	-594.9	-20.044
				0.03806	-603.7	-20.348
				0.03833	-606.5	-20.164
				0.03861	-609.7	-19.992
				0.03889	-597.3	-20.196
				0.03917	-586.3	-19.824
				0.03944	-577.6	-19.416
				0.03972	-584.7	-19.308
				0.04	-599.6	-19.492
				0.04028	-595.1	-19.544
				0.04056	-603.8	-19.636
				0.04083	-593.6	-19.668
				0.04111	-594.1	-19.816
				0.04139	-589.9	-19.744
				0.04167	-595.1	-19.616
				0.04194	-593.3	-19.776
				0.04222	-568.8	-19.74
				0.0425	-583.8	-19.568
				0.04278	-598.1	-19.248
				0.04306	-580.5	-19.504
				0.04333	-570.4	-19.656
				0.04361	-573.6	-19.524
				0.04389	-565.2	-19.532
				0.04417	-567.8	-19.404
				0.04444	-577.6	-19.328
				0.04472	-595.9	-19.272
				0.045	-592.4	-19.452
				0.04528	-583.7	-19.524
				0.04556	-569.4	-19.452
				0.04583	-588.6	-19.412
				0.04611	-593.9	-19.46
				0.04639	-565.4	-19.428
				0.04667	-575.5	-19.468
				0.04694	-577	-19.428
				0.04722	-577.2	-19.428
				0.0475	-570.3	-19.432
				0.04778	-573.3	-19.504
				0.04806	-578.5	-19.604
				0.04833	-581.8	-19.584
				0.04861	-590.8	-19.304
				0.04889	-581.8	-19.212
				0.04917	-582.6	-19.216
				0.04944	-571.2	-19.116
				0.04972	-564.6	-19.268
				0.05	-581.7	-19.236
				0.05028	-567.2	-19.024
				0.05056	-554.7	-19
				0.05083	-574.3	-19.316
				0.05111	-582	-19.336
				0.05139	-560.4	-19.38
				0.05167	-550.5	-19.068
				0.05194	-569.9	-18.848
				0.05222	-563.6	-18.692
				0.0525	-569	-18.776
				0.05278	-557.3	-18.852
				0.05306	-554.8	-18.828
				0.05333	-555.8	-18.808
				0.05361	-572.6	-18.884
				0.05389	-555.9	-18.828
				0.05417	-545.7	-18.884
				0.05444	-559.9	-18.888
				0.05472	-550.6	-18.84
				0.055	-574.6	-18.732
				0.05528	-586.3	-18.784
				0.05556	-574	-18.804
				0.05583	-573.6	-18.856
				0.05611	-564.8	-18.916
				0.05639	-568.7	-18.804
				0.05667	-557.5	-18.776
				0.05694	-561.1	-18.716
				0.05722	-572.7	-18.06
				0.0575	-571.7	-18.74
				0.05778	-557.4	-18.808
				0.05806	-575.8	-18.752
				0.05833	-556	-18.78
				0.05861	-571.4	-18.816
				0.05889	-580	-18.78
				0.05917	-588.7	-18.572
				0.05944	-585.2	-18.512
				0.05972	-580.5	-18.4
				0.06	-575.6	-18.38
				0.06028	-587.9	-18.524
				0.06056	-572.2	-18.576
				0.06083	-566.8	-18.516
				0.06111	-564.1	-18.58
				0.06139	-556.9	-18.62
				0.06167	-541.3	-18.328
				0.06194	-561.4	-18.116
				0.06222	-560.8	-18.088
				0.0625	-568	-18.188
				0.06278	-566.8	-18.06
				0.06306	-560.8	-18.108
				0.06333	-552.9	-18.184
				0.06361	-562.8	-18.3
				0.06389	-571.4	-18.268
				0.06417	-567.4	-18.38
				0.06444	-576.3	-18.444
				0.06472	-571.3	-17.944
				0.065	-533.3	-17.94
				0.06528	-560.1	-17.856
				0.06556	-572.6	-17.84
				0.06583	-565.4	-17.896
				0.06611	-560.3	-17.876
				0.06639	-554.1	-17.804
				0.06667	-552	-17.972
				0.06694	-538.9	-18.064
				0.06722	-554.6	-18.132
				0.0675	-556.4	-17.884
				0.06778	-547.7	-18.14
				0.06806	-547.1	-17.912
				0.06833	-553.9	-17.788
				0.06861	-550.8	-17.76
				0.06889	-571	-17.604
				0.06917	-568.7	-17.588
				0.06944	-563	-17.8
				0.06972	-557.7	-17.736
				0.07	-550.2	-17.696
				0.07028	-548.3	-17.676
				0.07056	-561.5	-17.56
				0.07083	-552.2	-17.48
				0.07111	-552.5	-17.64
				0.07139	-542.2	-17.772
				0.07167	-539.6	-17.692
				0.07194	-558.6	-17.728
				0.07222	-550.7	-17.64
				0.0725	-555.6	-17.524
				0.07278	-564.2	-17.708
				0.07306	-563	-17.76
				0.07333	-563.7	-17.732
				0.07361	-561.7	-17.472
				0.07389	-565.1	-17.452
				0.07417	-563.8	-17.872
				0.07444	-542.6	-17.852
				0.07472	-554.3	-17.764
				0.075	-544.5	-17.736
				0.07528	-561.6	-17.764
				0.07556	-561	-17.988
				0.07583	-564.4	-17.832
				0.07611	-559.6	-17.428
				0.07639	-558.2	-17.728
				0.07667	-554.4	-18.292
				0.07694	-555.6	-18.356
				0.07722	-549.5	-18.524
				0.0775	-562.2	-18.6
				0.07778	-563.2	-18.684
				0.07806	-562.5	-18.908
				0.07833	-559.5	-18.984
				0.07861	-552.1	-18.9
				0.07889	-544.4	-18.756
				0.07917	-564.1	-18.772
				0.07944	-549.9	-18.52
				0.07972	-548.1	-18.34
				0.08	-566.9	-18.332
				0.08028	-558.3	-18.408
				0.08056	-556.2	-18.432
				0.08083	-547.9	-18.42
				0.08111	-547.3	-18.384
				0.08139	-543.1	-18.024
				0.08167	-542.4	-18.076
				0.08194	-547.3	-17.972
				0.08222	-549	-18.02
				0.0825	-555.3	-17.912
				0.08278	-565.2	-18.02
				0.08306	-558	-18.024
				0.08333	-556.3	-17.944
				0.08361	-547.7	-17.856
				0.08389	-543.4	-17.94
				0.08417	-546.3	-17.868
				0.08444	-550.4	-17.992
				0.08472	-548.1	-17.956
				0.085	-540.1	-17.74
				0.08528	-530.4	-17.48
				0.08556	-538.1	-17.928
				0.08583	-542	-18.06
				0.08611	-521.7	-18.012
				0.08639	-514.7	-17.932
				0.08667	-535.4	-18.04
				0.08694	-530.4	-18.144
				0.08722	-530.1	-18.092
				0.0875	-540	-18.184
				0.08778	-545	-18.3
				0.08806	-539.4	-18.304
				0.08833	-527.1	-18.212
				0.08861	-541.3	-17.92
				0.08889	-534.9	-17.848
				0.08917	-533.9	-18.16
				0.08944	-539.6	-18.1
				0.08972	-533.3	-17.92
				0.09	-533.7	-17.912
				0.09028	-526.8	-17.924
				0.09056	-544.9	-18.348
				0.09083	-560.5	-18.552
				0.09111	-559.7	-18.576
				0.09139	-558	-18.82
				0.09167	-548	-19.056
				0.09194	-551.7	-18.816
				0.09222	-552.5	-18.32
				0.0925	-553	-18.276
				0.09278	-546.8	-18.144
				0.09306	-543.5	-18.312
				0.09333	-565	-18.284
				0.09361	-567.9	-18.484
				0.09389	-564.5	-18.48
				0.09417	-573.1	-18.388
				0.09444	-561.3	-18.328
				0.09472	-559.3	-18.4
				0.095	-554	-18.472
				0.09528	-554.2	-18.604
				0.09556	-551.9	-18.648
				0.09583	-553.4	-18.708
				0.09611	-553.9	-18.772
				0.09639	-558.4	-18.468
				0.09667	-561.6	-18.624
				0.09694	-543.7	-18.764
				0.09722	-541.8	-18.12
				0.0975	-563.6	-18.096
				0.09778	-551.2	-18.008
				0.09806	-560.2	-17.992
				0.09833	-539.9	-18.256
				0.09861	-541.8	-18.348
				0.09889	-552.1	-18.316
				0.09917	-546.7	-18.208
				0.09944	-554.6	-18.052
				0.09972	-559.5	-18.12
				0.1	-553.9	-18.152
				0.10028	-554.6	-18.16
				0.10056	-564.7	-18.096
				0.10083	-560	-18.072
				0.10111	-544.4	-18.14
				0.10139	-553.5	-18.152
				0.10167	-557.4	-18.132
				0.10194	-554.9	-18.08
				0.10222	-549.6	-18.18
				0.1025	-562.2	-18
				0.10278	-547.4	-18.144
				0.10306	-556.8	-18.152
				0.10333	-562.5	-18.236
				0.10361	-556.2	-18.116
				0.10389	-551.9	-17.912
				0.10417	-551.4	-17.788
				0.10444	-550.4	-18.02
				0.10472	-551.1	-18.028
				0.105	-552.2	-17.972
				0.10528	-560	-18.024
				0.10556	-554.4	-17.996
				0.10583	-549.4	-17.956
				0.10611	-553.1	-18.088
				0.10639	-549.3	-17.98
				0.10667	-547.2	-18.116
				0.10694	-541	-18.168
				0.10722	-528.2	-18.248
				0.1075	-548	-18.152
				0.10778	-555.1	-18.208
				0.10806	-548.9	-18.328
				0.10833	-562.7	-18.172
				0.10861	-554.9	-18.16
				0.10889	-561.9	-17.66
				0.10917	-556.8	-18.124
				0.10944	-547.6	-18.096
				0.10972	-551.6	-17.992
				0.11	-561.3	-18.128
				0.11028	-560.6	-18.068
				0.11056	-550	-17.916
				0.11083	-553.7	-17.5
				0.11111	-554.8	-17.548
				0.11139	-537.2	-17.584
				0.11167	-535.2	-17.548
				0.11194	-558	-17.584
				0.11222	-552.8	-17.584
				0.1125	-554.8	-17.624
				0.11278	-552.3	-17.528
				0.11306	-551.3	-17.488
				0.11333	-556.7	-17.416
				0.11361	-552.5	-17.416
				0.11389	-550.5	-17.852
				0.11417	-556.3	-17.768
				0.11444	-553.6	-17.68
				0.11472	-549.2	-17.8
				0.115	-557.4	-17.832
				0.11528	-546.6	-17.82
				0.11556	-553	-17.408
				0.11583	-554.1	-17.244
				0.11611	-560.1	-17.4
				0.11639	-561.3	-17.472
				0.11667	-542.8	-17.456
				0.11694	-547.7	-17.364
				0.11722	-528	-17.568
				0.1175	-523.4	-17.688
				0.11778	-548.6	-17.604
				0.11806	-541.6	-17.588
				0.11833	-540.5	-17.512
				0.11861	-552.1	-17.396
				0.11889	-543.8	-17.176
				0.11917	-554	-17.268
				0.11944	-579.5	-17.208
				0.11972	-559.7	-17.308
				0.12	-578.4	-17.348
				0.12028	-583.6	-17.3
				0.12056	-585.8	-17.3
				0.12083	-582.8	-17.228
				0.12111	-586.9	-17.32
				0.12139	-588	-17.488
				0.12167	-575.6	-17.528
				0.12194	-590.2	-17.516
				0.12222	-585.1	-17.5
				0.1225	-579.9	-17.412
				0.12278	-581.7	-17.352
				0.12306	-573.6	-17.332
				0.12333	-575.5	-17.432
				0.12361	-582.8	-17.416
				0.12389	-575.3	-17.376
				0.12417	-567.3	-17.524
				0.12444	-580.5	-17.528
				0.12472	-579	-17.416
				0.125	-581	-17.332
				0.12528	-589.4	-17.368
				0.12556	-569.4	-17.456
				0.12583	-589.9	-16.924
				0.12611	-592.7	-17.264
				0.12639	-598.3	-17.308
				0.12667	-595.2	-17.076
				0.12694	-589.1	-16.968
				0.12722	-602.2	-16.976
				0.1275	-599	-16.892
				0.12778	-595.2	-16.992
				0.12806	-594.1	-17.028
				0.12833	-588.3	-17.016
				0.12861	-598	-17.208
				0.12889	-588.3	-17.444
				0.12917	-584.8	-17.472
				0.12944	-574.3	-17.46
				0.12972	-577.5	-17.424
				0.13	-592.3	-17.324
				0.13028	-596.3	-17
				0.13056	-577.4	-16.996
				0.13083	-578.8	-17.192
				0.13111	-561.9	-17.288
				0.13139	-565.6	-17.34
				0.13167	-583	-17.372
				0.13194	-588.8	-17.276
				0.13222	-582.1	-17.224
				0.1325	-586.9	-17.172
				0.13278	-580.3	-17.148
				0.13306	-577.9	-17.448
				0.13333	-579.1	-17.78
				0.13361	-590.5	-17.776
				0.13389	-578.6	-17.552
				0.13417	-565.6	-17.468
				0.13444	-580.5	-17.384
				0.13472	-565.1	-17.264
				0.135	-579	-17.244
				0.13528	-590.1	-17.264
				0.13556	-579.1	-17.188
				0.13583	-579.7	-17.268
				0.13611	-584.3	-17.3
				0.13639	-568.6	-17.292
				0.13667	-571.5	-17.324
				0.13694	-569.8	-17.388
				0.13722	-579	-17.508
				0.1375	-578.6	-17.348
				0.13778	-574.7	-17.22
				0.13806	-568.8	-17.304
				0.13833	-563.1	-21.348
				0.13861	-571.2	-26.2
				0.13889	-578	-26.24
				0.13917	-565.9	-25.948
				0.13944	-579.3	-25.68
				0.13972	-575.6	-25.464
				0.14	-567.2	-25.184
				0.14028	-572.8	-24.748
				0.14056	-572.3	-23.424
				0.14083	-582.8	-23.104
				0.14111	-583	-23.156
				0.14139	-578.9	-22.936
				0.14167	-573	-22.944
				0.14194	-568.2	-22.864
				0.14222	-559.6	-22.732
				0.1425	-570.2	-22.616
				0.14278	-570.6	-22.584
				0.14306	-574.6	-22.408
				0.14333	-574.2	-22.508
				0.14361	-570.5	-22.508
				0.14389	-580.4	-22.168
				0.14417	-567.5	-22.036
				0.14444	-554.4	-22.208
				0.14472	-560.7	-22.048
				0.145	-564.8	-21.856
				0.14528	-568.4	-21.48
				0.14556	-564	-21.7
				0.14583	-551.7	-21.744
				0.14611	-571.9	-21.54
				0.14639	-564.6	-21.596
				0.14667	-560.4	-21.368
				0.14694	-560.8	-21.324
				0.14722	-558.7	-21.26
				0.1475	-555.6	-21.2
				0.14778	-555.2	-21.42
				0.14806	-555	-21.92
				0.14833	-563.5	-21.792
				0.14861	-554	-21.844
				0.14889	-552.7	-21.824
				0.14917	-550	-25.756
				0.14944	-551.9	-26.78
				0.14972	-565.4	-26.38
				0.15	-563	-26.224
				0.15028	-548.1	-26.02
				0.15056	-558.1	-25.448
				0.15083	-561	-25.42
				0.15111	-568.2	-25.576
				0.15139	-556.1	-25.508
				0.15167	-553.3	-25.42
				0.15194	-562.7	-25.648
				0.15222	-568	-25.8
				0.1525	-557.6	-25.9
				0.15278	-552.5	-25.352
				0.15306	-566.8	-25.2
				0.15333	-567.8	-25.236
				0.15361	-564.2	-25.272
				0.15389	-552.1	-25.264
				0.15417	-556.2	-25.032
				0.15444	-539.8	-24.756
				0.15472	-554.3	-24.752
				0.155	-557	-24.856
				0.15528	-547.9	-24.664
				0.15556	-552.1	-25.224
				0.15583	-545.7	-25.584
				0.15611	-547	-25.592
				0.15639	-552	-25.676
				0.15667	-542	-25.272
				0.15694	-551.5	-25.228
				0.15722	-554.6	-24.968
				0.1575	-552.8	-24.732
				0.15778	-553.5	-24.6
				0.15806	-549.3	-24.516
				0.15833	-546.2	-24.364
				0.15861	-549.5	-24.508
				0.15889	-548	-24.496
				0.15917	-549.2	-24.664
				0.15944	-554.2	-24.772
				0.15972	-556.7	-24.716
				0.16	-551.9	-24.804
				0.16028	-542.8	-24.344
				0.16056	-541.3	-24.316
				0.16083	-538.7	-24.512
				0.16111	-537.9	-24.1
				0.16139	-550.9	-23.888
				0.16167	-545.3	-23.912
				0.16194	-542	-23.808
				0.16222	-547.7	-24.032
				0.1625	-546.4	-24.084
				0.16278	-544.2	-24.092
				0.16306	-549.1	-23.944
				0.16333	-545.6	-24.096
				0.16361	-539.1	-24.02
				0.16389	-537.3	-23.872
				0.16417	-539.2	-23.72
				0.16444	-545.8	-23.588
				0.16472	-545.4	-23.864
				0.165	-541.3	-24.376
				0.16528	-536.7	-24.52
				0.16556	-530.2	-24.904
				0.16583	-537.8	-24.308
				0.16611	-540.4	-24.4
				0.16639	-546.6	-23.816
				0.16667	-537.8	-23.288
				0.16694	-541	-23.336
				0.16722	-540.1	-23.312
				0.1675	-541.3	-23.188
				0.16778	-546.9	-23.36
				0.16806	-549	-23.368
				0.16833	-545	-23.248
				0.16861	-545.9	-23.112
				0.16889	-539.3	-22.788
				0.16917	-541.5	-22.448
				0.16944	-542.7	-22.6
				0.16972	-545.5	-22.788
				0.17	-540.6	-22.732
				0.17028	-541.4	-22.756
				0.17056	-532.4	-22.688
				0.17083	-525.7	-22.688
				0.17111	-532.6	-22.844
				0.17139	-541.5	-22.8
				0.17167	-539.1	-22.492
				0.17194	-523.2	-22.724
				0.17222	-533.9	-22.488
				0.1725	-532.8	-22.904
				0.17278	-529.5	-22.912
				0.17306	-545.2	-23.032
				0.17333	-531.9	-22.924
				0.17361	-524	-22.584
				0.17389	-548.6	-23.116
				0.17417	-537.9	-23.096
				0.17444	-524.6	-22.512
				0.17472	-527.8	-22.404
				0.175	-519	-22.524
				0.17528	-532.3	-22.424
				0.17556	-535.5	-21.988
				0.17583	-529.2	-21.776
				0.17611	-524.7	-21.916
				0.17639	-524.3	-22.012
				0.17667	-536.8	-22.128
				0.17694	-529.6	-22.016
				0.17722	-529.9	-22.232
				0.1775	-525.9	-22.172
				0.17778	-523.8	-21.964
				0.17806	-517.2	-22.228
				0.17833	-523.4	-22.06
				0.17861	-521.1	-22.044
				0.17889	-529	-21.824
				0.17917	-529.7	-21.812
				0.17944	-526.8	-21.656
				0.17972	-532.8	-21.608
				0.18	-515.5	-21.78
				0.18028	-527.9	-21.72
				0.18056	-527.4	-21.816
				0.18083	-521	-21.832
				0.18111	-519	-21.748
				0.18139	-521	-21.836
				0.18167	-527.2	-21.552
				0.18194	-523.7	-21.696
				0.18222	-520.5	-21.528
				0.1825	-524.6	-21.316
				0.18278	-528.3	-21.208
				0.18306	-521.4	-21.82
				0.18333	-514.2	-21.812
				0.18361	-511.4	-21.788
				0.18389	-517	-21.608
				0.18417	-515.6	-21.332
				0.18444	-514.7	-21.192
				0.18472	-519.8	-21.064
				0.185	-509.9	-21.18
				0.18528	-515.2	-21.092
				0.18556	-521.1	-21.072
				0.18583	-516.2	-21.12
				0.18611	-508.2	-21.104
				0.18639	-522.1	-21.104
				0.18667	-520.4	-21.068
				0.18694	-518.4	-20.908
				0.18722	-498.1	-20.88
				0.1875	-512.7	-20.828
				0.18778	-513.5	-20.856
				0.18806	-513	-20.928
				0.18833	-521	-20.856
				0.18861	-514.5	-20.556
				0.18889	-522.3	-20.624
				0.18917	-523.8	-20.864
				0.18944	-511	-21.116
				0.18972	-509.3	-21.108
				0.19	-515.2	-20.888
				0.19028	-505.6	-21.012
				0.19056	-511.6	-20.88
				0.19083	-503.5	-20.768
				0.19111	-508.7	-20.588
				0.19139	-511.6	-20.828
				0.19167	-512.5	-20.772
				0.19194	-510.1	-20.864
				0.19222	-500.8	-20.804
				0.1925	-505	-20.668
				0.19278	-505.4	-20.788
				0.19306	-509.9	-20.672
				0.19333	-512.4	-20.028
				0.19361	-513.5	-19.944
				0.19389	-506.1	-19.904
				0.19417	-511.3	-20.128
				0.19444	-504.4	-20.22
				0.19472	-501.7	-20.12
				0.195	-509.7	-20.196
				0.19528	-503.8	-20.124
				0.19556	-507.8	-20.26
				0.19583	-506.5	-20.236
				0.19611	-504.2	-20.328
				0.19639	-504	-20.296
				0.19667	-498.1	-20.224
				0.19694	-502.6	-20.06
				0.19722	-505.1	-20.044
				0.1975	-505.8	-19.956
				0.19778	-514.3	-20.188
				0.19806	-508	-20.212
				0.19833	-501	-20.072
				0.19861	-499.9	-19.58
				0.19889	-502.1	-19.556
				0.19917	-506.3	-19.636
				0.19944	-505.1	-19.764
				0.19972	-498.8	-19.796
				0.2	-495.6	-19.848
				0.20028	-492	-19.908
				0.20056	-498.4	-19.816
				0.20083	-507.3	-19.556
				0.20111	-503	-19.296
				0.20139	-495.8	-19.156
				0.20167	-496.6	-19.06
				0.20194	-500	-18.992
				0.20222	-503.5	-18.948
				0.2025	-501.2	-19.092
				0.20278	-499.9	-19.532
				0.20306	-497.2	-19.496
				0.20333	-508.9	-19.368
				0.20361	-520.4	-19.208
				0.20389	-520.2	-19.04
				0.20417	-512.8	-19.188
				0.20444	-507.8	-19.592
				0.20472	-503	-20.004
				0.205	-506.9	-21.012
				0.20528	-500.8	-21.172
				0.20556	-481	-21.116
				0.20583	-490.7	-21.236
				0.20611	-496	-20.904
				0.20639	-502.5	-20.896
				0.20667	-492.4	-21.076
				0.20694	-492.9	-21.024
				0.20722	-493.9	-20.952
				0.2075	-494.9	-21.028
				0.20778	-493.3	-20.932
				0.20806	-511.1	-20.976
				0.20833	-498.6	-20.932
				0.20861	-502.3	-20.952
				0.20889	-493.8	-20.868
				0.20917	-496.3	-20.612
				0.20944	-498.9	-20.464
				0.20972	-510.6	-20.632
				0.21	-523.8	-20.732
				0.21028	-516.6	-20.648
				0.21056	-521.3	-20.672
				0.21083	-527.7	-20.728
				0.21111	-535.5	-20.608
				0.21139	-533.8	-20.436
				0.21167	-525	-20.464
				0.21194	-526.7	-20.44
				0.21222	-528.3	-20.204
				0.2125	-535	-20.224
				0.21278	-536.5	-20.248
				0.21306	-544.6	-20.208
				0.21333	-525.2	-20.196
				0.21361	-521.2	-20.032
				0.21389	-535.7	-20.008
				0.21417	-530	-20.188
				0.21444	-539.8	-20.1
				0.21472	-546.3	-20.052
				0.215	-545	-20.3
				0.21528	-535.5	-20.264
				0.21556	-528	-20.304
				0.21583	-515.4	-20.268
				0.21611	-521.8	-20.296
				0.21639	-520.4	-20.264
				0.21667	-522	-20.228
				0.21694	-518.1	-20.032
				0.21722	-522	-19.856
				0.2175	-521.2	-20.112
				0.21778	-523	-19.804
				0.21806	-530.5	-19.5
				0.21833	-522.1	-19.532
				0.21861	-524.2	-19.624
				0.21889	-540.4	-19.432
				0.21917	-536.3	-19.236
				0.21944	-532.3	-19.072
				0.21972	-541.6	-18.884
				0.22	-536.7	-19.22
				0.22028	-540	-19.284
				0.22056	-533.5	-19.176
				0.22083	-525.9	-19.04
				0.22111	-524.9	-19.052
				0.22139	-528.5	-19.256
				0.22167	-518.7	-19.452
				0.22194	-517.9	-19.416
				0.22222	-536.4	-19.208
				0.2225	-534.3	-19.224
				0.22278	-529.4	-19.108
				0.22306	-538.9	-19.004
				0.22333	-542.4	-19.024
				0.22361	-530.6	-18.992
				0.22389	-532.1	-18.988
				0.22417	-526.9	-19.208
				0.22444	-520.7	-19.136
				0.22472	-532.8	-19.376
				0.225	-527.5	-19.488
				0.22528	-523.5	-19.392
				0.22556	-536.2	-19.304
				0.22583	-524.3	-19.484
				0.22611	-516.2	-19.072
				0.22639	-524.8	-19.144
				0.22667	-521.8	-19.24
				0.22694	-522.6	-19.148
				0.22722	-516.3	-19.324
				0.2275	-519.9	-19.128
				0.22778	-532.5	-18.776
				0.22806	-526.5	-18.964
				0.22833	-526.3	-19.316
				0.22861	-517.1	-19.26
				0.22889	-512.7	-19.152
				0.22917	-530.8	-19.24
				0.22944	-530.5	-19.036
				0.22972	-524.3	-18.56
				0.23	-517.2	-18.388
				0.23028	-508.1	-18.66
				0.23056	-522.4	-18.76
				0.23083	-518.9	-18.812
				0.23111	-506.3	-18.628
				0.23139	-513.7	-18.664
				0.23167	-499.4	-19.072
				0.23194	-500	-19.144
				0.23222	-512.6	-18.8
				0.2325	-519.4	-18.664
				0.23278	-523.2	-18.668
				0.23306	-533.6	-18.648
				0.23333	-529.2	-18.688
				0.23361	-535	-18.668
				0.23389	-520.5	-18.744
				0.23417	-528.9	-18.816
				0.23444	-522.2	-18.892
				0.23472	-518	-18.792
				0.235	-521	-18.636
				0.23528	-521.2	-18.596
				0.23556	-523.5	-18.552
				0.23583	-516.8	-18.76
				0.23611	-505.1	-18.852
				0.23639	-534.8	-18.784
				0.23667	-526.2	-18.876
				0.23694	-526.1	-18.788
				0.23722	-530.7	-18.744
				0.2375	-514.9	-18.712
				0.23778	-506.5	-18.712
				0.23806	-508	-18.736
				0.23833	-495.8	-18.744
				0.23861	-511.9	-18.676
				0.23889	-508.6	-19.1
				0.23917	-511.8	-19.204
				0.23944	-509.8	-18.98
				0.23972	-508.5	-19.02
				0.24	-511.4	-19.072
				0.24028	-520.1	-19.244
				0.24056	-523.3	-19.66
				0.24083	-529.2	-19.624
				0.24111	-527.3	-19.728
				0.24139	-532.5	-20.064
				0.24167	-533.8	-20.004
				0.24194	-519.1	-22.548
				0.24222	-516.5	-23.396
				0.2425	-509.1	-23.464
				0.24278	-499.5	-22.588
				0.24306	-495.4	-22.344
				0.24333	-503.8	-22.256
				0.24361	-546.5	-22.164
				0.24389	-486.5	-22.316
				0.24417	-488.1	-22.396
				0.24444	-446.1	-22.572
				0.24472	-431.3	-22.492
				0.245	-433.7	-22.628
				0.24528	-447.9	-22.676
				0.24556	-450.2	-22.356
				0.24583	-483.8	-21.824
				0.24611	-494.5	-22.012
				0.24639	-492.9	-22.024
				0.24667	-502.4	-21.996
				0.24694	-496.9	-22.02
				0.24722	-499.6	-21.952
				0.2475	-485.6	-21.78
				0.24778	-483.2	-21.968
				0.24806	-503	-22.092
				0.24833	-507.9	-22.572
				0.24861	-513	-22.78
				0.24889	-509	-22.776
				0.24917	-499.3	-22.788
				0.24944	-492.5	-23.092
				0.24972	-497.7	-23.036
				0.25	-503.6	-22.716
				0.25028	-503.1	-22.172
				0.25056	-498.1	-22.152
				0.25083	-505.8	-22.068
				0.25111	-499.5	-22.172
				0.25139	-499.2	-22.22
				0.25167	-504.7	-22.556
				0.25194	-509.4	-22.5
				0.25222	-494.9	-22.46
				0.2525	-503.5	-21.676
				0.25278	-502.4	-22.164
				0.25306	-502	-22.34
				0.25333	-510.4	-22.172
				0.25361	-495.6	-21.98
				0.25389	-487.5	-21.9
				0.25417	-495.5	-22.084
				0.25444	-500.6	-22.048
				0.25472	-511.4	-21.92
				0.255	-503.2	-21.968
				0.25528	-514.6	-21.872
				0.25556	-517.7	-21.98
				0.25583	-515.8	-21.904
				0.25611	-508.7	-21.86
				0.25639	-496.9	-22.012
				0.25667	-496.8	-21.936
				0.25694	-506	-22.036
				0.25722	-506	-21.896
				0.2575	-508.4	-21.756
				0.25778	-506.5	-22.036
				0.25806	-496.1	-22.032
				0.25833	-496	-22.164
				0.25861	-485.4	-22.144
				0.25889	-494.7	-22.188
				0.25917	-488.2	-21.324
				0.25944	-493.4	-21.556
				0.25972	-494.9	-21.692
				0.26	-495.1	-21.492
				0.26028	-494.7	-21.392
				0.26056	-497.5	-21.316
				0.26083	-493.1	-21.324
				0.26111	-489.8	-21.2
				0.26139	-488.9	-21.24
				0.26167	-486.3	-21.264
				0.26194	-486.2	-21.252
				0.26222	-481.6	-21.168
				0.2625	-482.3	-21.132
				0.26278	-494	-21.036
				0.26306	-491.6	-20.984
				0.26333	-490	-20.86
				0.26361	-494.8	-20.724
				0.26389	-490.5	-21.176
				0.26417	-486.9	-21.144
				0.26444	-483.6	-21.212
				0.26472	-491.8	-21.312
				0.265	-492.4	-21.16
				0.26528	-493	-21.104
				0.26556	-494.1	-21.052
				0.26583	-486.8	-21
				0.26611	-498.4	-21.224
				0.26639	-513.1	-21.24
				0.26667	-518.3	-21.164
				0.26694	-523.2	-20.856
				0.26722	-537	-20.668
				0.2675	-527.9	-20.684
				0.26778	-519.1	-20.576
				0.26806	-520.9	-20.692
				0.26833	-524.5	-20.596
				0.26861	-527.9	-20.336
				0.26889	-526.8	-20.264
				0.26917	-522.7	-20.444
				0.26944	-535.4	-20.552
				0.26972	-536.1	-20.36
				0.27	-541.4	-20.096
				0.27028	-540.4	-20.356
				0.27056	-538.1	-20.236
				0.27083	-540.9	-20.144
				0.27111	-529.2	-20.192
				0.27139	-537.7	-20.276
				0.27167	-537	-20.196
				0.27194	-528.6	-20.108
				0.27222	-520.3	-20.192
				0.2725	-522.7	-20.108
				0.27278	-522.7	-20.096
				0.27306	-529.8	-20.104
				0.27333	-527.2	-20.2
				0.27361	-524	-20.172
				0.27389	-523.5	-20.052
				0.27417	-526	-19.908
				0.27444	-523.9	-19.948
				0.27472	-522.3	-19.504
				0.275	-529.1	-19.496
				0.27528	-528.2	-19.78
				0.27556	-531.9	-19.688
				0.27583	-536.4	-19.616
				0.27611	-529.6	-19.42
				0.27639	-539.8	-19.476
				0.27667	-538.9	-19.512
				0.27694	-535	-19.396
				0.27722	-544.5	-19.452
				0.2775	-532.5	-19.596
				0.27778	-539.4	-19.568
				0.27806	-542.9	-19.4
				0.27833	-537.6	-19.404
				0.27861	-534	-19.36
				0.27889	-529.3	-19.6
				0.27917	-527.1	-19.556
				0.27944	-534.2	-19.436
				0.27972	-533.6	-19.372
				0.28	-532.9	-19.252
				0.28028	-530.7	-18.616
				0.28056	-521.3	-19.204
				0.28083	-525.2	-19.46
				0.28111	-537.2	-19.64
				0.28139	-542.4	-19.612
				0.28167	-538.2	-19.528
				0.28194	-535.3	-19.096
				0.28222	-545.8	-19.016
				0.2825	-536.2	-18.936
				0.28278	-535.2	-18.844
				0.28306	-547.9	-18.784
				0.28333	-548.4	-18.9
				0.28361	-533.9	-19.196
				0.28389	-548.8	-19.472
				0.28417	-542.5	-19.54
				0.28444	-541.3	-19.468
				0.28472	-535	-19.036
				0.285	-522.2	-19.076
				0.28528	-533.9	-19.216
				0.28556	-532.2	-18.984
				0.28583	-525.7	-19.028
				0.28611	-528.9	-19.192
				0.28639	-536.1	-19.124
				0.28667	-542.6	-18.936
				0.28694	-546	-18.952
				0.28722	-546.2	-19.292
				0.2875	-541.1	-19.46
				0.28778	-545.9	-19.604
				0.28806	-549.2	-19.264
				0.28833	-540	-19.136
				0.28861	-540.4	-19.212
				0.28889	-554.2	-19.492
				0.28917	-551.9	-19.66
				0.28944	-543.6	-19.58
				0.28972	-555.8	-19.576
				0.29	-558.1	-19.42
				0.29028	-561.4	-19.284
				0.29056	-556.4	-19.264
				0.29083	-548.6	-19.424
				0.29111	-537.4	-19.64
				0.29139	-548.4	-19.184
				0.29167	-544.8	-19.004
				0.29194	-552	-18.792
				0.29222	-542.4	-18.812
				0.2925	-547.1	-18.764
				0.29278	-538.7	-18.7
				0.29306	-551.4	-18.62
				0.29333	-537.9	-18.664
				0.29361	-534.1	-18.624
				0.29389	-535.3	-18.564
				0.29417	-541.5	-18.656
				0.29444	-535.3	-18.832
				0.29472	-534.7	-18.728
				0.295	-530.4	-18.44
				0.29528	-533.7	-18.464
				0.29556	-539.9	-18.404
				0.29583	-532	-18.504
				0.29611	-528.8	-18.476
				0.29639	-531.4	-18.412
				0.29667	-532.4	-18.432
				0.29694	-527.2	-18.372
				0.29722	-519.6	-18.556
				0.2975	-518.4	-18.544
				0.29778	-528.8	-18.4
				0.29806	-537	-18.516
				0.29833	-535.4	-18.456
				0.29861	-533.8	-18.504
				0.29889	-530.9	-18.428
				0.29917	-524.4	-18.392
				0.29944	-518.9	-18.568
				0.29972	-527.2	-18.56
				0.3	-532.6	-18.536
				0.30028	-520.2	-18.512
				0.30056	-529.9	-18.6
				0.30083	-526	-18.632
				0.30111	-515.1	-18.824
				0.30139	-535.3	-18.164
				0.30167	-530.1	-17.696
				0.30194	-519	-17.86
				0.30222	-517.9	-17.8
				0.3025	-529.1	-17.772
				0.30278	-531.5	-17.784
				0.30306	-524.2	-17.892
				0.30333	-530.4	-17.836
				0.30361	-518.8	-17.744
				0.30389	-518.9	-17.796
				0.30417	-527	-17.896
				0.30444	-524	-17.664
				0.30472	-520.7	-17.42
				0.305	-528	-17.536
				0.30528	-521	-17.624
				0.30556	-520.8	-17.688
				0.30583	-509.2	-17.596
				0.30611	-505.4	-17.54
				0.30639	-519.2	-17.504
				0.30667	-517.4	-17.664
				0.30694	-520.1	-17.688
				0.30722	-523.5	-17.572
				0.3075	-524.4	-17.56
				0.30778	-517.3	-17.644
				0.30806	-521.6	-17.204
				0.30833	-513.3	-17.164
				0.30861	-524.9	-17.272
				0.30889	-511.8	-17.392
				0.30917	-505.7	-17.416
				0.30944	-516.5	-17.328
				0.30972	-516.2	-17.268
				0.31	-513.6	-17.544
				0.31028	-518.6	-17.6
				0.31056	-511.2	-17.552
				0.31083	-503.4	-17.484
				0.31111	-501.6	-17.252
				0.31139	-511.1	-17.224
				0.31167	-513.9	-17.224
				0.31194	-511.8	-17.104
				0.31222	-511.3	-16.848
				0.3125	-515.1	-16.996
				0.31278	-515.5	-17.136
				0.31306	-492.7	-17.14
				0.31333	-490.1	-17.132
				0.31361	-510.3	-17.044
				0.31389	-507.3	-17.204
				0.31417	-507.4	-17.256
				0.31444	-515.1	-17.216
				0.31472	-501	-17.02
				0.315	-502.3	-17.228
				0.31528	-506.4	-17.308
				0.31556	-499.1	-17.208
				0.31583	-506.6	-17.076
				0.31611	-505.1	-17.124
				0.31639	-503.8	-17.04
				0.31667	-505.2	-16.492
				0.31694	-492.7	-16.572
				0.31722	-505.9	-16.56
				0.3175	-500.4	-16.768
				0.31778	-505.2	-16.776
				0.31806	-496	-16.704
				0.31833	-475.4	-16.732
				0.31861	-494.8	-16.86
				0.31889	-494.7	-17.036
				0.31917	-490.1	-17.076
				0.31944	-496.5	-17.004
				0.31972	-484.8	-16.88
				0.32	-469	-16.852
				0.32028	-481.2	-16.72
				0.32056	-479.5	-16.716
				0.32083	-491.6	-16.596
				0.32111	-494	-16.632
				0.32139	-495.9	-16.708
				0.32167	-494.2	-16.784
				0.32194	-500.7	-16.544
				0.32222	-503.7	-16.772
				0.3225	-513.1	-16.816
				0.32278	-508.6	-16.816
				0.32306	-505.4	-16.816
				0.32333	-511.3	-16.82
				0.32361	-493	-16.744
				0.32389	-493.9	-16.68
				0.32417	-488.1	-16.624
				0.32444	-500.8	-16.728
				0.32472	-503.1	-16.676
				0.325	-488.8	-16.388
				0.32528	-497.3	-16.404
				0.32556	-502.8	-16.392
				0.32583	-501.1	-16.388
				0.32611	-502.5	-16.276
				0.32639	-504.9	-16.248
				0.32667	-512.1	-16.548
				0.32694	-511.1	-16.484
				0.32722	-504.5	-16.484
				0.3275	-500	-16.548
				0.32778	-491.2	-16.552
				0.32806	-489.9	-16.488
				0.32833	-494.9	-16.52
				0.32861	-494.3	-16.52
				0.32889	-500.1	-16.36
				0.32917	-509.8	-16.512
				0.32944	-509.3	-16.532
				0.32972	-497.1	-16.484
				0.33	-491.3	-16.824
				0.33028	-486.3	-16.828
				0.33056	-497.5	-16.796
				0.33083	-490.3	-16.848
				0.33111	-501.9	-16.844
				0.33139	-491	-16.804
				0.33167	-492.5	-16.94
				0.33194	-479.3	-17.036
				0.33222	-471.7	-16.916
				0.3325	-493.7	-16.66
				0.33278	-498.9	-16.668
				0.33306	-495.1	-16.6
				0.33333	-504.2	-16.588
				0.33361	-496	-16.652
				0.33389	-495.4	-16.696
				0.33417	-502.6	-16.772
				0.33444	-499.8	-16.8
				0.33472	-500.6	-17.168
				0.335	-500.7	-17.808
				0.33528	-510.8	-17.812
				0.33556	-515.2	-17.872
				0.33583	-501.2	-17.94
				0.33611	-502.6	-17.904
				0.33639	-495.7	-18.02
				0.33667	-496	-17.8
				0.33694	-494.7	-17.976
				0.33722	-500.9	-17.996
				0.3375	-499.3	-18.072
				0.33778	-489.4	-18.236
				0.33806	-484.2	-18.208
				0.33833	-490.7	-18.34
				0.33861	-493	-17.96
				0.33889	-496.7	-17.66
				0.33917	-505.9	-17.632
				0.33944	-489.1	-17.672
				0.33972	-491.1	-17.696
				0.34	-496.3	-17.688
				0.34028	-498.3	-17.828
				0.34056	-495.3	-17.728
				0.34083	-499.2	-17.668
				0.34111	-498.9	-17.66
				0.34139	-503.3	-17.528
				0.34167	-491	-17.776
				0.34194	-489.4	-17.744
				0.34222	-489.1	-17.5
				0.3425	-478.2	-17.612
				0.34278	-478.4	-17.588
				0.34306	-471.2	-17.488
				0.34333	-470.5	-17.552
				0.34361	-486.5	-17.5
				0.34389	-488.4	-17.48
				0.34417	-483	-17.448
				0.34444	-482.2	-17.392
				0.34472	-475.7	-17.396
				0.345	-484.9	-17.46
				0.34528	-482.8	-17.492
				0.34556	-487.5	-17.4
				0.34583	-487.9	-17.296
				0.34611	-484.3	-17.3
				0.34639	-484.3	-17.332
				0.34667	-484.4	-17.36
				0.34694	-490.5	-17.312
				0.34722	-478.9	-17.372
				0.3475	-487.4	-17.312
				0.34778	-490.9	-17.476
				0.34806	-484.6	-17.524
				0.34833	-483.2	-17.54
				0.34861	-483.7	-17.528
				0.34889	-481.1	-17.064
				0.34917	-490.1	-17.172
				0.34944	-485.9	-17.032
				0.34972	-475.9	-16.98
				0.35	-487.6	-17.096
				0.35028	-487.6	-17.028
				0.35056	-478.3	-17.008
				0.35083	-486.8	-16.984
				0.35111	-503.3	-16.888
				0.35139	-507.7	-17.2
				0.35167	-505.4	-17.04
				0.35194	-515.6	-16.856
				0.35222	-517.8	-16.9
				0.3525	-506.8	-16.908
				0.35278	-504.1	-17.068
				0.35306	-499.8	-17.248
				0.35333	-513.2	-17.144
				0.35361	-511.3	-17.232
				0.35389	-501.8	-17.264
				0.35417	-506.9	-17.232
				0.35444	-518.2	-17.368
				0.35472	-516.8	-17.3
				0.355	-510.5	-17.224
				0.35528	-514.4	-17.476
				0.35556	-493.6	-17.112
				0.35583	-484.9	-17.028
				0.35611	-505.2	-17.016
				0.35639	-510.6	-17.016
				0.35667	-502.9	-17.116
				0.35694	-496.1	-17.06
				0.35722	-489.7	-16.912
				0.3575	-484.6	-16.948
				0.35778	-489.4	-17
				0.35806	-501.5	-16.924
				0.35833	-494.9	-17
				0.35861	-510.7	-17.044
				0.35889	-513.7	-16.924
				0.35917	-502.5	-17.016
				0.35944	-506.5	-17.1
				0.35972	-528.2	-17.04
				0.36	-550.4	-16.988
				0.36028	-557.3	-16.98
				0.36056	-562.2	-16.92
				0.36083	-563.6	-16.984
				0.36111	-568	-17.088
				0.36139	-557.8	-17.008
				0.36167	-563.9	-16.956
				0.36194	-576	-16.864
				0.36222	-579	-16.76
				0.3625	-574.2	-16.768
				0.36278	-575.6	-16.796
				0.36306	-580.8	-16.812
				0.36333	-581.6	-16.708
				0.36361	-567.1	-16.688
				0.36389	-560.9	-16.872
				0.36417	-566.3	-16.956
				0.36444	-569.2	-16.644
				0.36472	-560.6	-16.448
				0.365	-550.7	-16.468
				0.36528	-564.1	-16.58
				0.36556	-563.5	-16.564
				0.36583	-550.1	-16.548
				0.36611	-564.1	-16.444
				0.36639	-570.6	-16.44
				0.36667	-572.7	-16.34
				0.36694	-581.7	-16.2
				0.36722	-574.7	-16.004
				0.3675	-567.8	-15.972
				0.36778	-566.4	-16.3
				0.36806	-566.1	-16.352
				0.36833	-565.7	-16.304
				0.36861	-565.3	-16.26
				0.36889	-568.8	-16.416
				0.36917	-565.7	-16.556
				0.36944	-556.9	-16.572
				0.36972	-568	-16.272
				0.37	-569.4	-16.292
				0.37028	-575.2	-16.956
				0.37056	-564.7	-22.804
				0.37083	-569.5	-25.964
				0.37111	-569.3	-26.136
				0.37139	-571.7	-25.868
				0.37167	-578.5	-25.736
				0.37194	-570.2	-25.548
				0.37222	-560.3	-24.984
				0.3725	-556.9	-24.852
				0.37278	-566.3	-25.096
				0.37306	-558.8	-25.032
				0.37333	-558	-24.7
				0.37361	-570.1	-24.208
				0.37389	-566.7	-24.26
				0.37417	-538.4	-24.24
				0.37444	-542	-24.084
				0.37472	-562.4	-24.032
				0.375	-560.6	-23.476
				0.37528	-561.9	-23.732
				0.37556	-570.7	-23.296
				0.37583	-556.7	-23.328
				0.37611	-566.2	-23.048
				0.37639	-576.9	-23.184
				0.37667	-565.7	-23.64
				0.37694	-561.3	-23.672
				0.37722	-566	-23.728
				0.3775	-552.9	-23.28
				0.37778	-552.8	-23.148
				0.37806	-553.7	-22.928
				0.37833	-562.6	-22.552
				0.37861	-562.4	-22.344
				0.37889	-558.9	-22.24
				0.37917	-550.1	-21.936
				0.37944	-554.2	-21.712
				0.37972	-555.6	-21.696
				0.38	-543.1	-21.552
				0.38028	-543.8	-21.248
				0.38056	-548.9	-20.876
				0.38083	-560.5	-21.148
				0.38111	-558.7	-21.016
				0.38139	-556.6	-20.812
				0.38167	-559.5	-20.596
				0.38194	-548.4	-20.816
				0.38222	-543.9	-20.628
				0.3825	-536.3	-20.464
				0.38278	-549.9	-20.604
				0.38306	-558.1	-20.836
				0.38333	-548.3	-20.484
				0.38361	-538.3	-20.6
				0.38389	-534.4	-20.644
				0.38417	-537.1	-20.592
				0.38444	-530.2	-20.544
				0.38472	-536.4	-20.252
				0.385	-549.2	-20.272
				0.38528	-547.5	-20.424
				0.38556	-551.2	-20.192
				0.38583	-535.8	-20.032
				0.38611	-536.3	-19.928
				0.38639	-538.9	-20.272
				0.38667	-536.4	-20.28
				0.38694	-535.8	-20.268
				0.38722	-523.9	-20.244
				0.3875	-525.6	-20.196
				0.38778	-536.4	-20.188
				0.38806	-531.3	-20.1
				0.38833	-533	-19.74
				0.38861	-539.6	-19.648
				0.38889	-539.4	-19.528
				0.38917	-539.1	-19.468
				0.38944	-535.2	-19.42
				0.38972	-540	-19.344
				0.39	-529.6	-19.412
				0.39028	-531	-19.304
				0.39056	-527.3	-19.5
				0.39083	-520.6	-19.776
				0.39111	-522.7	-19.94
				0.39139	-537.7	-20.04
				0.39167	-534.6	-19.968
				0.39194	-533.9	-19.984
				0.39222	-540	-20.296
				0.3925	-532.3	-20.168
				0.39278	-531.3	-19.796
				0.39306	-534.9	-19.592
				0.39333	-536	-19.38
				0.39361	-538	-18.804
				0.39389	-539.8	-18.828
				0.39417	-526.5	-18.932
				0.39444	-521.7	-18.828
				0.39472	-518.2	-18.712
				0.395	-525.4	-18.668
				0.39528	-530.7	-18.8
				0.39556	-529.3	-18.664
				0.39583	-527	-18.272
				0.39611	-523.1	-18.24
				0.39639	-525.7	-18.336
				0.39667	-520.7	-18.044
				0.39694	-522.4	-17.936
				0.39722	-527.5	-18.068
				0.3975	-521.7	-18.364
				0.39778	-515	-18.352
				0.39806	-532.4	-17.972
				0.39833	-515.8	-18.1
				0.39861	-516.7	-18.292
				0.39889	-519.5	-18.844
				0.39917	-520.1	-19.156
				0.39944	-519.7	-19.056
				0.39972	-530.5	-19.096
				0.4	-524.7	-19.044
				0.40028	-523.3	-18.988
				0.40056	-527	-18.952
				0.40083	-526.6	-18.948
				0.40111	-513.9	-18.94
				0.40139	-511	-18.952
				0.40167	-509.2	-18.856
				0.40194	-505.9	-18.812
				0.40222	-512.7	-18.728
				0.4025	-518.7	-19.044
				0.40278	-515	-19.128
				0.40306	-522.9	-19.156
				0.40333	-519.3	-19.048
				0.40361	-513.2	-18.884
				0.40389	-520.8	-19.076
				0.40417	-503.9	-18.392
				0.40444	-507.4	-18.236
				0.40472	-503.9	-18.036
				0.405	-510.5	-17.892
				0.40528	-510.9	-17.92
				0.40556	-515.1	-17.992
				0.40583	-503.7	-17.956
				0.40611	-506.1	-17.82
				0.40639	-516.8	-17.768
				0.40667	-520.5	-17.944
				0.40694	-522.2	-17.996
				0.40722	-514	-18.112
				0.4075	-511.8	-18.212
				0.40778	-501.4	-18.148
				0.40806	-507.9	-18.032
				0.40833	-501.3	-17.736
				0.40861	-501.4	-17.704
				0.40889	-496.5	-18.032
				0.40917	-493.6	-18.28
				0.40944	-500.9	-18.224
				0.40972	-512.3	-18.296
				0.41	-506	-18.136
				0.41028	-498.2	-18.196
				0.41056	-505.2	-18.084
				0.41083	-500.3	-17.84
				0.41111	-506.9	-18.076
				0.41139	-504.3	-18.004
				0.41167	-506.1	-17.904
				0.41194	-506.3	-18.228
				0.41222	-503	-18.228
				0.4125	-505.9	-18.076
				0.41278	-512.5	-18.152
				0.41306	-509.4	-18.412
				0.41333	-505	-18.44
				0.41361	-499.6	-18.744
				0.41389	-488.1	-18.684
				0.41417	-507.4	-18.776
				0.41444	-505	-18.868
				0.41472	-504.9	-18.852
				0.415	-500.4	-18.828
				0.41528	-500.4	-18.668
				0.41556	-499.9	-18.572
				0.41583	-494.5	-18.624
				0.41611	-491.2	-18.8
				0.41639	-502.5	-18.988
				0.41667	-505.3	-19.02
				0.41694	-505.9	-19.152
				0.41722	-503	-19.184
				0.4175	-498.8	-19.032
				0.41778	-500.5	-19.092
				0.41806	-495.4	-18.752
				0.41833	-500.5	-18.712
				0.41861	-493.9	-18.552
				0.41889	-494.1	-18.424
				0.41917	-509.7	-18.376
				0.41944	-506.4	-18.512
				0.41972	-498.8	-18.504
				0.42	-503.4	-18.292
				0.42028	-490.8	-18.36
				0.42056	-498	-18.432
				0.42083	-499.3	-18.516
				0.42111	-488.3	-18.484
				0.42139	-502.6	-18.444
				0.42167	-502.9	-18.536
				0.42194	-498.6	-18.544
				0.42222	-489.4	-18.308
				0.4225	-488.1	-19.616
				0.42278	-481.8	-20.816
				0.42306	-497.3	-20.788
				0.42333	-494	-20.94
				0.42361	-497.4	-20.536
				0.42389	-504.2	-20.128
				0.42417	-501.4	-20.036
				0.42444	-505.2	-20.112
				0.42472	-497.1	-20.196
				0.425	-496.1	-20.052
				0.42528	-489.6	-19.876
				0.42556	-485.2	-19.908
				0.42583	-474.3	-19.804
				0.42611	-478.9	-19.76
				0.42639	-492.1	-19.448
				0.42667	-495.5	-19.68
				0.42694	-490.3	-20.024
				0.42722	-495.9	-20.104
				0.4275	-490.2	-19.772
				0.42778	-494	-19.836
				0.42806	-491	-19.584
				0.42833	-486.1	-19.464
				0.42861	-488	-19.5
				0.42889	-482.9	-19.46
				0.42917	-490.4	-19.328
				0.42944	-487.5	-19.288
				0.42972	-484.8	-19.204
				0.43	-492.2	-19.264
				0.43028	-496.1	-19.216
				0.43056	-490.9	-19.116
				0.43083	-508	-19.372
				0.43111	-507.2	-19.428
				0.43139	-506.5	-19.16
				0.43167	-501.7	-19.26
				0.43194	-489.9	-19.248
				0.43222	-504.4	-19.236
				0.4325	-510.8	-19.284
				0.43278	-488.7	-19.24
				0.43306	-487.1	-19.108
				0.43333	-498	-18.932
				0.43361	-497.3	-18.704
				0.43389	-495.1	-18.528
				0.43417	-492.2	-18.644
				0.43444	-484.2	-18.736
				0.43472	-493.6	-18.688
				0.435	-487.9	-18.548
				0.43528	-482.4	-18.484
				0.43556	-486.7	-18.62
				0.43583	-502.5	-18.584
				0.43611	-502.7	-18.468
				0.43639	-495.6	-18.568
				0.43667	-500.6	-18.412
				0.43694	-502	-18.44
				0.43722	-498.5	-18.4
				0.4375	-499.5	-18.352
				0.43778	-498.2	-18.396
				0.43806	-499	-18.416
				0.43833	-491.5	-18.412
				0.43861	-492.6	-18.376
				0.43889	-493.5	-18.312
				0.43917	-492.5	-18.26
				0.43944	-499.2	-18.264
				0.43972	-479.3	-17.948
				0.44	-473.6	-17.788
				0.44028	-496.4	-17.776
				0.44056	-497.7	-17.528
				0.44083	-494	-17.972
				0.44111	-486.8	-18.028
				0.44139	-479.6	-17.952
				0.44167	-493.5	-17.844
				0.44194	-485	-17.832
				0.44222	-460.7	-18.06
				0.4425	-473.7	-18.1
				0.44278	-482.2	-18.28
				0.44306	-489.3	-17.992
				0.44333	-485.5	-18.128
				0.44361	-480	-18.16
				0.44389	-487	-18.02
				0.44417	-484.9	-17.944
				0.44444	-480.2	-17.892
				0.44472	-485.8	-18.116
				0.445	-487.6	-18.172
				0.44528	-490.7	-18.144
				0.44556	-483.7	-18.252
				0.44583	-489.1	-18.304
				0.44611	-494.6	-17.916
				0.44639	-507.7	-17.612
				0.44667	-508.1	-17.672
				0.44694	-507.4	-17.804
				0.44722	-507	-17.836
				0.4475	-513.6	-17.88
				0.44778	-511	-17.884
				0.44806	-509.6	-17.552
				0.44833	-519.1	-17.34
				0.44861	-515	-17.708
				0.44889	-518.6	-17.712
				0.44917	-513.4	-17.872
				0.44944	-519	-17.772
				0.44972	-525.1	-17.812
				0.45	-524.7	-17.9
				0.45028	-514	-17.92
				0.45056	-502.5	-18.152
				0.45083	-511	-19.8
				0.45111	-517	-19.8
				0.45139	-515	-19.712
				0.45167	-512.4	-19.544
				0.45194	-514.3	-19.704
				0.45222	-509.6	-19.596
				0.4525	-508.3	-19.256
				0.45278	-508.6	-18.932
				0.45306	-501.2	-18.772
				0.45333	-500.9	-18.548
				0.45361	-504.9	-18.744
				0.45389	-507	-18.816
				0.45417	-507.2	-18.788
				0.45444	-502.8	-18.724
				0.45472	-512.2	-18.696
				0.455	-511.9	-18.424
				0.45528	-514.5	-18.38
				0.45556	-521.2	-18.876
				0.45583	-526.6	-18.744
				0.45611	-528.6	-18.48
				0.45639	-527.1	-18.216
				0.45667	-514.7	-18.012
				0.45694	-517.6	-18.316
				0.45722	-518	-18.176
				0.4575	-511.6	-18.184
				0.45778	-513.1	-18.1
				0.45806	-517	-18.152
				0.45833	-512.4	-18.376
				0.45861	-513.9	-18.484
				0.45889	-511.4	-18.48
				0.45917	-519.4	-18.56
				0.45944	-513.6	-18.588
				0.45972	-512	-18.292
				0.46	-515.7	-18.116
				0.46028	-507.4	-17.94
				0.46056	-495.2	-17.784
				0.46083	-512.1	-17.716
				0.46111	-517.1	-17.68
				0.46139	-526.3	-17.588
				0.46167	-518.8	-17.848
				0.46194	-507.5	-17.876
				0.46222	-512.3	-17.98
				0.4625	-508.1	-17.88
				0.46278	-515.8	-17.848
				0.46306	-515.1	-18.008
				0.46333	-502.8	-17.916
				0.46361	-514.7	-17.868
				0.46389	-501.7	-17.384
				0.46417	-497	-17.5
				0.46444	-504.8	-17.508
				0.46472	-499.3	-17.536
				0.465	-511.9	-17.668
				0.46528	-508.5	-17.708
				0.46556	-507.4	-17.756
				0.46583	-513.8	-17.696
				0.46611	-508.5	-17.676
				0.46639	-505.8	-17.62
				0.46667	-509.7	-17.612
				0.46694	-501.2	-17.712
				0.46722	-499.4	-17.636
				0.4675	-497.5	-17.528
				0.46778	-509.4	-17.28
				0.46806	-513.4	-17.256
				0.46833	-491.6	-16.884
				0.46861	-491.7	-17.176
				0.46889	-504.5	-17.268
				0.46917	-507.7	-17.204
				0.46944	-509.8	-17.064
				0.46972	-500.1	-17.088
				0.47	-497.4	-17.176
				0.47028	-503.6	-17.204
				0.47056	-498.1	-17.128
				0.47083	-511.2	-17.092
				0.47111	-506	-17.14
				0.47139	-512	-17.18
				0.47167	-505.4	-17.1
				0.47194	-506.3	-17.176
				0.47222	-505.1	-17.152
				0.4725	-511.1	-16.94
				0.47278	-502.5	-16.648
				0.47306	-512	-16.668
				0.47333	-512.5	-16.652
				0.47361	-512.1	-16.764
				0.47389	-512.1	-16.708
				0.47417	-507	-16.78
				0.47444	-504.9	-16.824
				0.47472	-509.4	-16.636
				0.475	-513.5	-16.78
				0.47528	-510.2	-18.504
				0.47556	-503.1	-18.856
				0.47583	-504	-18.776
				0.47611	-500.9	-18.62
				0.47639	-486.9	-18.364
				0.47667	-476.6	-18.188
				0.47694	-491.1	-18.088
				0.47722	-493.6	-18.048
				0.4775	-503.2	-17.94
				0.47778	-500.8	-17.9
				0.47806	-498.9	-17.8
				0.47833	-499.7	-17.724
				0.47861	-490.3	-17.744
				0.47889	-501.1	-17.696
				0.47917	-495.9	-17.668
				0.47944	-495.4	-17.74
				0.47972	-499.8	-17.692
				0.48	-492.9	-17.628
				0.48028	-499.5	-17.548
				0.48056	-497.2	-17.136
				0.48083	-483.3	-16.972
				0.48111	-493.1	-17.192
				0.48139	-504.2	-17.26
				0.48167	-509.2	-17.224
				0.48194	-509.9	-17.152
				0.48222	-507.9	-17.092
				0.4825	-505.4	-17.096
				0.48278	-517	-16.98
				0.48306	-521.9	-16.996
				0.48333	-519.5	-16.996
				0.48361	-517.3	-16.948
				0.48389	-519.3	-16.68
				0.48417	-525.7	-16.832
				0.48444	-533.9	-16.884
				0.48472	-520.8	-16.7
				0.485	-514.6	-16.616
				0.48528	-526.1	-16.66
				0.48556	-529.3	-16.692
				0.48583	-529.4	-16.704
				0.48611	-531	-16.876
				0.48639	-523.5	-16.904
				0.48667	-512.7	-17.092
				0.48694	-529.6	-16.92
				0.48722	-530.2	-16.692
				0.4875	-519	-16.588
				0.48778	-524.3	-16.896
				0.48806	-516.5	-20.132
				0.48833	-519.9	-20.028
				0.48861	-520.2	-19.82
				0.48889	-512.6	-19.792
				0.48917	-522.3	-19.692
				0.48944	-518.1	-19.612
				0.48972	-507.8	-19.684
				0.49	-515.5	-19.6
				0.49028	-514.7	-19.716
				0.49056	-522.2	-19.684
				0.49083	-523.4	-19.92
				0.49111	-527.5	-19.964
				0.49139	-521	-19.964
				0.49167	-505.1	-20.084
				0.49194	-512.4	-19.956
				0.49222	-513.8	-19.812
				0.4925	-511.3	-19.236
				0.49278	-516	-19.336
				0.49306	-513	-19.252
				0.49333	-511.3	-19.408
				0.49361	-516.8	-19.496
				0.49389	-528.9	-19.3
				0.49417	-532.1	-19.488
				0.49444	-532	-19.348
				0.49472	-509.4	-19.56
				0.495	-523.7	-19.684
				0.49528	-518.1	-19.492
				0.49556	-518.4	-19.456
				0.49583	-522.1	-19.52
				0.49611	-516.1	-19.612
				0.49639	-526.8	-19.784
				0.49667	-513	-19.812
				0.49694	-520.6	-19.688
				0.49722	-528.9	-19.304
				0.4975	-511.7	-19.228
				0.49778	-524.7	-19.228
				0.49806	-522.6	-19.128
				0.49833	-523.4	-18.964
				0.49861	-535.5	-18.92
				0.49889	-525.1	-18.928
				0.49917	-523.9	-19.148
				0.49944	-522.2	-20.348
				0.49972	-512.3	-20.464
				0.5	-518.2	-20.468
				0.50028	-518.7	-20.46
				0.50056	-519.4	-20.268
				0.50083	-524	-20.468
				0.50111	-519.7	-21.636
				0.50139	-521.3	-21.788
				0.50167	-523.9	-21.648
				0.50194	-522.2	-21.436
				0.50222	-521.5	-21.088
				0.5025	-517.9	-21.452
				0.50278	-521.6	-21.212
				0.50306	-525.2	-21.164
				0.50333	-571.9	-20.72
				0.50361	-573.2	-20.772
				0.50389	-574.7	-20.792
				0.50417	-578.9	-20.712
				0.50444	-574.9	-20.464
				0.50472	-577.2	-20.348
				0.505	-574.7	-20.28
				0.50528	-571.2	-20.136
				0.50556	-568.3	-20.072
				0.50583	-574.9	-20.42
				0.50611	-574.7	-20.352
				0.50639	-573.1	-20.392
				0.50667	-568.1	-20.372
				0.50694	-550.9	-20.136
				0.50722	-564	-20.532
				0.5075	-567.2	-20.548
				0.50778	-571.3	-20.492
				0.50806	-577.6	-20.472
				0.50833	-573.3	-19.892
				0.50861	-577.6	-19.692
				0.50889	-570.5	-19.844
				0.50917	-560.7	-19.848
				0.50944	-563.4	-19.644
				0.50972	-573.6	-19.48
				0.51	-576.8	-19.404
				0.51028	-573.2	-19.024
				0.51056	-570.1	-19.128
				0.51083	-574.8	-19.34
				0.51111	-564.6	-19.212
				0.51139	-545.8	-19.204
				0.51167	-557.7	-19.152
				0.51194	-569.3	-19.216
				0.51222	-571.2	-19.304
				0.5125	-563.8	-19.312
				0.51278	-561	-19.192
				0.51306	-558.7	-19.012
				0.51333	-556.6	-18.964
				0.51361	-549.4	-18.872
				0.51389	-563.6	-18.788
				0.51417	-561.4	-18.684
				0.51444	-556.4	-18.78
				0.51472	-567.4	-18.904
				0.515	-563.6	-19.076
				0.51528	-566.7	-18.964
				0.51556	-570.6	-18.88
				0.51583	-568.9	-18.884
				0.51611	-564.2	-18.928
				0.51639	-558.9	-18.788
				0.51667	-554.7	-18.912
				0.51694	-551.1	-18.932
				0.51722	-545.1	-18.652
				0.5175	-551	-18.372
				0.51778	-546.4	-18.352
				0.51806	-555.4	-18.18
				0.51833	-545.6	-18.12
				0.51861	-548	-18.192
				0.51889	-553.6	-18.16
				0.51917	-550	-18.1
				0.51944	-537.5	-18.088
				0.51972	-554.8	-18.068
				0.52	-552.8	-17.972
				0.52028	-555.4	-17.964
				0.52056	-555.7	-17.932
				0.52083	-541.3	-17.968
				0.52111	-547.6	-18.012
				0.52139	-547.2	-17.936
				0.52167	-560.8	-17.74
				0.52194	-558.6	-17.892
				0.52222	-546.3	-17.976
				0.5225	-532.2	-18.028
				0.52278	-540.5	-18.056
				0.52306	-537.7	-17.988
				0.52333	-524.8	-18.036
				0.52361	-533.7	-17.936
				0.52389	-540	-17.872
				0.52417	-530.9	-17.788
				0.52444	-520.3	-17.8
				0.52472	-527.7	-17.816
				0.525	-539.9	-17.844
				0.52528	-529.6	-17.768
				0.52556	-533.7	-17.944
				0.52583	-528.3	-18.512
				0.52611	-536.4	-19.188
				0.52639	-541.9	-19.304
				0.52667	-543.4	-19.516
				0.52694	-548.3	-19.444
				0.52722	-554.9	-19.556
				0.5275	-551.3	-19.892
				0.52778	-548.3	-19.86
				0.52806	-545.3	-19.704
				0.52833	-547.4	-19.568
				0.52861	-543.9	-19.708
				0.52889	-540.1	-19.812
				0.52917	-531.2	-19.536
				0.52944	-536.9	-19.152
				0.52972	-542.6	-19.18
				0.53	-544.7	-19.244
				0.53028	-540.3	-19.148
				0.53056	-523.6	-19.28
				0.53083	-530.8	-19.332
				0.53111	-525.4	-19.276
				0.53139	-536.5	-19.224
				0.53167	-534.3	-19.216
				0.53194	-531.8	-19.188
				0.53222	-535.2	-19.032
				0.5325	-522.2	-18.66
				0.53278	-534.9	-18.56
				0.53306	-533.1	-18.552
				0.53333	-523.2	-18.584
				0.53361	-534.1	-18.512
				0.53389	-525.2	-18.492
				0.53417	-527.7	-18.356
				0.53444	-533.1	-18.364
				0.53472	-533.6	-18.172
				0.535	-526.1	-18.08
				0.53528	-529	-18.264
				0.53556	-536.9	-18.24
				0.53583	-536.7	-18.144
				0.53611	-520.4	-18.176
				0.53639	-524.6	-18.308
				0.53667	-528.8	-18.208
				0.53694	-524.6	-18.036
				0.53722	-534.2	-17.828
				0.5375	-528.5	-17.22
				0.53778	-518.7	-17.508
				0.53806	-526.3	-17.528
				0.53833	-526.5	-17.72
				0.53861	-529.6	-17.628
				0.53889	-529.9	-17.52
				0.53917	-532.1	-17.46
				0.53944	-530.6	-17.796
				0.53972	-512.9	-17.696
				0.54	-515.8	-17.672
				0.54028	-511.8	-17.776
				0.54056	-519.8	-17.556
				0.54083	-527.3	-17.436
				0.54111	-521.5	-17.392
				0.54139	-523.2	-17.256
				0.54167	-526.1	-17.244
				0.54194	-522.3	-17.288
				0.54222	-529.7	-17.36
				0.5425	-517.1	-17.22
				0.54278	-517.8	-17.216
				0.54306	-526.2	-17.164
				0.54333	-512.1	-17.064
				0.54361	-512.1	-17.316
				0.54389	-519.4	-17.24
				0.54417	-521.8	-17.104
				0.54444	-528.2	-17.16
				0.54472	-517.9	-17.128
				0.545	-520.3	-18.112
				0.54528	-525.3	-18.368
				0.54556	-521.1	-18.28
				0.54583	-515.7	-18.332
				0.54611	-506.9	-18.416
				0.54639	-512.3	-18.252
				0.54667	-517.9	-18.04
				0.54694	-506.6	-18.124
				0.54722	-508.7	-18.044
				0.5475	-512.9	-17.952
				0.54778	-510.5	-17.816
				0.54806	-508.4	-17.672
				0.54833	-502.1	-18
				0.54861	-509.2	-17.944
				0.54889	-509.6	-17.7
				0.54917	-510.5	-17.924
				0.54944	-507.2	-18
				0.54972	-509.3	-17.94
				0.55	-510.3	-17.752
				0.55028	-506.5	-17.848
				0.55056	-504.1	-17.944
				0.55083	-504.6	-17.828
				0.55111	-494.2	-17.756
				0.55139	-492.4	-17.848
				0.55167	-505.7	-17.824
				0.55194	-499.3	-17.944
				0.55222	-501.6	-17.908
				0.5525	-501.8	-17.968
				0.55278	-505.8	-17.944
				0.55306	-497.9	-17.996
				0.55333	-511.1	-17.96
				0.55361	-511.1	-18.088
				0.55389	-514.7	-17.892
				0.55417	-512.4	-17.804
				0.55444	-498.4	-17.652
				0.55472	-502.3	-17.728
[truncated: 8,800 more rows]
