# Supplementary material for: Efficient industrial-current-density acetylene to polymer-grade ethylene via hydrogen-localization transfer over fluorine-modified copper
Source: Nat Commun. 2023 Dec 16;14:8384. doi: 10.1038/s41467-023-44171-5 (PMC10725425; doi:10.1038/s41467-023-44171-5)
Supplement: Supplementary file 3 — Source Data [file 41467_2023_44171_MOESM3_ESM.zip › Data source Fig.1.xlsx]

## Sheet: Fig.1e
Fig.1e
			Intensity （a.u.）
		2θ （degree）	Cu-F	2θ （degree）	Cu-Cl	2θ （degree）	Cu-Br	2θ （degree）	Cu-I	2θ （degree）	Cu NP
		40.0102	398	40.0102	432	40.0195	281	40.0102	422	40.0195	377
		40.0297	406	40.0297	450	40.039	292	40.0297	447	40.039	404
		40.0493	438	40.0493	413	40.0584	278	40.0493	489	40.0584	356
		40.0688	398	40.0688	404	40.0779	301	40.0688	461	40.0779	375
		40.0883	406	40.0883	402	40.0973	282	40.0883	466	40.0973	369
		40.1078	373	40.1078	408	40.1168	287	40.1078	423	40.1168	392
		40.1273	398	40.1273	451	40.1362	286	40.1273	442	40.1362	401
		40.1468	387	40.1468	404	40.1557	286	40.1468	455	40.1557	364
		40.1663	403	40.1663	430	40.1751	264	40.1663	478	40.1751	357
		40.1858	375	40.1858	407	40.1945	267	40.1858	419	40.1945	389
		40.2053	419	40.2053	408	40.214	260	40.2053	448	40.214	399
		40.2248	419	40.2248	431	40.2334	291	40.2248	452	40.2334	355
		40.2443	446	40.2443	396	40.2529	291	40.2443	471	40.2529	377
		40.2638	436	40.2638	417	40.2723	275	40.2638	457	40.2723	353
		40.2833	455	40.2833	403	40.2918	297	40.2833	423	40.2918	349
		40.3028	450	40.3028	409	40.3112	263	40.3028	428	40.3112	352
		40.3223	410	40.3223	403	40.3306	270	40.3223	427	40.3306	379
		40.3418	407	40.3418	362	40.3501	299	40.3418	420	40.3501	392
		40.3613	431	40.3613	405	40.3695	318	40.3613	485	40.3695	406
		40.3808	408	40.3808	411	40.389	276	40.3808	449	40.389	368
		40.4003	383	40.4003	398	40.4084	273	40.4003	514	40.4084	374
		40.4198	393	40.4198	386	40.4279	265	40.4198	435	40.4279	408
		40.4393	412	40.4393	399	40.4473	296	40.4393	403	40.4473	376
		40.4588	400	40.4588	398	40.4668	257	40.4588	441	40.4668	350
		40.4783	420	40.4783	393	40.4862	260	40.4783	464	40.4862	370
		40.4978	395	40.4978	405	40.5057	303	40.4978	428	40.5057	354
		40.5173	427	40.5173	401	40.5251	295	40.5173	437	40.5251	353
		40.5368	432	40.5368	387	40.5445	272	40.5368	434	40.5445	372
		40.5563	426	40.5563	420	40.564	266	40.5563	440	40.564	348
		40.5758	403	40.5758	404	40.5834	268	40.5758	452	40.5834	328
		40.5953	442	40.5953	413	40.6029	295	40.5953	435	40.6029	366
		40.6148	430	40.6148	375	40.6223	287	40.6148	441	40.6223	422
		40.6343	384	40.6343	365	40.6418	281	40.6343	461	40.6418	394
		40.6538	407	40.6538	436	40.6612	254	40.6538	428	40.6612	376
		40.6734	410	40.6734	407	40.6806	275	40.6734	446	40.6806	358
		40.6929	402	40.6929	413	40.7001	270	40.6929	439	40.7001	370
		40.7124	380	40.7124	416	40.7195	262	40.7124	465	40.7195	381
		40.7319	417	40.7319	396	40.739	238	40.7319	431	40.739	392
		40.7514	433	40.7514	398	40.7584	294	40.7514	436	40.7584	362
		40.7709	435	40.7709	395	40.7779	320	40.7709	459	40.7779	347
		40.7904	424	40.7904	405	40.7973	263	40.7904	433	40.7973	350
		40.8099	411	40.8099	398	40.8168	284	40.8099	431	40.8168	377
		40.8294	415	40.8294	389	40.8362	273	40.8294	410	40.8362	357
		40.8489	386	40.8489	441	40.8556	293	40.8489	452	40.8556	380
		40.8684	446	40.8684	378	40.8751	268	40.8684	442	40.8751	359
		40.8879	408	40.8879	404	40.8945	301	40.8879	491	40.8945	368
		40.9074	444	40.9074	390	40.914	297	40.9074	443	40.914	373
		40.9269	405	40.9269	370	40.9334	268	40.9269	499	40.9334	370
		40.9464	382	40.9464	407	40.9529	265	40.9464	454	40.9529	349
		40.9659	384	40.9659	422	40.9723	298	40.9659	426	40.9723	354
		40.9854	430	40.9854	394	40.9918	284	40.9854	436	40.9918	350
		41.0049	373	41.0049	380	41.0112	293	41.0049	473	41.0112	396
		41.0244	465	41.0244	374	41.0307	277	41.0244	452	41.0307	377
		41.0439	408	41.0439	405	41.0501	284	41.0439	477	41.0501	370
		41.0634	394	41.0634	396	41.0695	306	41.0634	432	41.0695	398
		41.0829	413	41.0829	354	41.089	305	41.0829	459	41.089	382
		41.1024	425	41.1024	373	41.1084	299	41.1024	463	41.1084	370
		41.1219	416	41.1219	366	41.1279	275	41.1219	414	41.1279	349
		41.1414	425	41.1414	395	41.1473	303	41.1414	438	41.1473	350
		41.1609	380	41.1609	404	41.1668	276	41.1609	471	41.1668	384
		41.1804	405	41.1804	434	41.1862	301	41.1804	421	41.1862	413
		41.1999	394	41.1999	406	41.2056	291	41.1999	445	41.2056	330
		41.2194	412	41.2194	380	41.2251	281	41.2194	469	41.2251	358
		41.2389	421	41.2389	399	41.2445	267	41.2389	452	41.2445	354
		41.2585	445	41.2585	412	41.264	284	41.2585	465	41.264	390
		41.2779	416	41.2779	419	41.2834	302	41.2779	446	41.2834	363
		41.2974	410	41.2974	416	41.3029	330	41.2974	495	41.3029	381
		41.317	394	41.317	410	41.3223	284	41.317	461	41.3223	381
		41.3365	420	41.3365	365	41.3418	282	41.3365	464	41.3418	367
		41.356	412	41.356	421	41.3612	265	41.356	436	41.3612	378
		41.3755	390	41.3755	414	41.3807	308	41.3755	462	41.3807	365
		41.395	424	41.395	385	41.4001	287	41.395	487	41.4001	344
		41.4145	469	41.4145	384	41.4195	288	41.4145	457	41.4195	359
		41.434	457	41.434	433	41.439	278	41.434	428	41.439	399
		41.4535	437	41.4535	412	41.4584	278	41.4535	440	41.4584	404
		41.473	439	41.473	403	41.4779	262	41.473	470	41.4779	375
		41.4925	438	41.4925	390	41.4973	305	41.4925	443	41.4973	395
		41.512	425	41.512	410	41.5168	298	41.512	491	41.5168	371
		41.5315	405	41.5315	411	41.5362	287	41.5315	465	41.5362	368
		41.551	414	41.551	395	41.5557	255	41.551	470	41.5557	349
		41.5705	391	41.5705	428	41.5751	299	41.5705	467	41.5751	388
		41.59	424	41.59	420	41.5945	294	41.59	467	41.5945	382
		41.6095	394	41.6095	417	41.614	300	41.6095	448	41.614	404
		41.629	456	41.629	415	41.6334	297	41.629	450	41.6334	371
		41.6485	426	41.6485	385	41.6529	280	41.6485	456	41.6529	342
		41.668	432	41.668	402	41.6723	291	41.668	464	41.6723	384
		41.6875	433	41.6875	434	41.6918	311	41.6875	482	41.6918	410
		41.707	458	41.707	391	41.7112	290	41.707	465	41.7112	370
		41.7265	419	41.7265	413	41.7306	305	41.7265	479	41.7306	359
		41.746	424	41.746	403	41.7501	282	41.746	429	41.7501	349
		41.7655	448	41.7655	382	41.7695	285	41.7655	465	41.7695	382
		41.785	422	41.785	458	41.789	294	41.785	462	41.789	382
		41.8045	486	41.8045	421	41.8084	301	41.8045	483	41.8084	403
		41.824	447	41.824	429	41.8279	303	41.824	476	41.8279	386
		41.8435	469	41.8435	404	41.8473	295	41.8435	479	41.8473	403
		41.863	465	41.863	436	41.8668	303	41.863	494	41.8668	333
		41.8826	465	41.8826	394	41.8862	282	41.8826	428	41.8862	400
		41.9021	407	41.9021	430	41.9057	312	41.9021	477	41.9057	390
		41.9216	437	41.9216	395	41.9251	288	41.9216	453	41.9251	388
		41.9411	437	41.9411	423	41.9445	297	41.9411	448	41.9445	415
		41.9606	474	41.9606	440	41.964	291	41.9606	495	41.964	404
		41.9801	488	41.9801	409	41.9834	306	41.9801	501	41.9834	441
		41.9996	462	41.9996	407	42.0029	275	41.9996	509	42.0029	412
		42.0191	475	42.0191	420	42.0223	288	42.0191	456	42.0223	394
		42.0386	455	42.0386	421	42.0418	312	42.0386	497	42.0418	398
		42.0581	431	42.0581	437	42.0612	279	42.0581	490	42.0612	380
		42.0776	475	42.0776	422	42.0807	301	42.0776	509	42.0807	375
		42.0971	457	42.0971	459	42.1001	305	42.0971	497	42.1001	402
		42.1166	456	42.1166	387	42.1195	290	42.1166	567	42.1195	414
		42.1361	481	42.1361	425	42.139	285	42.1361	472	42.139	431
		42.1556	430	42.1556	436	42.1584	310	42.1556	515	42.1584	421
		42.1751	433	42.1751	454	42.1779	306	42.1751	504	42.1779	425
		42.1946	467	42.1946	436	42.1973	271	42.1946	542	42.1973	396
		42.2141	513	42.2141	456	42.2168	292	42.2141	545	42.2168	395
		42.2336	445	42.2336	424	42.2362	313	42.2336	540	42.2362	426
		42.2531	465	42.2531	481	42.2557	361	42.2531	508	42.2557	420
		42.2726	504	42.2726	462	42.2751	285	42.2726	564	42.2751	425
		42.2921	493	42.2921	450	42.2945	293	42.2921	547	42.2945	418
		42.3116	470	42.3116	472	42.314	295	42.3116	541	42.314	432
		42.3311	515	42.3311	486	42.3334	301	42.3311	532	42.3334	432
		42.3506	486	42.3506	464	42.3529	351	42.3506	561	42.3529	390
		42.3701	501	42.3701	433	42.3723	349	42.3701	556	42.3723	427
		42.3896	517	42.3896	433	42.3918	288	42.3896	536	42.3918	421
		42.4091	499	42.4091	519	42.4112	312	42.4091	554	42.4112	431
		42.4286	504	42.4286	496	42.4307	344	42.4286	588	42.4307	419
		42.4481	506	42.4481	506	42.4501	315	42.4481	564	42.4501	404
		42.4676	557	42.4676	517	42.4695	314	42.4676	565	42.4695	437
		42.4871	587	42.4871	513	42.489	331	42.4871	582	42.489	449
		42.5066	568	42.5066	479	42.5084	357	42.5066	585	42.5084	470
		42.5262	547	42.5262	497	42.5279	377	42.5262	636	42.5279	489
		42.5457	507	42.5457	509	42.5473	332	42.5457	586	42.5473	507
		42.5652	570	42.5652	525	42.5668	316	42.5652	551	42.5668	440
		42.5847	534	42.5847	534	42.5862	351	42.5847	559	42.5862	462
		42.6042	607	42.6042	541	42.6056	345	42.6042	623	42.6056	450
		42.6237	551	42.6237	538	42.6251	340	42.6237	603	42.6251	463
		42.6432	540	42.6432	536	42.6446	334	42.6432	565	42.6446	500
		42.6627	562	42.6627	544	42.664	330	42.6627	610	42.664	479
		42.6822	603	42.6822	501	42.6834	327	42.6822	570	42.6834	479
		42.7017	600	42.7017	483	42.7029	352	42.7017	609	42.7029	466
		42.7212	534	42.7212	528	42.7223	342	42.7212	646	42.7223	470
		42.7407	574	42.7407	525	42.7418	322	42.7407	603	42.7418	473
		42.7602	621	42.7602	541	42.7612	319	42.7602	607	42.7612	466
		42.7797	598	42.7797	547	42.7807	351	42.7797	617	42.7807	469
		42.7992	608	42.7992	563	42.8001	320	42.7992	623	42.8001	488
		42.8187	616	42.8187	547	42.8195	331	42.8187	660	42.8195	479
		42.8382	666	42.8382	559	42.839	352	42.8382	634	42.839	488
		42.8577	598	42.8577	597	42.8584	377	42.8577	662	42.8584	482
		42.8772	647	42.8772	613	42.8779	359	42.8772	587	42.8779	473
		42.8967	579	42.8967	558	42.8973	320	42.8967	697	42.8973	472
		42.9162	622	42.9162	598	42.9168	347	42.9162	656	42.9168	502
		42.9357	636	42.9357	602	42.9362	347	42.9357	661	42.9362	475
		42.9552	559	42.9552	577	42.9557	335	42.9552	669	42.9557	439
		42.9747	636	42.9747	567	42.9751	360	42.9747	662	42.9751	531
		42.9942	648	42.9942	663	42.9945	356	42.9942	676	42.9945	508
		43.0137	651	43.0137	658	43.014	346	43.0137	695	43.014	502
		43.0332	653	43.0332	598	43.0334	345	43.0332	727	43.0334	526
		43.0527	657	43.0527	597	43.0529	367	43.0527	698	43.0529	549
		43.0722	659	43.0722	634	43.0723	388	43.0722	698	43.0723	513
		43.0917	652	43.0917	669	43.0918	364	43.0917	752	43.0918	518
		43.1112	676	43.1112	669	43.1112	368	43.1112	772	43.1112	536
		43.1307	659	43.1307	672	43.1307	403	43.1307	821	43.1307	553
		43.1502	708	43.1502	692	43.1501	377	43.1502	854	43.1501	597
		43.1698	750	43.1698	726	43.1696	398	43.1698	831	43.1696	604
		43.1893	770	43.1893	707	43.189	412	43.1893	839	43.189	570
		43.2088	779	43.2088	779	43.2084	373	43.2088	969	43.2084	594
		43.2283	814	43.2283	824	43.2279	446	43.2283	953	43.2279	677
		43.2478	798	43.2478	848	43.2473	488	43.2478	1062	43.2473	664
		43.2673	815	43.2673	916	43.2668	478	43.2673	1076	43.2668	748
		43.2868	973	43.2868	965	43.2862	558	43.2868	1125	43.2862	818
		43.3063	950	43.3063	1067	43.3057	556	43.3063	1228	43.3057	810
		43.3258	1072	43.3258	1135	43.3251	604	43.3258	1315	43.3251	954
		43.3453	1138	43.3453	1153	43.3445	620	43.3453	1451	43.3445	1000
		43.3648	1297	43.3648	1301	43.364	712	43.3648	1513	43.364	1158
		43.3843	1318	43.3843	1409	43.3834	753	43.3843	1616	43.3834	1232
		43.4038	1505	43.4038	1476	43.4029	810	43.4038	1752	43.4029	1398
		43.4233	1696	43.4233	1727	43.4223	843	43.4233	1864	43.4223	1664
		43.4428	1787	43.4428	1766	43.4418	845	43.4428	1983	43.4418	1760
		43.4623	1954	43.4623	1879	43.4612	799	43.4623	2044	43.4612	1850
		43.4818	1980	43.4818	1778	43.4807	763	43.4818	2084	43.4807	1982
		43.5013	2063	43.5013	1821	43.5001	796	43.5013	2008	43.5001	1912
		43.5208	1868	43.5208	1723	43.5196	781	43.5208	2036	43.5196	1838
		43.5403	1798	43.5403	1739	43.539	714	43.5403	1839	43.539	1775
		43.5598	1847	43.5598	1642	43.5584	678	43.5598	1927	43.5584	1669
		43.5793	1623	43.5793	1590	43.5779	652	43.5793	1768	43.5779	1552
		43.5988	1576	43.5988	1452	43.5973	627	43.5988	1738	43.5973	1531
		43.6183	1414	43.6183	1329	43.6168	557	43.6183	1598	43.6168	1367
		43.6378	1325	43.6378	1272	43.6362	494	43.6378	1505	43.6362	1241
		43.6573	1250	43.6573	1152	43.6557	511	43.6573	1398	43.6557	1064
		43.6768	1099	43.6768	1034	43.6751	510	43.6768	1341	43.6751	965
		43.6963	1009	43.6963	980	43.6945	441	43.6963	1183	43.6945	890
		43.7158	981	43.7158	918	43.714	411	43.7158	1164	43.714	829
		43.7353	872	43.7353	854	43.7334	389	43.7353	1054	43.7334	777
		43.7548	911	43.7548	831	43.7529	368	43.7548	1012	43.7529	688
		43.7743	833	43.7743	756	43.7723	359	43.7743	952	43.7723	663
		43.7938	823	43.7938	749	43.7918	349	43.7938	930	43.7918	679
		43.8133	769	43.8133	685	43.8112	361	43.8133	842	43.8112	654
		43.8329	703	43.8329	700	43.8307	388	43.8329	817	43.8307	570
		43.8524	774	43.8524	715	43.8501	327	43.8524	809	43.8501	563
		43.8719	743	43.8719	654	43.8695	321	43.8719	788	43.8695	560
		43.8914	719	43.8914	646	43.889	357	43.8914	759	43.889	578
		43.9109	662	43.9109	634	43.9084	332	43.9109	715	43.9084	507
		43.9304	656	43.9304	580	43.9279	352	43.9304	726	43.9279	511
		43.9499	633	43.9499	569	43.9473	346	43.9499	719	43.9473	498
		43.9694	658	43.9694	614	43.9668	334	43.9694	666	43.9668	476
		43.9889	617	43.9889	568	43.9862	314	43.9889	677	43.9862	474
		44.0084	620	44.0084	554	44.0057	333	44.0084	647	44.0057	470
		44.0279	600	44.0279	575	44.0251	345	44.0279	616	44.0251	462
		44.0474	614	44.0474	557	44.0446	305	44.0474	606	44.0446	525
		44.0669	568	44.0669	587	44.064	343	44.0669	607	44.064	526
		44.0864	565	44.0864	556	44.0834	338	44.0864	663	44.0834	488
		44.1059	573	44.1059	535	44.1029	323	44.1059	638	44.1029	455
		44.1254	554	44.1254	542	44.1223	305	44.1254	613	44.1223	497
		44.1449	571	44.1449	483	44.1418	310	44.1449	595	44.1418	441
		44.1644	574	44.1644	512	44.1612	335	44.1644	616	44.1612	472
		44.1839	553	44.1839	541	44.1807	357	44.1839	548	44.1807	443
		44.2034	573	44.2034	535	44.2001	313	44.2034	581	44.2001	444
		44.2229	574	44.2229	499	44.2195	346	44.2229	628	44.2195	469
		44.2424	554	44.2424	516	44.239	310	44.2424	592	44.239	443
		44.2619	535	44.2619	558	44.2584	325	44.2619	593	44.2584	465
		44.2814	556	44.2814	515	44.2779	320	44.2814	581	44.2779	421
		44.3009	537	44.3009	479	44.2973	339	44.3009	546	44.2973	441
		44.3204	543	44.3204	522	44.3168	321	44.3204	564	44.3168	441
		44.3399	540	44.3399	529	44.3362	314	44.3399	577	44.3362	468
		44.3594	535	44.3594	503	44.3557	328	44.3594	594	44.3557	438
		44.3789	560	44.3789	514	44.3751	316	44.3789	596	44.3751	478
		44.3984	467	44.3984	484	44.3946	342	44.3984	574	44.3946	455
		44.4179	535	44.4179	502	44.414	326	44.4179	593	44.414	459
		44.4374	582	44.4374	411	44.4334	300	44.4374	570	44.4334	422
		44.4569	497	44.4569	502	44.4529	308	44.4569	537	44.4529	450
		44.4765	533	44.4765	510	44.4723	331	44.4765	568	44.4723	441
		44.496	518	44.496	489	44.4918	335	44.496	518	44.4918	385
		44.5155	553	44.5155	481	44.5112	320	44.5155	547	44.5112	443
		44.535	532	44.535	495	44.5307	354	44.535	562	44.5307	405
		44.5545	523	44.5545	528	44.5501	325	44.5545	525	44.5501	460
		44.574	476	44.574	488	44.5695	377	44.574	538	44.5695	427
		44.5935	479	44.5935	461	44.589	316	44.5935	568	44.589	462
		44.613	536	44.613	474	44.6084	330	44.613	576	44.6084	421
		44.6325	491	44.6325	462	44.6279	296	44.6325	531	44.6279	438
		44.652	509	44.652	475	44.6473	313	44.652	505	44.6473	405
		44.6715	534	44.6715	507	44.6668	316	44.6715	560	44.6668	429
		44.691	481	44.691	504	44.6862	344	44.691	511	44.6862	437
		44.7105	489	44.7105	490	44.7057	354	44.7105	558	44.7057	439
		44.73	524	44.73	511	44.7251	339	44.73	535	44.7251	417
		44.7495	508	44.7495	467	44.7445	305	44.7495	530	44.7445	477
		44.769	531	44.769	457	44.764	339	44.769	530	44.764	431
		44.7885	470	44.7885	491	44.7834	298	44.7885	531	44.7834	442
		44.808	531	44.808	470	44.8029	346	44.808	533	44.8029	434
		44.8275	514	44.8275	470	44.8223	323	44.8275	529	44.8223	419
		44.847	472	44.847	489	44.8418	306	44.847	531	44.8418	430
		44.8665	473	44.8665	486	44.8612	298	44.8665	537	44.8612	439
		44.886	464	44.886	452	44.8807	302	44.886	528	44.8807	431
		44.9055	520	44.9055	452	44.9001	298	44.9055	531	44.9001	400
		44.925	499	44.925	475	44.9196	309	44.925	502	44.9196	454
		44.9445	526	44.9445	476	44.939	287	44.9445	555	44.939	429
		44.964	427	44.964	465	44.9584	296	44.964	510	44.9584	391
		44.9835	455	44.9835	465	44.9779	285	44.9835	511	44.9779	439
		45.003	470	45.003	461	44.9973	283	45.003	534	44.9973	379
		45.0225	472	45.0225	412	45.0168	296	45.0225	505	45.0168	431
		45.042	503	45.042	461	45.0362	304	45.042	479	45.0362	404
		45.0615	461	45.0615	517	45.0557	310	45.0615	495	45.0557	419
		45.081	446	45.081	463	45.0751	288	45.081	555	45.0751	377
		45.1005	503	45.1005	435	45.0945	289	45.1005	516	45.0945	416
		45.1201	507	45.1201	443	45.114	280	45.1201	502	45.114	386
		45.1396	491	45.1396	434	45.1334	313	45.1396	484	45.1334	390
		45.1591	416	45.1591	436	45.1529	277	45.1591	452	45.1529	386
		45.1786	410	45.1786	464	45.1723	277	45.1786	526	45.1723	419
		45.1981	468	45.1981	426	45.1918	307	45.1981	466	45.1918	371
		45.2176	498	45.2176	426	45.2112	306	45.2176	497	45.2112	402
		45.2371	476	45.2371	446	45.2307	288	45.2371	467	45.2307	379
		45.2566	445	45.2566	414	45.2501	287	45.2566	491	45.2501	372
		45.2761	448	45.2761	437	45.2696	310	45.2761	469	45.2696	390
		45.2956	460	45.2956	442	45.289	288	45.2956	496	45.289	389
		45.3151	474	45.3151	428	45.3084	244	45.3151	483	45.3084	358
		45.3346	420	45.3346	441	45.3279	294	45.3346	463	45.3279	403
		45.3541	458	45.3541	437	45.3473	284	45.3541	488	45.3473	366
		45.3736	442	45.3736	412	45.3668	286	45.3736	486	45.3668	379
		45.3931	407	45.3931	426	45.3862	256	45.3931	481	45.3862	390
		45.4126	441	45.4126	446	45.4057	268	45.4126	445	45.4057	382
		45.4321	432	45.4321	441	45.4251	306	45.4321	438	45.4251	399
		45.4516	426	45.4516	425	45.4445	282	45.4516	456	45.4445	390
		45.4711	445	45.4711	400	45.464	268	45.4711	485	45.464	405
		45.4906	414	45.4906	446	45.4834	281	45.4906	469	45.4834	386
		45.5101	425	45.5101	432	45.5029	296	45.5101	461	45.5029	381
		45.5296	404	45.5296	423	45.5223	257	45.5296	487	45.5223	364
		45.5491	430	45.5491	389	45.5418	286	45.5491	479	45.5418	353
		45.5686	419	45.5686	400	45.5612	279	45.5686	438	45.5612	393
		45.5881	428	45.5881	389	45.5807	286	45.5881	435	45.5807	339
		45.6076	461	45.6076	404	45.6001	279	45.6076	427	45.6001	329
		45.6271	436	45.6271	444	45.6196	263	45.6271	436	45.6196	365
		45.6466	387	45.6466	381	45.639	284	45.6466	438	45.639	379
		45.6661	426	45.6661	394	45.6584	254	45.6661	482	45.6584	326
		45.6857	429	45.6857	367	45.6779	268	45.6857	440	45.6779	358
		45.7052	436	45.7052	378	45.6973	283	45.7052	479	45.6973	373
		45.7246	443	45.7246	386	45.7168	275	45.7246	456	45.7168	348
		45.7442	441	45.7442	395	45.7362	267	45.7442	481	45.7362	379
		45.7637	439	45.7637	367	45.7557	253	45.7637	451	45.7557	349
		45.7832	406	45.7832	385	45.7751	294	45.7832	483	45.7751	363
		45.8027	421	45.8027	410	45.7946	244	45.8027	443	45.7946	359
		45.8222	430	45.8222	390	45.814	229	45.8222	431	45.814	379
		45.8417	432	45.8417	413	45.8334	293	45.8417	462	45.8334	359
		45.8612	409	45.8612	373	45.8529	261	45.8612	457	45.8529	343
		45.8807	404	45.8807	382	45.8723	265	45.8807	468	45.8723	344
		45.9002	421	45.9002	381	45.8918	264	45.9002	460	45.8918	389
		45.9197	394	45.9197	390	45.9112	270	45.9197	424	45.9112	354
		45.9392	456	45.9392	363	45.9307	271	45.9392	447	45.9307	381
		45.9587	436	45.9587	377	45.9501	268	45.9587	456	45.9501	380
		45.9782	452	45.9782	382	45.9695	267	45.9782	475	45.9695	364
		45.9977	440	45.9977	377	45.989	258	45.9977	440	45.989	339
		46.0172	404	46.0172	406	46.0085	255	46.0172	444	46.0085	348
		46.0367	460	46.0367	366	46.0279	270	46.0367	454	46.0279	381
		46.0562	418	46.0562	372	46.0473	290	46.0562	432	46.0473	391
		46.0757	405	46.0757	345	46.0668	274	46.0757	400	46.0668	363
		46.0952	356	46.0952	369	46.0862	264	46.0952	481	46.0862	351
		46.1147	457	46.1147	364	46.1057	237	46.1147	419	46.1057	343
		46.1342	455	46.1342	389	46.1251	248	46.1342	464	46.1251	364
		46.1537	419	46.1537	366	46.1446	260	46.1537	475	46.1446	339
		46.1732	405	46.1732	385	46.164	253	46.1732	432	46.164	371
		46.1927	412	46.1927	354	46.1834	247	46.1927	421	46.1834	367
		46.2122	399	46.2122	377	46.2029	244	46.2122	464	46.2029	348
		46.2317	430	46.2317	352	46.2223	246	46.2317	431	46.2223	375
		46.2512	397	46.2512	413	46.2418	266	46.2512	441	46.2418	343
		46.2707	407	46.2707	367	46.2612	252	46.2707	458	46.2612	360
		46.2902	424	46.2902	359	46.2807	270	46.2902	438	46.2807	380
		46.3098	414	46.3098	372	46.3001	253	46.3098	427	46.3001	336
		46.3293	432	46.3293	372	46.3196	250	46.3293	481	46.3196	344
		46.3488	404	46.3488	362	46.339	248	46.3488	430	46.339	347
		46.3683	415	46.3683	418	46.3584	250	46.3683	507	46.3584	346
		46.3878	424	46.3878	370	46.3779	242	46.3878	439	46.3779	338
		46.4073	383	46.4073	390	46.3973	275	46.4073	415	46.3973	345
		46.4268	370	46.4268	380	46.4168	283	46.4268	434	46.4168	375
		46.4463	380	46.4463	386	46.4362	263	46.4463	438	46.4362	334
		46.4658	422	46.4658	391	46.4557	226	46.4658	442	46.4557	345
		46.4853	418	46.4853	396	46.4751	271	46.4853	427	46.4751	357
		46.5048	408	46.5048	371	46.4946	261	46.5048	448	46.4946	332
		46.5243	389	46.5243	357	46.514	249	46.5243	401	46.514	340
		46.5438	392	46.5438	343	46.5335	237	46.5438	444	46.5335	362
		46.5633	386	46.5633	341	46.5529	232	46.5633	440	46.5529	344
		46.5828	409	46.5828	349	46.5723	236	46.5828	470	46.5723	327
		46.6023	427	46.6023	352	46.5918	286	46.6023	405	46.5918	341
		46.6218	429	46.6218	379	46.6112	238	46.6218	424	46.6112	324
		46.6413	404	46.6413	366	46.6307	234	46.6413	431	46.6307	324
		46.6608	385	46.6608	389	46.6501	246	46.6608	446	46.6501	342
		46.6803	366	46.6803	385	46.6696	234	46.6803	468	46.6696	327
		46.6998	405	46.6998	334	46.689	266	46.6998	404	46.689	337
		46.7193	414	46.7193	349	46.7084	267	46.7193	398	46.7084	332
		46.7388	363	46.7388	375	46.7279	225	46.7388	407	46.7279	351
		46.7583	376	46.7583	354	46.7473	272	46.7583	384	46.7473	352
		46.7778	396	46.7778	368	46.7668	256	46.7778	438	46.7668	316
		46.7973	377	46.7973	351	46.7862	263	46.7973	408	46.7862	396
		46.8168	375	46.8168	360	46.8057	242	46.8168	443	46.8057	332
		46.8363	393	46.8363	377	46.8251	218	46.8363	423	46.8251	344
		46.8558	365	46.8558	368	46.8446	248	46.8558	406	46.8446	351
		46.8753	355	46.8753	344	46.864	232	46.8753	409	46.864	340
		46.8948	380	46.8948	339	46.8835	282	46.8948	411	46.8835	326
		46.9143	385	46.9143	339	46.9029	234	46.9143	422	46.9029	309
		46.9338	380	46.9338	370	46.9223	261	46.9338	405	46.9223	341
		46.9534	406	46.9534	364	46.9418	259	46.9534	450	46.9418	334
		46.9729	394	46.9729	367	46.9612	256	46.9729	437	46.9612	315
		46.9924	398	46.9924	335	46.9807	229	46.9924	402	46.9807	318
		47.0119	380	47.0119	342	47.0001	257	47.0119	432	47.0001	349
		47.0314	333	47.0314	367	47.0196	244	47.0314	424	47.0196	334
		47.0509	382	47.0509	348	47.039	235	47.0509	381	47.039	333
		47.0704	347	47.0704	331	47.0585	251	47.0704	419	47.0585	352
		47.0899	373	47.0899	363	47.0779	253	47.0899	425	47.0779	345
		47.1094	376	47.1094	363	47.0973	219	47.1094	442	47.0973	342
		47.1289	313	47.1289	354	47.1168	254	47.1289	397	47.1168	309
		47.1484	366	47.1484	366	47.1362	270	47.1484	454	47.1362	350
		47.1679	377	47.1679	320	47.1557	279	47.1679	427	47.1557	328
		47.1874	354	47.1874	336	47.1751	255	47.1874	458	47.1751	341
		47.2069	365	47.2069	382	47.1946	250	47.2069	414	47.1946	337
		47.2264	327	47.2264	343	47.214	231	47.2264	446	47.214	371
		47.2459	380	47.2459	367	47.2334	255	47.2459	393	47.2334	320
		47.2654	368	47.2654	357	47.2529	238	47.2654	399	47.2529	323
		47.2849	397	47.2849	371	47.2723	273	47.2849	396	47.2723	340
		47.3044	403	47.3044	384	47.2918	252	47.3044	398	47.2918	330
		47.3239	400	47.3239	360	47.3112	248	47.3239	412	47.3112	331
		47.3434	376	47.3434	329	47.3307	232	47.3434	410	47.3307	333
		47.3629	398	47.3629	335	47.3501	224	47.3629	416	47.3501	306
		47.3824	399	47.3824	338	47.3696	260	47.3824	415	47.3696	319
		47.4019	353	47.4019	346	47.389	249	47.4019	392	47.389	333
		47.4214	363	47.4214	307	47.4085	219	47.4214	413	47.4085	343
		47.4409	373	47.4409	375	47.4279	263	47.4409	389	47.4279	330
		47.4604	396	47.4604	346	47.4473	250	47.4604	376	47.4473	342
		47.4799	380	47.4799	333	47.4668	256	47.4799	413	47.4668	336
		47.4994	346	47.4994	328	47.4862	261	47.4994	386	47.4862	305
		47.5189	353	47.5189	336	47.5057	220	47.5189	427	47.5057	340
		47.5384	377	47.5384	340	47.5251	231	47.5384	388	47.5251	328
		47.5579	397	47.5579	390	47.5446	216	47.5579	394	47.5446	336
		47.5774	337	47.5774	329	47.564	258	47.5774	361	47.564	313
		47.5969	365	47.5969	362	47.5834	278	47.5969	383	47.5834	329
		47.6165	356	47.6165	355	47.6029	267	47.6165	404	47.6029	317
		47.636	355	47.636	322	47.6223	220	47.636	431	47.6223	332
		47.6555	363	47.6555	355	47.6418	239	47.6555	374	47.6418	356
		47.675	384	47.675	367	47.6612	224	47.675	410	47.6612	333
		47.6945	371	47.6945	394	47.6807	247	47.6945	381	47.6807	335
		47.714	403	47.714	329	47.7001	237	47.714	387	47.7001	352
		47.7335	358	47.7335	348	47.7196	228	47.7335	406	47.7196	299
		47.753	411	47.753	335	47.739	208	47.753	369	47.739	306
		47.7725	338	47.7725	329	47.7585	258	47.7725	391	47.7585	305
		47.792	352	47.792	360	47.7779	217	47.792	365	47.7779	325
		47.8115	370	47.8115	352	47.7973	233	47.8115	395	47.7973	341
		47.831	374	47.831	361	47.8168	239	47.831	411	47.8168	314
		47.8505	335	47.8505	342	47.8362	229	47.8505	398	47.8362	339
		47.87	335	47.87	311	47.8557	251	47.87	379	47.8557	319
		47.8895	383	47.8895	334	47.8751	237	47.8895	388	47.8751	313
		47.909	380	47.909	369	47.8946	253	47.909	362	47.8946	332
		47.9285	404	47.9285	360	47.914	239	47.9285	358	47.914	312
		47.948	363	47.948	347	47.9335	210	47.948	375	47.9335	322
		47.9675	400	47.9675	334	47.9529	230	47.9675	400	47.9529	323
		47.987	363	47.987	340	47.9723	254	47.987	411	47.9723	326
		48.0065	340	48.0065	363	47.9918	256	48.0065	385	47.9918	310
		48.026	366	48.026	362	48.0112	257	48.026	372	48.0112	340
		48.0455	367	48.0455	332	48.0307	235	48.0455	369	48.0307	339
		48.065	361	48.065	322	48.0501	232	48.065	359	48.0501	312
		48.0845	371	48.0845	335	48.0696	187	48.0845	389	48.0696	324
		48.104	357	48.104	322	48.089	233	48.104	370	48.089	302
		48.1235	348	48.1235	331	48.1084	229	48.1235	418	48.1084	337
		48.143	374	48.143	367	48.1279	251	48.143	395	48.1279	341
		48.1625	362	48.1625	344	48.1473	222	48.1625	356	48.1473	330
		48.182	337	48.182	344	48.1668	224	48.182	364	48.1668	321
		48.2015	380	48.2015	333	48.1862	233	48.2015	381	48.1862	299
		48.221	354	48.221	349	48.2057	271	48.221	408	48.2057	298
		48.2405	347	48.2405	305	48.2251	253	48.2405	423	48.2251	314
		48.26	339	48.26	329	48.2446	209	48.26	415	48.2446	308
		48.2796	363	48.2796	344	48.264	220	48.2796	400	48.264	342
		48.2991	350	48.2991	292	48.2835	227	48.2991	391	48.2835	356
		48.3186	366	48.3186	368	48.3029	252	48.3186	402	48.3029	303
		48.3381	341	48.3381	342	48.3223	238	48.3381	383	48.3223	295
		48.3576	383	48.3576	349	48.3418	224	48.3576	377	48.3418	335
		48.3771	353	48.3771	311	48.3612	241	48.3771	364	48.3612	348
		48.3966	396	48.3966	327	48.3807	223	48.3966	369	48.3807	313
		48.4161	344	48.4161	357	48.4001	243	48.4161	391	48.4001	318
		48.4356	383	48.4356	333	48.4196	239	48.4356	395	48.4196	296
		48.4551	345	48.4551	304	48.439	234	48.4551	427	48.439	317
		48.4746	370	48.4746	373	48.4584	225	48.4746	393	48.4584	341
		48.4941	330	48.4941	307	48.4779	228	48.4941	404	48.4779	311
		48.5136	333	48.5136	301	48.4973	210	48.5136	379	48.4973	313
		48.5331	381	48.5331	344	48.5168	222	48.5331	385	48.5168	308
		48.5526	356	48.5526	354	48.5362	238	48.5526	401	48.5362	320
		48.5721	368	48.5721	343	48.5557	247	48.5721	408	48.5557	320
		48.5916	324	48.5916	358	48.5751	241	48.5916	389	48.5751	295
		48.6111	329	48.6111	332	48.5946	221	48.6111	379	48.5946	320
		48.6306	379	48.6306	367	48.614	243	48.6306	385	48.614	318
		48.6501	367	48.6501	352	48.6335	233	48.6501	362	48.6335	332
		48.6696	336	48.6696	349	48.6529	240	48.6696	372	48.6529	344
		48.6891	335	48.6891	319	48.6723	208	48.6891	377	48.6723	342
		48.7086	348	48.7086	330	48.6918	243	48.7086	397	48.6918	344
		48.7281	337	48.7281	352	48.7112	222	48.7281	388	48.7112	310
		48.7476	322	48.7476	328	48.7307	227	48.7476	378	48.7307	310
		48.7671	329	48.7671	315	48.7501	226	48.7671	389	48.7501	338
		48.7866	324	48.7866	324	48.7696	214	48.7866	409	48.7696	314
		48.8061	320	48.8061	362	48.789	232	48.8061	381	48.789	317
		48.8256	324	48.8256	348	48.8085	215	48.8256	385	48.8085	335
		48.8451	345	48.8451	326	48.8279	217	48.8451	366	48.8279	347
		48.8646	332	48.8646	334	48.8473	221	48.8646	354	48.8473	319
		48.8841	355	48.8841	335	48.8668	253	48.8841	366	48.8668	293
		48.9037	392	48.9037	332	48.8862	245	48.9037	411	48.8862	309
		48.9232	332	48.9232	360	48.9057	217	48.9232	395	48.9057	330
		48.9427	342	48.9427	320	48.9251	217	48.9427	399	48.9251	340
		48.9622	359	48.9622	338	48.9446	259	48.9622	384	48.9446	297
		48.9817	349	48.9817	366	48.964	212	48.9817	376	48.964	313
		49.0012	377	49.0012	324	48.9834	258	49.0012	394	48.9834	311
		49.0207	343	49.0207	309	49.0029	233	49.0207	352	49.0029	317
		49.0402	338	49.0402	338	49.0223	245	49.0402	373	49.0223	309
		49.0597	350	49.0597	321	49.0418	213	49.0597	391	49.0418	309
		49.0792	319	49.0792	337	49.0612	234	49.0792	413	49.0612	303
		49.0987	358	49.0987	335	49.0807	238	49.0987	386	49.0807	305
		49.1182	347	49.1182	339	49.1001	243	49.1182	381	49.1001	356
		49.1377	343	49.1377	365	49.1196	235	49.1377	374	49.1196	325
		49.1572	369	49.1572	332	49.139	246	49.1572	392	49.139	340
		49.1767	350	49.1767	337	49.1585	238	49.1767	388	49.1585	341
		49.1962	354	49.1962	324	49.1779	249	49.1962	392	49.1779	330
		49.2157	370	49.2157	315	49.1973	251	49.2157	415	49.1973	320
		49.2352	337	49.2352	380	49.2168	256	49.2352	363	49.2168	331
		49.2547	338	49.2547	363	49.2362	262	49.2547	340	49.2362	327
		49.2742	333	49.2742	317	49.2557	246	49.2742	418	49.2557	313
		49.2937	341	49.2937	348	49.2751	228	49.2937	410	49.2751	321
		49.3132	354	49.3132	346	49.2946	252	49.3132	378	49.2946	312
		49.3327	329	49.3327	344	49.314	202	49.3327	398	49.314	328
		49.3522	351	49.3522	313	49.3334	219	49.3522	407	49.3334	299
		49.3717	332	49.3717	375	49.3529	236	49.3717	359	49.3529	309
		49.3912	387	49.3912	334	49.3723	222	49.3912	373	49.3723	308
		49.4107	396	49.4107	369	49.3918	224	49.4107	397	49.3918	306
		49.4302	352	49.4302	334	49.4112	242	49.4302	388	49.4112	320
		49.4497	371	49.4497	351	49.4307	233	49.4497	389	49.4307	288
		49.4693	381	49.4693	319	49.4501	237	49.4693	401	49.4501	310
		49.4888	370	49.4888	317	49.4696	231	49.4888	362	49.4696	329
		49.5082	365	49.5082	308	49.489	231	49.5082	360	49.489	340
		49.5278	355	49.5278	352	49.5085	258	49.5278	368	49.5085	349
		49.5473	341	49.5473	369	49.5279	245	49.5473	398	49.5279	326
		49.5668	370	49.5668	349	49.5473	260	49.5668	398	49.5473	312
		49.5863	390	49.5863	309	49.5668	224	49.5863	401	49.5668	351
		49.6058	339	49.6058	344	49.5862	236	49.6058	401	49.5862	328
		49.6253	397	49.6253	352	49.6057	244	49.6253	371	49.6057	308
		49.6448	338	49.6448	336	49.6251	225	49.6448	395	49.6251	322
		49.6643	340	49.6643	303	49.6446	234	49.6643	365	49.6446	309
		49.6838	405	49.6838	348	49.664	200	49.6838	427	49.664	331
		49.7033	364	49.7033	356	49.6835	228	49.7033	419	49.6835	308
		49.7228	366	49.7228	354	49.7029	242	49.7228	378	49.7029	326
		49.7423	368	49.7423	387	49.7223	238	49.7423	438	49.7223	320
		49.7618	351	49.7618	355	49.7418	256	49.7618	403	49.7418	356
		49.7813	393	49.7813	369	49.7612	226	49.7813	408	49.7612	326
		49.8008	382	49.8008	347	49.7807	248	49.8008	403	49.7807	339
		49.8203	392	49.8203	353	49.8001	233	49.8203	422	49.8001	335
		49.8398	424	49.8398	363	49.8196	244	49.8398	389	49.8196	328
		49.8593	337	49.8593	339	49.839	214	49.8593	378	49.839	349
		49.8788	359	49.8788	362	49.8584	249	49.8788	404	49.8584	316
		49.8983	378	49.8983	368	49.8779	225	49.8983	398	49.8779	328
		49.9178	367	49.9178	413	49.8974	241	49.9178	372	49.8974	328
		49.9373	398	49.9373	389	49.9168	250	49.9373	411	49.9168	320
		49.9568	380	49.9568	370	49.9362	247	49.9568	423	49.9362	326
		49.9763	353	49.9763	345	49.9557	242	49.9763	383	49.9557	327
		49.9958	401	49.9958	383	49.9751	233	49.9958	417	49.9751	317
		50.0153	356	50.0153	338	49.9946	217	50.0153	448	49.9946	333
		50.0348	371	50.0348	364	50.014	223	50.0348	452	50.014	331
		50.0543	392	50.0543	366	50.0335	252	50.0543	450	50.0335	351
		50.0738	373	50.0738	362	50.0529	238	50.0738	495	50.0529	355
		50.0933	374	50.0933	394	50.0724	251	50.0933	410	50.0724	373
		50.1129	409	50.1129	389	50.0918	238	50.1129	421	50.0918	354
		50.1324	395	50.1324	397	50.1112	258	50.1324	464	50.1112	348
		50.1519	400	50.1519	376	50.1307	201	50.1519	447	50.1307	342
		50.1714	386	50.1714	391	50.1501	257	50.1714	478	50.1501	391
		50.1909	425	50.1909	409	50.1696	265	50.1909	453	50.1696	354
		50.2104	395	50.2104	396	50.189	254	50.2104	488	50.189	347
		50.2299	392	50.2299	376	50.2085	253	50.2299	509	50.2085	364
		50.2494	446	50.2494	426	50.2279	222	50.2494	492	50.2279	409
		50.2689	381	50.2689	427	50.2473	253	50.2689	503	50.2473	401
		50.2884	445	50.2884	420	50.2668	241	50.2884	497	50.2668	397
		50.3079	441	50.3079	434	50.2862	288	50.3079	527	50.2862	421
		50.3274	442	50.3274	464	50.3057	249	50.3274	543	50.3057	425
		50.3469	451	50.3469	486	50.3251	277	50.3469	554	50.3251	399
		50.3664	441	50.3664	454	50.3446	264	50.3664	594	50.3446	435
		50.3859	524	50.3859	444	50.364	283	50.3859	539	50.364	490
		50.4054	461	50.4054	518	50.3835	295	50.4054	584	50.3835	469
		50.4249	520	50.4249	498	50.4029	296	50.4249	603	50.4029	492
		50.4444	499	50.4444	514	50.4224	326	50.4444	636	50.4224	496
		50.4639	538	50.4639	557	50.4418	296	50.4639	657	50.4418	515
		50.4834	555	50.4834	588	50.4612	312	50.4834	626	50.4612	611
		50.5029	572	50.5029	575	50.4807	338	50.5029	663	50.4807	583
		50.5224	621	50.5224	608	50.5001	356	50.5224	682	50.5001	564
		50.5419	615	50.5419	629	50.5196	362	50.5419	687	50.5196	596
		50.5614	689	50.5614	614	50.539	363	50.5614	704	50.539	663
		50.5809	703	50.5809	593	50.5585	353	50.5809	686	50.5585	679
		50.6004	671	50.6004	643	50.5779	337	50.6004	697	50.5779	732
		50.6199	650	50.6199	641	50.5973	363	50.6199	717	50.5973	698
		50.6394	690	50.6394	634	50.6168	336	50.6394	693	50.6168	740
		50.6589	682	50.6589	616	50.6362	334	50.6589	710	50.6362	757
		50.6784	683	50.6784	606	50.6557	327	50.6784	690	50.6557	700
		50.6979	631	50.6979	631	50.6751	345	50.6979	742	50.6751	674
		50.7174	654	50.7174	602	50.6946	334	50.7174	711	50.6946	677
		50.737	624	50.737	553	50.714	285	50.737	669	50.714	620
		50.7565	616	50.7565	572	50.7335	325	50.7565	608	50.7335	646
		50.776	592	50.776	570	50.7529	297	50.776	658	50.7529	606
		50.7955	519	50.7955	504	50.7724	360	50.7955	674	50.7724	517
		50.815	537	50.815	505	50.7918	289	50.815	593	50.7918	567
		50.8345	523	50.8345	505	50.8112	281	50.8345	581	50.8112	544
		50.854	489	50.854	445	50.8307	283	50.854	572	50.8307	502
		50.8735	478	50.8735	464	50.8501	270	50.8735	567	50.8501	544
		50.893	471	50.893	460	50.8696	256	50.893	552	50.8696	443
		50.9125	497	50.9125	420	50.889	271	50.9125	537	50.889	479
		50.932	459	50.932	478	50.9085	225	50.932	520	50.9085	454
		50.9515	440	50.9515	407	50.9279	254	50.9515	498	50.9279	437
		50.971	427	50.971	414	50.9474	281	50.971	498	50.9474	421
		50.9905	446	50.9905	405	50.9668	251	50.9905	449	50.9668	405
		51.01	437	51.01	423	50.9862	248	51.01	517	50.9862	402
		51.0295	410	51.0295	398	51.0057	271	51.0295	450	51.0057	377
		51.049	396	51.049	385	51.0251	252	51.049	448	51.0251	348
		51.0685	416	51.0685	400	51.0446	213	51.0685	464	51.0446	373
		51.088	380	51.088	383	51.064	232	51.088	445	51.064	365
		51.1075	374	51.1075	361	51.0835	245	51.1075	445	51.0835	363
		51.127	381	51.127	369	51.1029	240	51.127	448	51.1029	345
		51.1465	357	51.1465	386	51.1223	278	51.1465	445	51.1223	325
		51.166	377	51.166	371	51.1418	244	51.166	394	51.1418	342
		51.1855	385	51.1855	411	51.1612	248	51.1855	416	51.1612	344
		51.205	403	51.205	347	51.1807	247	51.205	351	51.1807	326
		51.2245	361	51.2245	339	51.2001	248	51.2245	391	51.2001	340
		51.244	368	51.244	328	51.2196	230	51.244	376	51.2196	313
		51.2635	348	51.2635	337	51.239	214	51.2635	402	51.239	324
		51.283	352	51.283	329	51.2585	230	51.283	397	51.2585	333
		51.3025	367	51.3025	333	51.2779	223	51.3025	405	51.2779	339
		51.322	344	51.322	346	51.2974	220	51.322	408	51.2974	297
		51.3415	343	51.3415	338	51.3168	234	51.3415	401	51.3168	324
		51.361	342	51.361	356	51.3362	243	51.361	447	51.3362	346
		51.3805	370	51.3805	366	51.3557	207	51.3805	372	51.3557	341
		51.4001	334	51.4001	335	51.3751	230	51.4001	392	51.3751	341
		51.4196	347	51.4196	356	51.3946	218	51.4196	368	51.3946	322
		51.4391	400	51.4391	362	51.414	216	51.4391	352	51.414	331
		51.4586	387	51.4586	320	51.4335	232	51.4586	411	51.4335	279
		51.4781	361	51.4781	328	51.4529	229	51.4781	390	51.4529	300
		51.4976	328	51.4976	308	51.4723	232	51.4976	390	51.4723	336
		51.5171	344	51.5171	303	51.4918	217	51.5171	404	51.4918	366
		51.5366	303	51.5366	359	51.5112	237	51.5366	349	51.5112	330
		51.5561	347	51.5561	330	51.5307	229	51.5561	344	51.5307	292
		51.5756	375	51.5756	350	51.5501	239	51.5756	375	51.5501	301
		51.5951	330	51.5951	325	51.5696	229	51.5951	356	51.5696	321
		51.6146	350	51.6146	314	51.589	241	51.6146	368	51.589	315
		51.6341	355	51.6341	319	51.6085	233	51.6341	404	51.6085	275
		51.6536	323	51.6536	331	51.6279	211	51.6536	354	51.6279	298
		51.6731	360	51.6731	335	51.6474	229	51.6731	429	51.6474	320
		51.6926	357	51.6926	312	51.6668	224	51.6926	356	51.6668	325
		51.7121	365	51.7121	324	51.6862	225	51.7121	363	51.6862	323
		51.7316	358	51.7316	325	51.7057	218	51.7316	350	51.7057	304
		51.7511	362	51.7511	360	51.7251	210	51.7511	378	51.7251	350
		51.7706	360	51.7706	316	51.7446	235	51.7706	362	51.7446	341
		51.7901	310	51.7901	326	51.764	218	51.7901	369	51.764	287
		51.8096	345	51.8096	297	51.7835	223	51.8096	375	51.7835	312
		51.8291	353	51.8291	352	51.8029	230	51.8291	320	51.8029	295
		51.8486	333	51.8486	345	51.8224	215	51.8486	370	51.8224	294
		51.8681	352	51.8681	318	51.8418	226	51.8681	381	51.8418	329
		51.8876	327	51.8876	334	51.8612	217	51.8876	372	51.8612	312
		51.9071	325	51.9071	317	51.8807	242	51.9071	373	51.8807	317
		51.9266	333	51.9266	317	51.9001	238	51.9266	377	51.9001	301
		51.9461	341	51.9461	330	51.9196	215	51.9461	364	51.9196	284
		51.9656	327	51.9656	324	51.939	193	51.9656	370	51.939	294
		51.9851	318	51.9851	352	51.9585	196	51.9851	343	51.9585	285
		52.0046	333	52.0046	306	51.9779	237	52.0046	370	51.9779	310
		52.0241	324	52.0241	320	51.9973	253	52.0241	320	51.9973	281
		52.0436	348	52.0436	343	52.0168	230	52.0436	379	52.0168	288
		52.0632	326	52.0632	336	52.0362	229	52.0632	336	52.0362	305
		52.0827	312	52.0827	307	52.0557	225	52.0827	386	52.0557	336
		52.1022	355	52.1022	320	52.0751	238	52.1022	393	52.0751	296
		52.1217	344	52.1217	308	52.0946	212	52.1217	385	52.0946	292
		52.1412	317	52.1412	303	52.114	218	52.1412	323	52.114	292
		52.1607	356	52.1607	301	52.1335	229	52.1607	360	52.1335	294
		52.1802	334	52.1802	326	52.1529	251	52.1802	384	52.1529	321
		52.1997	348	52.1997	311	52.1724	238	52.1997	387	52.1724	270
		52.2192	333	52.2192	282	52.1918	242	52.2192	384	52.1918	310
		52.2387	314	52.2387	343	52.2112	209	52.2387	364	52.2112	282
		52.2582	349	52.2582	287	52.2307	213	52.2582	384	52.2307	315
		52.2777	315	52.2777	320	52.2501	202	52.2777	358	52.2501	291
		52.2972	311	52.2972	325	52.2696	229	52.2972	334	52.2696	294
		52.3167	315	52.3167	320	52.289	245	52.3167	379	52.289	293
		52.3362	335	52.3362	310	52.3085	233	52.3362	381	52.3085	258
		52.3557	291	52.3557	318	52.3279	232	52.3557	351	52.3279	317
		52.3752	309	52.3752	308	52.3473	221	52.3752	350	52.3473	301
		52.3947	312	52.3947	318	52.3668	213	52.3947	396	52.3668	276
		52.4142	323	52.4142	310	52.3862	237	52.4142	374	52.3862	294
		52.4337	359	52.4337	319	52.4057	202	52.4337	370	52.4057	291
		52.4532	343	52.4532	325	52.4251	189	52.4532	355	52.4251	344
		52.4727	327	52.4727	308	52.4446	233	52.4727	347	52.4446	348
		52.4922	334	52.4922	323	52.464	228	52.4922	376	52.464	303
		52.5117	328	52.5117	280	52.4835	226	52.5117	347	52.4835	295
		52.5312	318	52.5312	339	52.5029	202	52.5312	371	52.5029	288
		52.5507	339	52.5507	301	52.5224	212	52.5507	350	52.5224	300
		52.5702	323	52.5702	306	52.5418	212	52.5702	361	52.5418	311
		52.5897	362	52.5897	336	52.5612	214	52.5897	367	52.5612	294
		52.6092	281	52.6092	321	52.5807	210	52.6092	383	52.5807	279
		52.6287	329	52.6287	311	52.6001	230	52.6287	333	52.6001	294
		52.6482	353	52.6482	336	52.6196	214	52.6482	333	52.6196	265
		52.6677	335	52.6677	297	52.639	248	52.6677	341	52.639	304
		52.6872	345	52.6872	340	52.6585	224	52.6872	323	52.6585	336
		52.7068	305	52.7068	335	52.6779	223	52.7068	380	52.6779	312
		52.7263	345	52.7263	292	52.6974	231	52.7263	387	52.6974	317
		52.7458	358	52.7458	296	52.7168	251	52.7458	339	52.7168	316
		52.7653	348	52.7653	262	52.7362	242	52.7653	341	52.7362	336
		52.7848	325	52.7848	327	52.7557	188	52.7848	334	52.7557	314
		52.8043	362	52.8043	311	52.7751	235	52.8043	362	52.7751	312
		52.8238	330	52.8238	293	52.7946	240	52.8238	356	52.7946	298
		52.8433	323	52.8433	324	52.814	215	52.8433	321	52.814	311
		52.8628	359	52.8628	343	52.8335	215	52.8628	333	52.8335	314
		52.8823	342	52.8823	320	52.8529	197	52.8823	362	52.8529	333
		52.9018	323	52.9018	293	52.8723	214	52.9018	363	52.8723	288
		52.9213	325	52.9213	372	52.8918	241	52.9213	350	52.8918	313
		52.9408	320	52.9408	311	52.9112	247	52.9408	384	52.9112	322
		52.9603	330	52.9603	299	52.9307	201	52.9603	355	52.9307	306
		52.9798	342	52.9798	309	52.9501	202	52.9798	365	52.9501	305
		52.9993	296	52.9993	305	52.9696	233	52.9993	337	52.9696	303
		53.0188	320	53.0188	359	52.989	247	53.0188	378	52.989	286
		53.0383	305	53.0383	306	53.0085	242	53.0383	352	53.0085	313
		53.0578	351	53.0578	349	53.0279	220	53.0578	346	53.0279	317
		53.0773	315	53.0773	306	53.0474	201	53.0773	351	53.0474	282
		53.0968	297	53.0968	312	53.0668	218	53.0968	397	53.0668	284
		53.1163	326	53.1163	345	53.0862	213	53.1163	315	53.0862	328
		53.1358	331	53.1358	334	53.1057	230	53.1358	394	53.1057	309
		53.1553	341	53.1553	322	53.1251	199	53.1553	354	53.1251	327
		53.1748	340	53.1748	297	53.1446	227	53.1748	401	53.1446	294
		53.1943	317	53.1943	328	53.164	234	53.1943	327	53.164	295
		53.2138	318	53.2138	302	53.1835	231	53.2138	333	53.1835	294
		53.2333	342	53.2333	318	53.2029	217	53.2333	391	53.2029	294
		53.2528	283	53.2528	315	53.2223	244	53.2528	381	53.2223	313
		53.2724	333	53.2724	302	53.2418	245	53.2724	349	53.2418	298
		53.2918	325	53.2918	322	53.2612	245	53.2918	342	53.2612	285
		53.3113	340	53.3113	321	53.2807	252	53.3113	380	53.2807	291
		53.3309	313	53.3309	284	53.3001	239	53.3309	347	53.3001	318
		53.3504	333	53.3504	354	53.3196	212	53.3504	367	53.3196	299
		53.3699	350	53.3699	327	53.339	254	53.3699	371	53.339	305
		53.3894	320	53.3894	325	53.3585	219	53.3894	376	53.3585	298
		53.4089	309	53.4089	337	53.3779	246	53.4089	341	53.3779	288
		53.4284	317	53.4284	332	53.3974	236	53.4284	367	53.3974	313
		53.4479	335	53.4479	304	53.4168	236	53.4479	360	53.4168	299
		53.4674	319	53.4674	321	53.4362	203	53.4674	358	53.4362	322
		53.4869	340	53.4869	322	53.4557	233	53.4869	352	53.4557	297
		53.5064	318	53.5064	278	53.4751	223	53.5064	368	53.4751	308
		53.5259	323	53.5259	318	53.4946	213	53.5259	326	53.4946	291
		53.5454	322	53.5454	344	53.514	241	53.5454	358	53.514	322
		53.5649	319	53.5649	312	53.5335	215	53.5649	348	53.5335	350
		53.5844	330	53.5844	357	53.5529	211	53.5844	370	53.5529	299
		53.6039	304	53.6039	320	53.5724	221	53.6039	368	53.5724	300
		53.6234	344	53.6234	306	53.5918	241	53.6234	343	53.5918	328
		53.6429	311	53.6429	334	53.6112	218	53.6429	371	53.6112	336
		53.6624	320	53.6624	346	53.6307	235	53.6624	387	53.6307	295
		53.6819	335	53.6819	342	53.6501	226	53.6819	350	53.6501	308
		53.7014	346	53.7014	339	53.6696	216	53.7014	352	53.6696	289
		53.7209	336	53.7209	322	53.689	213	53.7209	366	53.689	317
		53.7404	322	53.7404	276	53.7085	208	53.7404	346	53.7085	304
		53.7599	301	53.7599	344	53.7279	230	53.7599	369	53.7279	314
		53.7794	349	53.7794	342	53.7474	218	53.7794	353	53.7474	308
		53.7989	340	53.7989	305	53.7668	223	53.7989	352	53.7668	283
		53.8184	306	53.8184	301	53.7862	220	53.8184	338	53.7862	339
		53.8379	302	53.8379	339	53.8057	186	53.8379	344	53.8057	309
		53.8574	309	53.8574	319	53.8251	246	53.8574	363	53.8251	349
		53.8769	322	53.8769	354	53.8446	240	53.8769	350	53.8446	287
		53.8964	330	53.8964	318	53.864	219	53.8964	316	53.864	314
		53.916	338	53.916	311	53.8835	231	53.916	328	53.8835	296
		53.9355	341	53.9355	287	53.9029	231	53.9355	361	53.9029	323
		53.9549	300	53.9549	293	53.9224	221	53.9549	369	53.9224	305
		53.9745	323	53.9745	305	53.9418	211	53.9745	359	53.9418	300
		53.994	319	53.994	303	53.9612	224	53.994	325	53.9612	294
		54.0135	293	54.0135	318	53.9807	251	54.0135	358	53.9807	308
		54.033	315	54.033	318	54.0001	217	54.033	361	54.0001	280
		54.0525	317	54.0525	295	54.0196	247	54.0525	326	54.0196	325
		54.072	321	54.072	357	54.039	259	54.072	342	54.039	326
		54.0915	310	54.0915	337	54.0585	220	54.0915	361	54.0585	302
		54.111	344	54.111	308	54.0779	242	54.111	356	54.0779	291
		54.1305	350	54.1305	329	54.0973	195	54.1305	356	54.0973	293
		54.15	327	54.15	322	54.1168	224	54.15	341	54.1168	299
		54.1695	323	54.1695	307	54.1362	228	54.1695	350	54.1362	305
		54.189	332	54.189	325	54.1557	211	54.189	326	54.1557	315
		54.2085	327	54.2085	297	54.1751	230	54.2085	379	54.1751	337
		54.228	353	54.228	310	54.1946	239	54.228	354	54.1946	309
		54.2475	337	54.2475	304	54.214	236	54.2475	386	54.214	352
		54.267	330	54.267	327	54.2335	226	54.267	353	54.2335	293
		54.2865	318	54.2865	291	54.2529	228	54.2865	377	54.2529	310
		54.306	328	54.306	321	54.2724	255	54.306	335	54.2724	304
		54.3255	358	54.3255	325	54.2918	248	54.3255	385	54.2918	324
		54.345	321	54.345	335	54.3112	240	54.345	358	54.3112	304
		54.3645	382	54.3645	333	54.3307	251	54.3645	369	54.3307	346
		54.384	397	54.384	344	54.3501	244	54.384	388	54.3501	326
		54.4035	343	54.4035	369	54.3696	247	54.4035	407	54.3696	327
		54.423	340	54.423	342	54.389	238	54.423	387	54.389	351
		54.4425	359	54.4425	379	54.4085	253	54.4425	392	54.4085	345
		54.462	368	54.462	365	54.4279	259	54.462	382	54.4279	343
		54.4815	382	54.4815	366	54.4474	264	54.4815	377	54.4474	353
		54.501	394	54.501	398	54.4668	254	54.501	398	54.4668	360
		54.5205	417	54.5205	368	54.4862	277	54.5205	407	54.4862	361
		54.5401	398	54.5401	392	54.5057	261	54.5401	408	54.5057	367
		54.5596	408	54.5596	418	54.5251	258	54.5596	447	54.5251	364
		54.5791	414	54.5791	400	54.5446	288	54.5791	450	54.5446	390
		54.5986	413	54.5986	386	54.564	297	54.5986	460	54.564	400
		54.6181	417	54.6181	399	54.5835	330	54.6181	444	54.5835	424
		54.6376	457	54.6376	396	54.6029	332	54.6376	466	54.6029	442
		54.6571	417	54.6571	447	54.6224	345	54.6571	486	54.6224	423
		54.6766	456	54.6766	415	54.6418	323	54.6766	476	54.6418	451
		54.6961	397	54.6961	417	54.6613	319	54.6961	476	54.6613	440
		54.7156	466	54.7156	414	54.6807	305	54.7156	477	54.6807	469
		54.7351	458	54.7351	426	54.7001	318	54.7351	442	54.7001	474
		54.7546	470	54.7546	421	54.7196	343	54.7546	426	54.7196	493
		54.7741	436	54.7741	413	54.739	330	54.7741	459	54.739	497
		54.7936	393	54.7936	389	54.7585	331	54.7936	439	54.7585	465
		54.8131	431	54.8131	375	54.7779	313	54.8131	417	54.7779	465
		54.8326	434	54.8326	401	54.7974	253	54.8326	406	54.7974	425
		54.8521	401	54.8521	390	54.8168	291	54.8521	430	54.8168	457
		54.8716	370	54.8716	388	54.8362	315	54.8716	421	54.8362	431
		54.8911	384	54.8911	382	54.8557	293	54.8911	406	54.8557	440
		54.9106	406	54.9106	372	54.8751	290	54.9106	419	54.8751	395
		54.9301	372	54.9301	384	54.8946	271	54.9301	371	54.8946	395
		54.9496	343	54.9496	336	54.914	248	54.9496	361	54.914	417
		54.9691	346	54.9691	321	54.9335	287	54.9691	402	54.9335	407
		54.9886	332	54.9886	309	54.9529	234	54.9886	365	54.9529	360
		55.0081	348	55.0081	331	54.9724	247	55.0081	367	54.9724	379
		55.0276	329	55.0276	316	54.9918	248	55.0276	337	54.9918	360
		55.0471	316	55.0471	329	55.0112	265	55.0471	352	55.0112	338
		55.0666	304	55.0666	334	55.0307	249	55.0666	338	55.0307	339
		55.0861	318	55.0861	304	55.0501	226	55.0861	328	55.0501	336
		55.1056	323	55.1056	327	55.0696	232	55.1056	354	55.0696	326
		55.1251	306	55.1251	299	55.089	221	55.1251	382	55.089	296
		55.1446	332	55.1446	309	55.1085	218	55.1446	321	55.1085	345
		55.1641	321	55.1641	279	55.1279	211	55.1641	374	55.1279	316
		55.1837	317	55.1837	287	55.1474	202	55.1837	330	55.1474	294
		55.2032	305	55.2032	324	55.1668	214	55.2032	316	55.1668	307
		55.2227	282	55.2227	290	55.1863	245	55.2227	286	55.1863	322
		55.2422	309	55.2422	322	55.2057	208	55.2422	329	55.2057	300
		55.2617	321	55.2617	294	55.2251	205	55.2617	360	55.2251	313
		55.2812	331	55.2812	280	55.2446	240	55.2812	356	55.2446	272
		55.3007	287	55.3007	302	55.264	217	55.3007	339	55.264	298
		55.3202	294	55.3202	325	55.2835	217	55.3202	360	55.2835	282
		55.3397	286	55.3397	317	55.3029	227	55.3397	349	55.3029	259
		55.3592	282	55.3592	291	55.3224	229	55.3592	313	55.3224	293
		55.3787	285	55.3787	291	55.3418	229	55.3787	335	55.3418	293
		55.3982	302	55.3982	322	55.3612	209	55.3982	347	55.3612	290
		55.4177	311	55.4177	269	55.3807	209	55.4177	284	55.3807	296
		55.4372	299	55.4372	295	55.4001	221	55.4372	331	55.4001	318
		55.4567	320	55.4567	279	55.4196	229	55.4567	304	55.4196	286
		55.4762	268	55.4762	295	55.439	189	55.4762	339	55.439	306
		55.4957	332	55.4957	282	55.4585	206	55.4957	299	55.4585	286
		55.5152	307	55.5152	294	55.4779	187	55.5152	320	55.4779	325
		55.5347	302	55.5347	283	55.4974	209	55.5347	306	55.4974	300
		55.5542	330	55.5542	305	55.5168	235	55.5542	312	55.5168	293
		55.5737	313	55.5737	247	55.5363	216	55.5737	336	55.5363	323
		55.5932	307	55.5932	303	55.5557	218	55.5932	356	55.5557	263
		55.6127	320	55.6127	298	55.5751	240	55.6127	359	55.5751	289
		55.6322	266	55.6322	289	55.5946	234	55.6322	325	55.5946	292
		55.6517	319	55.6517	295	55.614	218	55.6517	345	55.614	268
		55.6712	298	55.6712	293	55.6335	219	55.6712	321	55.6335	274
		55.6907	312	55.6907	333	55.6529	209	55.6907	301	55.6529	252
		55.7102	309	55.7102	291	55.6724	197	55.7102	327	55.6724	289
		55.7297	290	55.7297	285	55.6918	206	55.7297	342	55.6918	263
		55.7492	329	55.7492	329	55.7112	221	55.7492	352	55.7112	265
		55.7687	299	55.7687	310	55.7307	176	55.7687	319	55.7307	296
		55.7882	291	55.7882	265	55.7501	205	55.7882	315	55.7501	273
		55.8077	323	55.8077	282	55.7696	167	55.8077	358	55.7696	273
		55.8272	326	55.8272	287	55.789	201	55.8272	328	55.789	253
		55.8468	325	55.8468	285	55.8085	203	55.8468	336	55.8085	279
		55.8663	289	55.8663	318	55.8279	211	55.8663	328	55.8279	256
		55.8858	291	55.8858	297	55.8474	191	55.8858	352	55.8474	279
		55.9053	286	55.9053	308	55.8668	204	55.9053	324	55.8668	261
		55.9248	315	55.9248	325	55.8862	185	55.9248	347	55.8862	264
		55.9443	321	55.9443	322	55.9057	182	55.9443	345	55.9057	262
		55.9638	314	55.9638	304	55.9251	189	55.9638	350	55.9251	267
		55.9833	311	55.9833	339	55.9446	206	55.9833	347	55.9446	272
		56.0028	303	56.0028	294	55.964	199	56.0028	315	55.964	288
		56.0223	292	56.0223	314	55.9835	213	56.0223	365	55.9835	268
		56.0418	292	56.0418	302	56.0029	193	56.0418	331	56.0029	277
		56.0613	304	56.0613	278	56.0224	219	56.0613	338	56.0224	310
		56.0808	351	56.0808	277	56.0418	193	56.0808	340	56.0418	277
		56.1003	312	56.1003	292	56.0613	193	56.1003	344	56.0613	265
		56.1198	310	56.1198	306	56.0807	217	56.1198	321	56.0807	283
		56.1393	293	56.1393	282	56.1001	205	56.1393	320	56.1001	234
		56.1588	321	56.1588	313	56.1196	203	56.1588	346	56.1196	286
		56.1783	292	56.1783	290	56.139	212	56.1783	326	56.139	291
		56.1978	294	56.1978	291	56.1585	174	56.1978	335	56.1585	245
		56.2173	307	56.2173	295	56.1779	203	56.2173	309	56.1779	268
		56.2368	311	56.2368	322	56.1974	211	56.2368	350	56.1974	257
		56.2563	325	56.2563	281	56.2168	200	56.2563	391	56.2168	282
		56.2758	342	56.2758	276	56.2362	191	56.2758	334	56.2362	288
		56.2953	289	56.2953	304	56.2557	194	56.2953	318	56.2557	289
		56.3148	288	56.3148	257	56.2751	207	56.3148	322	56.2751	294
		56.3343	308	56.3343	285	56.2946	222	56.3343	294	56.2946	266
		56.3538	301	56.3538	271	56.314	209	56.3538	359	56.314	276
		56.3733	288	56.3733	293	56.3335	207	56.3733	321	56.3335	273
		56.3928	312	56.3928	291	56.3529	203	56.3928	317	56.3529	296
		56.4123	335	56.4123	246	56.3724	231	56.4123	310	56.3724	285
		56.4318	265	56.4318	317	56.3918	211	56.4318	346	56.3918	316
		56.4513	274	56.4513	297	56.4113	213	56.4513	309	56.4113	310
		56.4708	278	56.4708	248	56.4307	189	56.4708	338	56.4307	283
		56.4903	278	56.4903	299	56.4501	199	56.4903	327	56.4501	270
		56.5099	283	56.5099	259	56.4696	222	56.5099	279	56.4696	280
		56.5294	309	56.5294	271	56.489	201	56.5294	309	56.489	282
		56.5489	300	56.5489	278	56.5085	212	56.5489	340	56.5085	254
		56.5684	285	56.5684	268	56.5279	179	56.5684	312	56.5279	284
		56.5879	270	56.5879	258	56.5474	208	56.5879	327	56.5474	234
		56.6074	317	56.6074	263	56.5668	198	56.6074	333	56.5668	294
		56.6269	287	56.6269	275	56.5862	200	56.6269	290	56.5862	236
		56.6464	285	56.6464	269	56.6057	185	56.6464	295	56.6057	273
		56.6659	289	56.6659	261	56.6251	201	56.6659	325	56.6251	241
		56.6854	284	56.6854	266	56.6446	181	56.6854	268	56.6446	286
		56.7049	290	56.7049	274	56.664	222	56.7049	316	56.664	251
		56.7244	307	56.7244	279	56.6835	191	56.7244	311	56.6835	249
		56.7439	268	56.7439	262	56.7029	199	56.7439	293	56.7029	290
		56.7634	273	56.7634	265	56.7224	203	56.7634	333	56.7224	269
		56.7829	281	56.7829	281	56.7418	198	56.7829	318	56.7418	282
		56.8024	282	56.8024	269	56.7612	237	56.8024	299	56.7612	287
		56.8219	309	56.8219	244	56.7807	211	56.8219	277	56.7807	285
		56.8414	303	56.8414	245	56.8001	186	56.8414	349	56.8001	288
		56.8609	287	56.8609	276	56.8196	216	56.8609	286	56.8196	292
		56.8804	288	56.8804	271	56.839	198	56.8804	317	56.839	249
		56.8999	257	56.8999	293	56.8585	222	56.8999	346	56.8585	289
		56.9194	297	56.9194	230	56.8779	209	56.9194	269	56.8779	267
		56.9389	284	56.9389	263	56.8974	221	56.9389	303	56.8974	272
		56.9584	280	56.9584	262	56.9168	191	56.9584	316	56.9168	271
		56.9779	266	56.9779	255	56.9363	189	56.9779	314	56.9363	294
		56.9974	251	56.9974	252	56.9557	201	56.9974	371	56.9557	286
		57.0169	273	57.0169	257	56.9751	219	57.0169	297	56.9751	278
		57.0364	247	57.0364	254	56.9946	202	57.0364	313	56.9946	237
		57.0559	262	57.0559	283	57.014	190	57.0559	281	57.014	247
		57.0754	285	57.0754	256	57.0335	186	57.0754	308	57.0335	273
		57.0949	260	57.0949	280	57.0529	200	57.0949	304	57.0529	267
		57.1144	294	57.1144	278	57.0724	201	57.1144	309	57.0724	293
		57.1339	272	57.1339	268	57.0918	184	57.1339	296	57.0918	284
		57.1535	296	57.1535	283	57.1112	194	57.1535	327	57.1112	276
		57.173	290	57.173	247	57.1307	201	57.173	269	57.1307	284
		57.1925	261	57.1925	266	57.1501	206	57.1925	300	57.1501	286
		57.212	291	57.212	271	57.1696	180	57.212	298	57.1696	246
		57.2315	243	57.2315	297	57.189	200	57.2315	314	57.189	274
		57.251	298	57.251	282	57.2085	212	57.251	316	57.2085	261
		57.2705	305	57.2705	259	57.2279	183	57.2705	311	57.2279	279
		57.29	288	57.29	271	57.2474	196	57.29	288	57.2474	271
		57.3095	289	57.3095	290	57.2668	197	57.3095	320	57.2668	257
		57.329	249	57.329	238	57.2863	186	57.329	297	57.2863	282
		57.3485	297	57.3485	259	57.3057	159	57.3485	305	57.3057	286
		57.368	295	57.368	243	57.3251	180	57.368	298	57.3251	251
		57.3875	275	57.3875	244	57.3446	197	57.3875	288	57.3446	281
		57.407	249	57.407	270	57.364	221	57.407	306	57.364	259
		57.4265	247	57.4265	285	57.3835	196	57.4265	310	57.3835	269
		57.446	282	57.446	285	57.4029	219	57.446	288	57.4029	276
		57.4655	256	57.4655	291	57.4224	209	57.4655	295	57.4224	250
		57.485	251	57.485	269	57.4418	205	57.485	317	57.4418	257
		57.5045	276	57.5045	271	57.4612	204	57.5045	328	57.4612	298
		57.524	250	57.524	271	57.4807	208	57.524	327	57.4807	247
		57.5435	317	57.5435	264	57.5001	223	57.5435	274	57.5001	276
		57.563	290	57.563	260	57.5196	218	57.563	294	57.5196	273
		57.5825	266	57.5825	256	57.539	224	57.5825	288	57.539	260
		57.602	278	57.602	240	57.5585	211	57.602	319	57.5585	278
		57.6215	257	57.6215	272	57.5779	172	57.6215	291	57.5779	284
		57.641	268	57.641	257	57.5974	192	57.641	281	57.5974	268
		57.6605	303	57.6605	277	57.6168	188	57.6605	308	57.6168	289
		57.68	253	57.68	256	57.6363	181	57.68	319	57.6363	279
		57.6995	238	57.6995	273	57.6557	197	57.6995	306	57.6557	290
		57.7191	265	57.7191	255	57.6751	222	57.7191	306	57.6751	262
		57.7385	279	57.7385	259	57.6946	205	57.7385	302	57.6946	255
		57.758	282	57.758	239	57.714	179	57.758	317	57.714	279
		57.7776	295	57.7776	242	57.7335	200	57.7776	302	57.7335	274
		57.7971	292	57.7971	251	57.7529	183	57.7971	286	57.7529	277
		57.8166	278	57.8166	276	57.7724	242	57.8166	315	57.7724	244
		57.8361	283	57.8361	284	57.7918	214	57.8361	333	57.7918	288
		57.8556	253	57.8556	238	57.8113	197	57.8556	293	57.8113	296
		57.8751	272	57.8751	277	57.8307	191	57.8751	317	57.8307	291
		57.8946	283	57.8946	242	57.8501	186	57.8946	298	57.8501	300
		57.9141	261	57.9141	274	57.8696	197	57.9141	295	57.8696	282
		57.9336	291	57.9336	256	57.889	207	57.9336	311	57.889	275
		57.9531	267	57.9531	264	57.9085	201	57.9531	338	57.9085	281
		57.9726	281	57.9726	285	57.9279	198	57.9726	304	57.9279	295
		57.9921	281	57.9921	266	57.9474	223	57.9921	309	57.9474	261
		58.0116	294	58.0116	261	57.9668	199	58.0116	310	57.9668	255
		58.0311	296	58.0311	274	57.9862	215	58.0311	294	57.9862	274
		58.0506	284	58.0506	265	58.0057	202	58.0506	278	58.0057	249
		58.0701	256	58.0701	246	58.0251	186	58.0701	280	58.0251	260
		58.0896	270	58.0896	282	58.0446	194	58.0896	292	58.0446	281
		58.1091	290	58.1091	258	58.064	194	58.1091	284	58.064	260
		58.1286	274	58.1286	252	58.0835	221	58.1286	290	58.0835	287
		58.1481	272	58.1481	273	58.1029	173	58.1481	314	58.1029	286
		58.1676	280	58.1676	300	58.1224	206	58.1676	291	58.1224	266
		58.1871	268	58.1871	256	58.1418	206	58.1871	288	58.1418	280
		58.2066	279	58.2066	233	58.1613	207	58.2066	294	58.1613	271
		58.2261	300	58.2261	278	58.1807	199	58.2261	286	58.1807	284
		58.2456	266	58.2456	250	58.2002	193	58.2456	301	58.2002	260
		58.2651	270	58.2651	274	58.2196	222	58.2651	302	58.2196	240
		58.2846	301	58.2846	251	58.239	222	58.2846	327	58.239	294
		58.3041	295	58.3041	265	58.2585	199	58.3041	272	58.2585	259
		58.3236	260	58.3236	272	58.2779	198	58.3236	306	58.2779	253
		58.3432	247	58.3432	263	58.2974	183	58.3432	312	58.2974	265
		58.3627	314	58.3627	267	58.3168	192	58.3627	332	58.3168	257
		58.3822	287	58.3822	231	58.3363	217	58.3822	299	58.3363	253
		58.4016	289	58.4016	243	58.3557	200	58.4016	289	58.3557	275
		58.4212	268	58.4212	286	58.3751	220	58.4212	297	58.3751	259
		58.4407	291	58.4407	270	58.3946	208	58.4407	313	58.3946	293
		58.4602	289	58.4602	250	58.414	198	58.4602	310	58.414	239
		58.4797	270	58.4797	255	58.4335	191	58.4797	301	58.4335	274
		58.4992	282	58.4992	264	58.4529	199	58.4992	295	58.4529	272
		58.5187	266	58.5187	263	58.4724	191	58.5187	319	58.4724	247
		58.5382	283	58.5382	290	58.4918	177	58.5382	302	58.4918	242
		58.5577	294	58.5577	259	58.5113	175	58.5577	263	58.5113	251
		58.5772	274	58.5772	283	58.5307	194	58.5772	292	58.5307	241
		58.5967	251	58.5967	254	58.5502	207	58.5967	298	58.5502	288
		58.6162	245	58.6162	264	58.5696	185	58.6162	275	58.5696	236
		58.6357	249	58.6357	253	58.589	240	58.6357	333	58.589	325
		58.6552	270	58.6552	259	58.6085	220	58.6552	301	58.6085	240
		58.6747	254	58.6747	274	58.6279	195	58.6747	277	58.6279	265
		58.6942	263	58.6942	268	58.6474	217	58.6942	303	58.6474	264
		58.7137	266	58.7137	251	58.6668	182	58.7137	325	58.6668	279
		58.7332	283	58.7332	233	58.6863	211	58.7332	322	58.6863	277
		58.7527	266	58.7527	294	58.7057	206	58.7527	299	58.7057	245
		58.7722	284	58.7722	261	58.7251	192	58.7722	316	58.7251	273
		58.7917	253	58.7917	247	58.7446	214	58.7917	317	58.7446	252
		58.8112	270	58.8112	269	58.764	226	58.8112	317	58.764	268
		58.8307	264	58.8307	274	58.7835	196	58.8307	299	58.7835	274
		58.8502	274	58.8502	254	58.8029	194	58.8502	284	58.8029	266
		58.8697	282	58.8697	246	58.8224	227	58.8697	313	58.8224	256
		58.8892	265	58.8892	262	58.8418	202	58.8892	305	58.8418	268
		58.9087	266	58.9087	245	58.8613	196	58.9087	299	58.8613	277
		58.9282	267	58.9282	256	58.8807	213	58.9282	293	58.8807	255
		58.9477	271	58.9477	256	58.9001	201	58.9477	300	58.9001	259
		58.9672	285	58.9672	274	58.9196	209	58.9672	303	58.9196	260
		58.9868	267	58.9868	276	58.939	186	58.9868	311	58.939	270
		59.0063	253	59.0063	262	58.9585	194	59.0063	309	58.9585	268
		59.0258	280	59.0258	262	58.9779	182	59.0258	361	58.9779	252
		59.0453	249	59.0453	251	58.9974	199	59.0453	282	58.9974	255
		59.0648	260	59.0648	258	59.0168	190	59.0648	305	59.0168	267
		59.0843	260	59.0843	256	59.0363	181	59.0843	349	59.0363	251
		59.1038	260	59.1038	239	59.0557	184	59.1038	315	59.0557	247
		59.1233	273	59.1233	246	59.0752	169	59.1233	311	59.0752	252
		59.1428	276	59.1428	236	59.0946	180	59.1428	294	59.0946	226
		59.1623	293	59.1623	260	59.114	201	59.1623	308	59.114	230
		59.1818	257	59.1818	254	59.1335	195	59.1818	307	59.1335	275
		59.2013	271	59.2013	268	59.1529	195	59.2013	334	59.1529	262
		59.2208	277	59.2208	244	59.1724	188	59.2208	358	59.1724	281
		59.2403	260	59.2403	279	59.1918	185	59.2403	308	59.1918	245
		59.2598	313	59.2598	248	59.2113	174	59.2598	322	59.2113	262
		59.2793	271	59.2793	248	59.2307	214	59.2793	314	59.2307	257
		59.2988	269	59.2988	255	59.2501	202	59.2988	289	59.2501	246
		59.3183	274	59.3183	246	59.2696	201	59.3183	281	59.2696	245
		59.3378	269	59.3378	257	59.289	192	59.3378	305	59.289	251
		59.3573	246	59.3573	236	59.3085	197	59.3573	280	59.3085	228
		59.3768	281	59.3768	268	59.3279	184	59.3768	303	59.3279	242
		59.3963	260	59.3963	212	59.3474	206	59.3963	296	59.3474	255
		59.4158	294	59.4158	261	59.3668	188	59.4158	292	59.3668	262
		59.4353	255	59.4353	241	59.3863	228	59.4353	291	59.3863	263
		59.4548	257	59.4548	253	59.4057	198	59.4548	308	59.4057	254
		59.4743	273	59.4743	290	59.4252	184	59.4743	295	59.4252	277
		59.4938	250	59.4938	252	59.4446	192	59.4938	278	59.4446	252
		59.5133	270	59.5133	211	59.464	177	59.5133	302	59.464	215
		59.5328	275	59.5328	280	59.4835	195	59.5328	304	59.4835	277
		59.5523	279	59.5523	226	59.5029	196	59.5523	299	59.5029	283
		59.5718	275	59.5718	251	59.5224	204	59.5718	320	59.5224	263
		59.5913	267	59.5913	270	59.5418	203	59.5913	321	59.5418	270
		59.6108	254	59.6108	272	59.5613	188	59.6108	287	59.5613	237
		59.6303	269	59.6303	286	59.5807	202	59.6303	292	59.5807	267
		59.6499	265	59.6499	279	59.6001	183	59.6499	327	59.6001	246
		59.6694	285	59.6694	269	59.6196	181	59.6694	292	59.6196	266
		59.6889	254	59.6889	242	59.639	192	59.6889	310	59.639	259
		59.7084	267	59.7084	270	59.6585	191	59.7084	271	59.6585	254
		59.7279	264	59.7279	249	59.6779	195	59.7279	300	59.6779	242
		59.7474	289	59.7474	245	59.6974	193	59.7474	316	59.6974	278
		59.7669	280	59.7669	268	59.7168	235	59.7669	323	59.7168	250
		59.7864	281	59.7864	252	59.7363	169	59.7864	306	59.7363	268
		59.8059	264	59.8059	276	59.7557	209	59.8059	279	59.7557	304
		59.8254	271	59.8254	237	59.7751	174	59.8254	307	59.7751	241
		59.8449	279	59.8449	246	59.7946	183	59.8449	303	59.7946	258
		59.8644	279	59.8644	251	59.814	197	59.8644	320	59.814	247
		59.8839	274	59.8839	238	59.8335	196	59.8839	315	59.8335	254
		59.9034	261	59.9034	282	59.8529	192	59.9034	332	59.8529	255
		59.9229	277	59.9229	298	59.8724	165	59.9229	296	59.8724	282
		59.9424	268	59.9424	289	59.8918	183	59.9424	287	59.8918	242
		59.9619	274	59.9619	268	59.9113	200	59.9619	266	59.9113	277
		59.9814	273	59.9814	270	59.9307	219	59.9814	246	59.9307	247
		60.0009	263	60.0009	259	59.9502	249	60.0009	280	59.9502	245
		60.0204	273	60.0204	252	59.9696	199	60.0204	280	59.9696	253
		60.0399	272	60.0399	245	59.989	206	60.0399	318	59.989	266
		60.0594	285	60.0594	260	60.0085	200	60.0594	299	60.0085	280
		60.0789	301	60.0789	245	60.0279	206	60.0789	289	60.0279	264
		60.0984	244	60.0984	264	60.0474	195	60.0984	290	60.0474	273
		60.1179	271	60.1179	258	60.0668	201	60.1179	319	60.0668	245
		60.1374	297	60.1374	267	60.0863	183	60.1374	319	60.0863	273
		60.1569	286	60.1569	242	60.1057	204	60.1569	298	60.1057	277
		60.1764	243	60.1764	292	60.1251	217	60.1764	290	60.1251	267
		60.1959	274	60.1959	259	60.1446	190	60.1959	305	60.1446	282
		60.2154	262	60.2154	266	60.164	207	60.2154	351	60.164	262
		60.2349	267	60.2349	254	60.1835	192	60.2349	277	60.1835	239
		60.2544	257	60.2544	274	60.2029	205	60.2544	298	60.2029	247
		60.2739	262	60.2739	287	60.2224	195	60.2739	287	60.2224	251
		60.2934	263	60.2934	244	60.2418	182	60.2934	348	60.2418	289
		60.313	281	60.313	285	60.2613	174	60.313	319	60.2613	239
		60.3325	266	60.3325	244	60.2807	207	60.3325	297	60.2807	287
		60.352	279	60.352	269	60.3002	208	60.352	256	60.3002	263
		60.3715	282	60.3715	251	60.3196	198	60.3715	287	60.3196	250
		60.391	290	60.391	259	60.339	207	60.391	272	60.339	255
		60.4105	254	60.4105	268	60.3585	181	60.4105	309	60.3585	235
		60.43	290	60.43	265	60.3779	203	60.43	290	60.3779	261
		60.4495	263	60.4495	240	60.3974	175	60.4495	284	60.3974	274
		60.469	276	60.469	282	60.4168	190	60.469	290	60.4168	278
		60.4885	271	60.4885	263	60.4363	178	60.4885	303	60.4363	264
		60.508	252	60.508	247	60.4557	188	60.508	309	60.4557	254
		60.5275	247	60.5275	250	60.4751	194	60.5275	302	60.4751	295
		60.547	287	60.547	234	60.4946	171	60.547	287	60.4946	255
		60.5665	266	60.5665	289	60.514	212	60.5665	291	60.514	271
		60.586	259	60.586	265	60.5335	199	60.586	299	60.5335	270
		60.6055	280	60.6055	251	60.5529	201	60.6055	279	60.5529	251
		60.625	279	60.625	248	60.5724	198	60.625	319	60.5724	249
		60.6445	261	60.6445	227	60.5918	215	60.6445	340	60.5918	265
		60.664	252	60.664	248	60.6113	218	60.664	302	60.6113	249
		60.6835	269	60.6835	240	60.6307	215	60.6835	296	60.6307	245
		60.703	273	60.703	230	60.6501	186	60.703	330	60.6501	288
		60.7225	246	60.7225	250	60.6696	206	60.7225	281	60.6696	276
		60.742	281	60.742	240	60.689	194	60.742	299	60.689	289
		60.7615	263	60.7615	257	60.7085	207	60.7615	322	60.7085	261
		60.781	261	60.781	226	60.7279	186	60.781	294	60.7279	259
		60.8005	286	60.8005	257	60.7474	181	60.8005	267	60.7474	280
		60.82	249	60.82	263	60.7668	188	60.82	268	60.7668	263
		60.8395	262	60.8395	233	60.7863	185	60.8395	264	60.7863	262
		60.859	293	60.859	243	60.8057	199	60.859	286	60.8057	278
		60.8785	261	60.8785	262	60.8252	201	60.8785	252	60.8252	269
		60.898	256	60.898	259	60.8446	203	60.898	296	60.8446	280
		60.9175	271	60.9175	252	60.864	191	60.9175	277	60.864	253
		60.937	288	60.937	236	60.8835	203	60.937	299	60.8835	241
		60.9566	244	60.9566	274	60.9029	181	60.9566	279	60.9029	252
		60.9761	222	60.9761	212	60.9224	193	60.9761	243	60.9224	257
		60.9956	236	60.9956	277	60.9418	160	60.9956	292	60.9418	260
		61.0151	262	61.0151	226	60.9613	197	61.0151	330	60.9613	257
		61.0346	274	61.0346	252	60.9807	189	61.0346	319	60.9807	275
		61.0541	260	61.0541	254	61.0001	212	61.0541	258	61.0001	278
		61.0736	256	61.0736	224	61.0196	190	61.0736	294	61.0196	261
		61.0931	295	61.0931	207	61.039	209	61.0931	301	61.039	293
		61.1126	272	61.1126	266	61.0585	204	61.1126	266	61.0585	281
		61.1321	271	61.1321	261	61.0779	192	61.1321	282	61.0779	268
		61.1516	257	61.1516	262	61.0974	190	61.1516	269	61.0974	262
		61.1711	264	61.1711	238	61.1168	204	61.1711	317	61.1168	248
		61.1906	252	61.1906	269	61.1363	215	61.1906	319	61.1363	249
		61.2101	279	61.2101	240	61.1557	194	61.2101	301	61.1557	274
		61.2296	290	61.2296	274	61.1752	212	61.2296	278	61.1752	268
		61.2491	262	61.2491	243	61.1946	202	61.2491	251	61.1946	283
		61.2686	297	61.2686	248	61.214	187	61.2686	324	61.214	260
		61.2881	264	61.2881	224	61.2335	184	61.2881	284	61.2335	236
		61.3076	282	61.3076	288	61.2529	178	61.3076	297	61.2529	256
		61.3271	261	61.3271	249	61.2724	241	61.3271	309	61.2724	266
		61.3466	246	61.3466	272	61.2918	201	61.3466	318	61.2918	238
		61.3661	256	61.3661	246	61.3113	223	61.3661	279	61.3113	264
		61.3856	275	61.3856	275	61.3307	200	61.3856	308	61.3307	265
		61.4051	268	61.4051	263	61.3501	194	61.4051	270	61.3501	253
		61.4246	227	61.4246	258	61.3696	203	61.4246	285	61.3696	272
		61.4441	247	61.4441	267	61.389	228	61.4441	291	61.389	277
		61.4636	280	61.4636	258	61.4085	199	61.4636	308	61.4085	252
		61.4831	269	61.4831	251	61.4279	204	61.4831	315	61.4279	291
		61.5026	273	61.5026	231	61.4474	198	61.5026	310	61.4474	280
		61.5222	273	61.5222	258	61.4668	196	61.5222	258	61.4668	284
		61.5416	266	61.5416	258	61.4863	212	61.5416	289	61.4863	239
		61.5611	283	61.5611	242	61.5057	206	61.5611	288	61.5057	259
		61.5807	293	61.5807	237	61.5251	234	61.5807	247	61.5251	242
		61.6002	254	61.6002	257	61.5446	205	61.6002	294	61.5446	265
		61.6197	265	61.6197	259	61.564	205	61.6197	301	61.564	255
		61.6392	256	61.6392	260	61.5835	194	61.6392	299	61.5835	298
		61.6587	285	61.6587	253	61.6029	194	61.6587	258	61.6029	267
		61.6782	268	61.6782	247	61.6224	204	61.6782	287	61.6224	294
		61.6977	252	61.6977	267	61.6418	188	61.6977	270	61.6418	271
		61.7172	280	61.7172	261	61.6613	215	61.7172	280	61.6613	268
		61.7367	285	61.7367	219	61.6807	196	61.7367	312	61.6807	248
		61.7562	259	61.7562	255	61.7002	181	61.7562	287	61.7002	237
		61.7757	291	61.7757	238	61.7196	195	61.7757	290	61.7196	245
		61.7952	285	61.7952	223	61.739	189	61.7952	288	61.739	263
		61.8147	289	61.8147	222	61.7585	223	61.8147	294	61.7585	294
		61.8342	278	61.8342	253	61.7779	193	61.8342	276	61.7779	279
		61.8537	245	61.8537	252	61.7974	199	61.8537	280	61.7974	244
		61.8732	264	61.8732	262	61.8168	206	61.8732	297	61.8168	261
		61.8927	279	61.8927	262	61.8363	181	61.8927	293	61.8363	236
		61.9122	258	61.9122	276	61.8557	180	61.9122	289	61.8557	246
		61.9317	272	61.9317	258	61.8752	190	61.9317	303	61.8752	281
		61.9512	256	61.9512	273	61.8946	198	61.9512	305	61.8946	295
		61.9707	270	61.9707	217	61.914	183	61.9707	298	61.914	231
		61.9902	235	61.9902	237	61.9335	170	61.9902	276	61.9335	285
		62.0097	271	62.0097	234	61.9529	198	62.0097	284	61.9529	284
		62.0292	253	62.0292	237	61.9724	202	62.0292	297	61.9724	275
		62.0487	295	62.0487	262	61.9918	199	62.0487	296	61.9918	257
		62.0682	231	62.0682	267	62.0113	209	62.0682	299	62.0113	260
		62.0877	264	62.0877	238	62.0307	192	62.0877	266	62.0307	261
		62.1072	263	62.1072	257	62.0502	192	62.1072	317	62.0502	263
		62.1267	258	62.1267	265	62.0696	204	62.1267	267	62.0696	245
		62.1462	266	62.1462	257	62.0891	198	62.1462	309	62.0891	255
		62.1658	306	62.1658	247	62.1085	170	62.1658	304	62.1085	264
		62.1853	244	62.1853	257	62.1279	217	62.1853	294	62.1279	279
		62.2047	244	62.2047	244	62.1474	200	62.2047	306	62.1474	247
		62.2243	246	62.2243	252	62.1668	193	62.2243	274	62.1668	260
		62.2438	251	62.2438	259	62.1863	176	62.2438	297	62.1863	241
		62.2633	259	62.2633	271	62.2057	201	62.2633	304	62.2057	262
		62.2828	239	62.2828	232	62.2252	234	62.2828	303	62.2252	290
		62.3023	256	62.3023	238	62.2446	194	62.3023	272	62.2446	236
		62.3218	269	62.3218	247	62.264	184	62.3218	271	62.264	268
		62.3413	259	62.3413	222	62.2835	172	62.3413	287	62.2835	257
		62.3608	278	62.3608	228	62.3029	207	62.3608	292	62.3029	234
		62.3803	247	62.3803	279	62.3224	182	62.3803	312	62.3224	242
		62.3998	247	62.3998	228	62.3418	209	62.3998	327	62.3418	250
		62.4193	298	62.4193	262	62.3613	218	62.4193	306	62.3613	244
		62.4388	268	62.4388	260	62.3807	176	62.4388	300	62.3807	262
		62.4583	238	62.4583	244	62.4002	189	62.4583	297	62.4002	269
		62.4778	234	62.4778	215	62.4196	194	62.4778	268	62.4196	264
		62.4973	263	62.4973	225	62.439	172	62.4973	302	62.439	254
		62.5168	257	62.5168	253	62.4585	202	62.5168	272	62.4585	278
		62.5363	259	62.5363	237	62.4779	210	62.5363	273	62.4779	271
		62.5558	270	62.5558	266	62.4974	191	62.5558	277	62.4974	233
		62.5753	257	62.5753	251	62.5168	198	62.5753	303	62.5168	233
		62.5948	276	62.5948	244	62.5363	174	62.5948	281	62.5363	235
		62.6143	264	62.6143	265	62.5557	203	62.6143	269	62.5557	244
		62.6338	245	62.6338	239	62.5752	187	62.6338	279	62.5752	264
		62.6533	267	62.6533	223	62.5946	196	62.6533	272	62.5946	237
		62.6728	272	62.6728	242	62.614	182	62.6728	270	62.614	266
		62.6923	237	62.6923	238	62.6335	173	62.6923	286	62.6335	242
		62.7118	252	62.7118	252	62.6529	194	62.7118	275	62.6529	249
		62.7313	253	62.7313	254	62.6724	166	62.7313	276	62.6724	247
		62.7508	258	62.7508	271	62.6918	184	62.7508	288	62.6918	247
		62.7703	249	62.7703	236	62.7113	174	62.7703	317	62.7113	233
		62.7899	262	62.7899	236	62.7307	169	62.7899	309	62.7307	243
		62.8094	262	62.8094	233	62.7502	190	62.8094	265	62.7502	256
		62.8289	248	62.8289	261	62.7696	191	62.8289	288	62.7696	242
		62.8484	247	62.8484	236	62.7891	179	62.8484	312	62.7891	244
		62.8679	253	62.8679	239	62.8085	185	62.8679	296	62.8085	269
		62.8874	235	62.8874	241	62.8279	171	62.8874	279	62.8279	236
		62.9069	273	62.9069	252	62.8474	171	62.9069	296	62.8474	238
		62.9264	259	62.9264	252	62.8668	210	62.9264	313	62.8668	257
		62.9459	257	62.9459	229	62.8863	198	62.9459	285	62.8863	275
		62.9654	235	62.9654	265	62.9057	219	62.9654	270	62.9057	242
		62.9849	257	62.9849	224	62.9252	193	62.9849	279	62.9252	265
		63.0044	256	63.0044	249	62.9446	209	63.0044	262	62.9446	272
		63.0239	250	63.0239	245	62.9641	205	63.0239	265	62.9641	264
		63.0434	251	63.0434	283	62.9835	188	63.0434	293	62.9835	247
		63.0629	252	63.0629	248	63.0029	185	63.0629	300	63.0029	250
		63.0824	241	63.0824	266	63.0224	214	63.0824	308	63.0224	240
		63.1019	269	63.1019	263	63.0418	160	63.1019	288	63.0418	251
		63.1214	282	63.1214	245	63.0613	203	63.1214	261	63.0613	258
		63.1409	241	63.1409	234	63.0807	198	63.1409	316	63.0807	233
		63.1604	233	63.1604	239	63.1002	182	63.1604	279	63.1002	252
		63.1799	252	63.1799	230	63.1196	194	63.1799	285	63.1196	259
		63.1994	242	63.1994	275	63.139	203	63.1994	310	63.139	273
		63.2189	241	63.2189	234	63.1585	180	63.2189	268	63.1585	237
		63.2384	283	63.2384	236	63.1779	183	63.2384	276	63.1779	237
		63.2579	270	63.2579	226	63.1974	183	63.2579	273	63.1974	241
		63.2774	248	63.2774	253	63.2168	172	63.2774	299	63.2168	271
		63.2969	257	63.2969	245	63.2363	186	63.2969	297	63.2363	273
		63.3164	244	63.3164	246	63.2557	178	63.3164	293	63.2557	251
		63.3359	260	63.3359	228	63.2752	208	63.3359	270	63.2752	258
		63.3554	241	63.3554	257	63.2946	196	63.3554	276	63.2946	215
		63.3749	229	63.3749	244	63.3141	169	63.3749	294	63.3141	244
		63.3944	232	63.3944	240	63.3335	203	63.3944	314	63.3335	244
		63.4139	240	63.4139	240	63.3529	216	63.4139	279	63.3529	260
		63.4335	249	63.4335	245	63.3724	175	63.4335	263	63.3724	211
		63.453	235	63.453	250	63.3918	187	63.453	308	63.3918	217
		63.4725	256	63.4725	224	63.4113	188	63.4725	301	63.4113	231
		63.492	259	63.492	218	63.4307	191	63.492	267	63.4307	259
		63.5115	223	63.5115	237	63.4502	196	63.5115	267	63.4502	248
		63.531	247	63.531	239	63.4696	183	63.531	293	63.4696	248
		63.5505	280	63.5505	236	63.489	196	63.5505	289	63.489	251
		63.57	254	63.57	251	63.5085	197	63.57	305	63.5085	254
		63.5895	257	63.5895	261	63.5279	192	63.5895	300	63.5279	245
		63.609	243	63.609	236	63.5474	174	63.609	261	63.5474	266
		63.6285	256	63.6285	259	63.5668	212	63.6285	255	63.5668	244
		63.648	242	63.648	223	63.5863	166	63.648	290	63.5863	219
		63.6675	274	63.6675	258	63.6057	170	63.6675	265	63.6057	239
		63.687	252	63.687	242	63.6252	195	63.687	285	63.6252	220
		63.7065	269	63.7065	242	63.6446	193	63.7065	265	63.6446	242
		63.726	237	63.726	247	63.6641	200	63.726	301	63.6641	224
		63.7455	250	63.7455	236	63.6835	185	63.7455	269	63.6835	249
		63.765	249	63.765	261	63.7029	163	63.765	282	63.7029	235
		63.7845	260	63.7845	248	63.7224	185	63.7845	284	63.7224	230
		63.804	269	63.804	250	63.7418	206	63.804	298	63.7418	248
		63.8235	256	63.8235	232	63.7613	199	63.8235	257	63.7613	257
		63.843	257	63.843	203	63.7807	202	63.843	263	63.7807	233
		63.8625	250	63.8625	253	63.8002	171	63.8625	264	63.8002	242
		63.882	251	63.882	230	63.8196	200	63.882	302	63.8196	233
		63.9015	252	63.9015	240	63.8391	195	63.9015	278	63.8391	239
		63.921	272	63.921	245	63.8585	167	63.921	274	63.8585	227
		63.9405	225	63.9405	215	63.8779	177	63.9405	307	63.8779	209
		63.96	258	63.96	239	63.8974	186	63.96	275	63.8974	242
		63.9795	239	63.9795	274	63.9168	190	63.9795	257	63.9168	247
		63.999	238	63.999	252	63.9363	182	63.999	269	63.9363	272
		64.0185	222	64.0185	254	63.9557	201	64.0185	290	63.9557	218
		64.038	251	64.038	231	63.9752	180	64.038	271	63.9752	254
		64.0575	237	64.0575	230	63.9946	186	64.0575	257	63.9946	276
		64.077	259	64.077	228	64.014	192	64.077	286	64.014	226
		64.0965	235	64.0965	225	64.0335	190	64.0965	270	64.0335	234
		64.1161	251	64.1161	246	64.0529	160	64.1161	252	64.0529	244
		64.1356	270	64.1356	263	64.0724	173	64.1356	303	64.0724	241
		64.1551	249	64.1551	277	64.0918	169	64.1551	271	64.0918	228
		64.1746	246	64.1746	236	64.1113	166	64.1746	272	64.1113	221
		64.1941	260	64.1941	261	64.1307	178	64.1941	247	64.1307	209
		64.2136	226	64.2136	268	64.1502	198	64.2136	259	64.1502	223
		64.2331	235	64.2331	217	64.1696	178	64.2331	303	64.1696	264
		64.2526	234	64.2526	249	64.189	196	64.2526	264	64.189	200
		64.2721	230	64.2721	249	64.2085	179	64.2721	289	64.2085	217
		64.2916	249	64.2916	248	64.2279	166	64.2916	298	64.2279	250
		64.3111	247	64.3111	257	64.2474	167	64.3111	270	64.2474	226
		64.3306	251	64.3306	256	64.2668	175	64.3306	288	64.2668	246
		64.3501	254	64.3501	236	64.2863	205	64.3501	282	64.2863	233
		64.3696	252	64.3696	249	64.3057	142	64.3696	268	64.3057	233
		64.3891	280	64.3891	257	64.3252	191	64.3891	272	64.3252	252
		64.4086	264	64.4086	248	64.3446	177	64.4086	277	64.3446	246
		64.4281	227	64.4281	236	64.3641	169	64.4281	243	64.3641	256
		64.4476	261	64.4476	226	64.3835	182	64.4476	271	64.3835	243
		64.4671	252	64.4671	228	64.4029	193	64.4671	276	64.4029	240
		64.4866	240	64.4866	256	64.4224	179	64.4866	269	64.4224	256
		64.5061	263	64.5061	255	64.4418	199	64.5061	270	64.4418	252
		64.5256	234	64.5256	251	64.4613	161	64.5256	270	64.4613	233
		64.5451	280	64.5451	241	64.4807	180	64.5451	247	64.4807	228
		64.5646	225	64.5646	234	64.5002	196	64.5646	272	64.5002	233
		64.5841	261	64.5841	234	64.5196	186	64.5841	266	64.5196	228
		64.6036	258	64.6036	227	64.5391	195	64.6036	272	64.5391	252
		64.6231	234	64.6231	226	64.5585	185	64.6231	265	64.5585	257
		64.6426	263	64.6426	208	64.5779	168	64.6426	277	64.5779	252
		64.6621	244	64.6621	252	64.5974	179	64.6621	261	64.5974	235
		64.6816	263	64.6816	222	64.6168	175	64.6816	295	64.6168	257
		64.7011	232	64.7011	225	64.6363	196	64.7011	246	64.6363	249
		64.7207	277	64.7207	251	64.6557	178	64.7207	270	64.6557	219
		64.7401	248	64.7401	222	64.6752	188	64.7401	272	64.6752	260
		64.7596	247	64.7596	244	64.6946	178	64.7596	241	64.6946	269
		64.7792	234	64.7792	248	64.7141	176	64.7792	238	64.7141	259
		64.7987	271	64.7987	235	64.7335	174	64.7987	292	64.7335	219
		64.8182	235	64.8182	239	64.7529	167	64.8182	282	64.7529	226
		64.8377	228	64.8377	223	64.7724	205	64.8377	259	64.7724	247
		64.8572	245	64.8572	237	64.7918	177	64.8572	267	64.7918	237
		64.8767	242	64.8767	231	64.8113	176	64.8767	289	64.8113	262
		64.8962	224	64.8962	237	64.8307	183	64.8962	270	64.8307	249
		64.9157	253	64.9157	230	64.8502	163	64.9157	293	64.8502	248
		64.9352	253	64.9352	200	64.8696	212	64.9352	281	64.8696	241
		64.9547	227	64.9547	234	64.8891	172	64.9547	257	64.8891	251
		64.9742	257	64.9742	242	64.9085	207	64.9742	273	64.9085	264
		64.9937	218	64.9937	237	64.9279	169	64.9937	283	64.9279	261
		65.0132	276	65.0132	263	64.9474	181	65.0132	263	64.9474	237
		65.0327	231	65.0327	235	64.9668	196	65.0327	274	64.9668	256
		65.0522	247	65.0522	252	64.9863	183	65.0522	260	64.9863	226
		65.0717	235	65.0717	229	65.0057	178	65.0717	279	65.0057	234
		65.0912	226	65.0912	240	65.0252	175	65.0912	278	65.0252	246
		65.1107	245	65.1107	237	65.0446	185	65.1107	294	65.0446	250
		65.1302	267	65.1302	235	65.064	176	65.1302	274	65.064	239
		65.1497	228	65.1497	236	65.0835	166	65.1497	271	65.0835	238
		65.1692	241	65.1692	221	65.1029	178	65.1692	261	65.1029	233
		65.1887	251	65.1887	203	65.1224	198	65.1887	288	65.1224	249
		65.2082	259	65.2082	251	65.1418	172	65.2082	247	65.1418	263
		65.2277	259	65.2277	248	65.1613	192	65.2277	271	65.1613	246
		65.2472	214	65.2472	247	65.1807	200	65.2472	284	65.1807	223
		65.2667	255	65.2667	233	65.2002	198	65.2667	253	65.2002	257
		65.2862	273	65.2862	246	65.2196	194	65.2862	266	65.2196	265
		65.3057	227	65.3057	236	65.2391	199	65.3057	266	65.2391	247
		65.3252	245	65.3252	214	65.2585	164	65.3252	273	65.2585	238
		65.3448	252	65.3448	224	65.2779	201	65.3448	270	65.2779	248
		65.3642	264	65.3642	239	65.2974	181	65.3642	265	65.2974	222
		65.3838	279	65.3838	217	65.3168	176	65.3838	291	65.3168	249
		65.4033	225	65.4033	250	65.3363	163	65.4033	267	65.3363	261
		65.4228	277	65.4228	252	65.3557	185	65.4228	261	65.3557	234
		65.4423	226	65.4423	232	65.3752	179	65.4423	275	65.3752	256
		65.4618	258	65.4618	245	65.3946	181	65.4618	281	65.3946	227
		65.4813	265	65.4813	249	65.4141	168	65.4813	272	65.4141	234
		65.5008	252	65.5008	239	65.4335	172	65.5008	277	65.4335	233
		65.5203	245	65.5203	248	65.453	172	65.5203	246	65.453	244
		65.5398	233	65.5398	216	65.4724	183	65.5398	280	65.4724	230
		65.5593	243	65.5593	226	65.4918	192	65.5593	281	65.4918	246
		65.5788	230	65.5788	229	65.5113	160	65.5788	256	65.5113	240
		65.5983	263	65.5983	254	65.5307	181	65.5983	266	65.5307	232
		65.6178	260	65.6178	243	65.5502	173	65.6178	250	65.5502	243
		65.6373	222	65.6373	232	65.5696	184	65.6373	272	65.5696	221
		65.6568	259	65.6568	221	65.5891	175	65.6568	323	65.5891	216
		65.6763	255	65.6763	229	65.6085	190	65.6763	257	65.6085	251
		65.6958	234	65.6958	250	65.6279	186	65.6958	264	65.6279	255
		65.7153	261	65.7153	215	65.6474	207	65.7153	256	65.6474	221
		65.7348	241	65.7348	255	65.6668	186	65.7348	299	65.6668	223
		65.7543	219	65.7543	213	65.6863	199	65.7543	278	65.6863	239
		65.7738	219	65.7738	269	65.7057	174	65.7738	256	65.7057	219
		65.7933	209	65.7933	224	65.7252	169	65.7933	244	65.7252	233
		65.8128	276	65.8128	225	65.7446	173	65.8128	261	65.7446	247
		65.8323	261	65.8323	230	65.7641	190	65.8323	259	65.7641	233
		65.8518	252	65.8518	254	65.7835	192	65.8518	267	65.7835	247
		65.8713	218	65.8713	246	65.8029	166	65.8713	251	65.8029	247
		65.8908	236	65.8908	230	65.8224	170	65.8908	262	65.8224	226
		65.9103	247	65.9103	228	65.8418	180	65.9103	248	65.8418	223
		65.9298	249	65.9298	246	65.8613	174	65.9298	293	65.8613	239
		65.9493	255	65.9493	220	65.8807	193	65.9493	259	65.8807	242
		65.9688	219	65.9688	246	65.9002	187	65.9688	261	65.9002	237
		65.9883	241	65.9883	237	65.9196	174	65.9883	252	65.9196	228
		66.0079	251	66.0079	204	65.9391	184	66.0079	276	65.9391	223
		66.0273	227	66.0273	254	65.9585	179	66.0273	261	65.9585	269
		66.0469	219	66.0469	231	65.978	146	66.0469	261	65.978	242
		66.0664	226	66.0664	244	65.9974	191	66.0664	256	65.9974	232
		66.0859	246	66.0859	212	66.0168	184	66.0859	272	66.0168	256
		66.1054	243	66.1054	207	66.0363	179	66.1054	267	66.0363	244
		66.1249	206	66.1249	254	66.0557	198	66.1249	282	66.0557	233
		66.1444	244	66.1444	221	66.0752	175	66.1444	247	66.0752	230
		66.1639	229	66.1639	225	66.0946	195	66.1639	270	66.0946	256
		66.1834	225	66.1834	231	66.1141	178	66.1834	263	66.1141	237
		66.2029	263	66.2029	223	66.1335	179	66.2029	275	66.1335	231
		66.2224	225	66.2224	251	66.1529	172	66.2224	268	66.1529	242
		66.2419	253	66.2419	243	66.1724	189	66.2419	266	66.1724	193
		66.2614	260	66.2614	236	66.1918	183	66.2614	252	66.1918	228
		66.2809	260	66.2809	255	66.2113	167	66.2809	257	66.2113	239
		66.3004	241	66.3004	230	66.2307	216	66.3004	264	66.2307	259
		66.3199	258	66.3199	222	66.2502	187	66.3199	238	66.2502	235
		66.3394	260	66.3394	218	66.2696	187	66.3394	289	66.2696	230
		66.3589	227	66.3589	237	66.2891	154	66.3589	248	66.2891	218
		66.3784	207	66.3784	230	66.3085	158	66.3784	258	66.3085	244
		66.3979	229	66.3979	218	66.328	167	66.3979	268	66.328	252
		66.4174	251	66.4174	259	66.3474	167	66.4174	295	66.3474	212
		66.4369	238	66.4369	236	66.3668	197	66.4369	282	66.3668	220
		66.4564	238	66.4564	260	66.3863	158	66.4564	280	66.3863	206
		66.4759	231	66.4759	259	66.4057	175	66.4759	266	66.4057	229
		66.4954	250	66.4954	214	66.4252	173	66.4954	245	66.4252	219
		66.5149	243	66.5149	224	66.4446	187	66.5149	258	66.4446	233
		66.5344	241	66.5344	235	66.4641	177	66.5344	271	66.4641	262
		66.5539	226	66.5539	222	66.4835	173	66.5539	241	66.4835	229
		66.5734	241	66.5734	250	66.5029	180	66.5734	254	66.5029	212
		66.5929	221	66.5929	198	66.5224	171	66.5929	241	66.5224	232
		66.6124	226	66.6124	238	66.5418	204	66.6124	258	66.5418	253
		66.632	202	66.632	229	66.5613	181	66.632	248	66.5613	214
		66.6514	244	66.6514	222	66.5807	179	66.6514	271	66.5807	262
		66.671	244	66.671	227	66.6002	186	66.671	270	66.6002	226
		66.6905	276	66.6905	210	66.6196	165	66.6905	265	66.6196	215
		66.71	235	66.71	234	66.6391	164	66.71	265	66.6391	221
		66.7295	242	66.7295	207	66.6585	182	66.7295	272	66.6585	212
		66.749	202	66.749	230	66.6779	188	66.749	253	66.6779	245
		66.7685	241	66.7685	232	66.6974	176	66.7685	251	66.6974	218
		66.788	253	66.788	225	66.7168	193	66.788	247	66.7168	229
		66.8075	199	66.8075	229	66.7363	168	66.8075	246	66.7363	227
		66.827	231	66.827	238	66.7557	184	66.827	223	66.7557	246
		66.8465	242	66.8465	219	66.7752	178	66.8465	272	66.7752	229
		66.866	245	66.866	233	66.7946	157	66.866	255	66.7946	247
		66.8855	243	66.8855	241	66.8141	177	66.8855	280	66.8141	214
		66.905	231	66.905	216	66.8335	183	66.905	265	66.8335	224
		66.9245	222	66.9245	231	66.853	190	66.9245	273	66.853	258
		66.944	252	66.944	244	66.8724	175	66.944	237	66.8724	224
		66.9635	245	66.9635	222	66.8918	173	66.9635	260	66.8918	216
		66.983	244	66.983	231	66.9113	164	66.983	269	66.9113	259
		67.0025	240	67.0025	239	66.9307	169	67.0025	281	66.9307	236
		67.022	252	67.022	220	66.9502	169	67.022	275	66.9502	217
		67.0415	241	67.0415	228	66.9696	159	67.0415	262	66.9696	245
		67.061	248	67.061	237	66.9891	169	67.061	286	66.9891	206
		67.0805	245	67.0805	223	67.0085	155	67.0805	265	67.0085	227
		67.1	198	67.1	230	67.028	162	67.1	272	67.028	224
		67.1195	234	67.1195	219	67.0474	173	67.1195	256	67.0474	244
		67.139	209	67.139	222	67.0668	170	67.139	244	67.0668	245
		67.1585	239	67.1585	228	67.0863	180	67.1585	247	67.0863	208
		67.178	244	67.178	233	67.1057	199	67.178	246	67.1057	209
		67.1975	234	67.1975	254	67.1252	178	67.1975	275	67.1252	229
		67.217	244	67.217	215	67.1446	176	67.217	236	67.1446	253
		67.2365	213	67.2365	240	67.1641	148	67.2365	248	67.1641	230
		67.2561	243	67.2561	223	67.1835	169	67.2561	260	67.1835	246
		67.2755	248	67.2755	213	67.203	166	67.2755	261	67.203	235
		67.2951	263	67.2951	213	67.2224	155	67.2951	258	67.2224	224
		67.3146	242	67.3146	246	67.2418	173	67.3146	268	67.2418	243
		67.3341	213	67.3341	209	67.2613	171	67.3341	270	67.2613	238
		67.3536	246	67.3536	243	67.2807	147	67.3536	267	67.2807	238
		67.3731	212	67.3731	234	67.3002	171	67.3731	237	67.3002	220
		67.3926	188	67.3926	216	67.3196	179	67.3926	261	67.3196	231
		67.4121	242	67.4121	223	67.3391	190	67.4121	231	67.3391	205
		67.4316	229	67.4316	239	67.3585	162	67.4316	277	67.3585	226
		67.4511	238	67.4511	264	67.3779	157	67.4511	241	67.3779	204
		67.4706	213	67.4706	237	67.3974	156	67.4706	256	67.3974	253
		67.4901	237	67.4901	237	67.4168	189	67.4901	273	67.4168	211
		67.5096	212	67.5096	208	67.4363	181	67.5096	265	67.4363	218
		67.5291	260	67.5291	220	67.4557	159	67.5291	250	67.4557	213
		67.5486	229	67.5486	200	67.4752	167	67.5486	252	67.4752	233
		67.5681	217	67.5681	214	67.4946	157	67.5681	275	67.4946	219
		67.5876	251	67.5876	206	67.5141	152	67.5876	249	67.5141	240
		67.6071	242	67.6071	228	67.5335	168	67.6071	275	67.5335	235
		67.6266	212	67.6266	241	67.5529	170	67.6266	269	67.5529	240
		67.6461	241	67.6461	228	67.5724	156	67.6461	287	67.5724	275
		67.6656	202	67.6656	233	67.5918	173	67.6656	259	67.5918	244
		67.6851	254	67.6851	244	67.6113	175	67.6851	281	67.6113	251
		67.7046	242	67.7046	241	67.6307	164	67.7046	264	67.6307	226
		67.7241	227	67.7241	264	67.6502	161	67.7241	261	67.6502	217
		67.7436	249	67.7436	218	67.6696	174	67.7436	243	67.6696	226
		67.7631	258	67.7631	196	67.6891	154	67.7631	245	67.6891	222
		67.7826	202	67.7826	227	67.7085	152	67.7826	222	67.7085	245
		67.8021	235	67.8021	221	67.728	160	67.8021	249	67.728	206
		67.8216	247	67.8216	204	67.7474	134	67.8216	241	67.7474	242
		67.8411	253	67.8411	213	67.7668	169	67.8411	278	67.7668	210
		67.8606	223	67.8606	257	67.7863	174	67.8606	255	67.7863	228
		67.8802	230	67.8802	240	67.8057	169	67.8802	239	67.8057	243
		67.8996	240	67.8996	239	67.8252	147	67.8996	248	67.8252	245
		67.9192	228	67.9192	188	67.8446	167	67.9192	233	67.8446	220
		67.9387	230	67.9387	192	67.8641	173	67.9387	260	67.8641	213
		67.9582	231	67.9582	245	67.8835	190	67.9582	230	67.8835	224
		67.9777	237	67.9777	203	67.903	174	67.9777	260	67.903	220
		67.9972	215	67.9972	217	67.9224	173	67.9972	259	67.9224	221
		68.0167	238	68.0167	223	67.9418	159	68.0167	241	67.9418	218
		68.0362	219	68.0362	240	67.9613	173	68.0362	250	67.9613	251
		68.0557	221	68.0557	242	67.9807	150	68.0557	266	67.9807	211
		68.0752	234	68.0752	208	68.0002	163	68.0752	266	68.0002	234
		68.0947	222	68.0947	220	68.0196	150	68.0947	249	68.0196	230
		68.1142	257	68.1142	219	68.0391	154	68.1142	261	68.0391	222
		68.1337	262	68.1337	249	68.0585	165	68.1337	261	68.0585	215
		68.1532	223	68.1532	237	68.078	174	68.1532	242	68.078	225
		68.1727	215	68.1727	230	68.0974	175	68.1727	267	68.0974	228
		68.1922	226	68.1922	208	68.1168	174	68.1922	250	68.1168	238
		68.2117	206	68.2117	202	68.1363	171	68.2117	234	68.1363	247
		68.2312	225	68.2312	224	68.1557	152	68.2312	279	68.1557	239
		68.2507	241	68.2507	239	68.1752	156	68.2507	267	68.1752	213
		68.2702	215	68.2702	233	68.1946	190	68.2702	266	68.1946	231
		68.2897	211	68.2897	236	68.2141	174	68.2897	241	68.2141	208
		68.3092	233	68.3092	226	68.2335	174	68.3092	240	68.2335	247
		68.3287	219	68.3287	227	68.2529	154	68.3287	256	68.2529	236
		68.3482	235	68.3482	215	68.2724	187	68.3482	247	68.2724	210
		68.3677	243	68.3677	233	68.2918	167	68.3677	245	68.2918	224
		68.3872	246	68.3872	229	68.3113	185	68.3872	251	68.3113	242
		68.4067	213	68.4067	228	68.3307	171	68.4067	274	68.3307	236
		68.4262	205	68.4262	257	68.3502	149	68.4262	232	68.3502	235
		68.4457	231	68.4457	225	68.3696	173	68.4457	263	68.3696	218
		68.4652	220	68.4652	214	68.3891	171	68.4652	235	68.3891	199
		68.4847	214	68.4847	231	68.4085	185	68.4847	237	68.4085	230
		68.5042	229	68.5042	240	68.4279	182	68.5042	256	68.4279	220
		68.5238	212	68.5238	220	68.4474	173	68.5238	245	68.4474	222
		68.5433	235	68.5433	219	68.4668	161	68.5433	255	68.4668	222
		68.5627	193	68.5627	206	68.4863	162	68.5627	259	68.4863	229
		68.5823	253	68.5823	218	68.5057	162	68.5823	236	68.5057	239
		68.6018	220	68.6018	231	68.5252	174	68.6018	269	68.5252	229
		68.6213	200	68.6213	223	68.5446	169	68.6213	242	68.5446	215
		68.6408	223	68.6408	232	68.5641	190	68.6408	245	68.5641	201
		68.6603	242	68.6603	237	68.5835	175	68.6603	245	68.5835	216
		68.6798	185	68.6798	248	68.603	180	68.6798	239	68.603	208
		68.6993	222	68.6993	204	68.6224	160	68.6993	253	68.6224	230
		68.7188	203	68.7188	234	68.6418	181	68.7188	227	68.6418	222
		68.7383	192	68.7383	205	68.6613	150	68.7383	250	68.6613	230
		68.7578	223	68.7578	241	68.6807	171	68.7578	266	68.6807	228
		68.7773	217	68.7773	243	68.7002	178	68.7773	257	68.7002	240
		68.7968	243	68.7968	265	68.7196	172	68.7968	263	68.7196	233
		68.8163	220	68.8163	251	68.7391	161	68.8163	257	68.7391	210
		68.8358	254	68.8358	240	68.7585	167	68.8358	273	68.7585	209
		68.8553	221	68.8553	224	68.778	190	68.8553	265	68.778	231
		68.8748	218	68.8748	203	68.7974	161	68.8748	240	68.7974	225
		68.8943	236	68.8943	240	68.8168	164	68.8943	251	68.8168	238
		68.9138	223	68.9138	221	68.8363	150	68.9138	252	68.8363	224
		68.9333	262	68.9333	217	68.8557	169	68.9333	232	68.8557	223
		68.9528	214	68.9528	246	68.8752	190	68.9528	259	68.8752	217
		68.9723	213	68.9723	245	68.8946	191	68.9723	236	68.8946	215
		68.9918	243	68.9918	248	68.9141	186	68.9918	229	68.9141	207
		69.0113	245	69.0113	197	68.9335	165	69.0113	237	68.9335	229
		69.0308	217	69.0308	241	68.953	169	69.0308	263	68.953	246
		69.0503	242	69.0503	215	68.9724	157	69.0503	265	68.9724	229
		69.0698	202	69.0698	250	68.9918	135	69.0698	249	68.9918	231
		69.0893	245	69.0893	232	69.0113	140	69.0893	253	69.0113	228
		69.1088	253	69.1088	214	69.0307	162	69.1088	247	69.0307	253
		69.1283	238	69.1283	234	69.0502	162	69.1283	256	69.0502	237
		69.1479	226	69.1479	217	69.0696	158	69.1479	287	69.0696	213
		69.1673	189	69.1673	221	69.0891	173	69.1673	266	69.0891	226
		69.1869	233	69.1869	208	69.1085	172	69.1869	235	69.1085	226
		69.2064	214	69.2064	233	69.128	165	69.2064	228	69.128	236
		69.2259	223	69.2259	209	69.1474	163	69.2259	247	69.1474	221
		69.2454	210	69.2454	236	69.1668	165	69.2454	238	69.1668	211
		69.2649	240	69.2649	210	69.1863	160	69.2649	246	69.1863	208
		69.2844	225	69.2844	251	69.2057	178	69.2844	258	69.2057	227
		69.3039	235	69.3039	200	69.2252	175	69.3039	228	69.2252	225
		69.3234	237	69.3234	235	69.2446	141	69.3234	248	69.2446	212
		69.3429	248	69.3429	231	69.2641	160	69.3429	243	69.2641	206
		69.3624	207	69.3624	209	69.2835	183	69.3624	242	69.2835	205
		69.3819	194	69.3819	211	69.3029	163	69.3819	264	69.3029	212
		69.4014	229	69.4014	199	69.3224	154	69.4014	239	69.3224	226
		69.4209	229	69.4209	211	69.3418	171	69.4209	253	69.3418	201
		69.4404	227	69.4404	237	69.3613	180	69.4404	238	69.3613	210
		69.4599	253	69.4599	193	69.3807	171	69.4599	269	69.3807	235
		69.4794	245	69.4794	218	69.4002	152	69.4794	234	69.4002	231
		69.4989	225	69.4989	212	69.4196	159	69.4989	260	69.4196	249
		69.5184	182	69.5184	211	69.4391	169	69.5184	276	69.4391	226
		69.5379	236	69.5379	233	69.4585	169	69.5379	230	69.4585	203
		69.5574	222	69.5574	223	69.478	177	69.5574	241	69.478	227
		69.5769	206	69.5769	236	69.4974	166	69.5769	247	69.4974	204
		69.5964	230	69.5964	225	69.5168	179	69.5964	247	69.5168	229
		69.6159	252	69.6159	216	69.5363	180	69.6159	266	69.5363	233
		69.6354	209	69.6354	230	69.5557	169	69.6354	244	69.5557	229
		69.6549	214	69.6549	210	69.5752	146	69.6549	248	69.5752	226
		69.6744	210	69.6744	217	69.5946	173	69.6744	232	69.5946	220
		69.6939	216	69.6939	212	69.6141	167	69.6939	272	69.6141	211
		69.7134	212	69.7134	230	69.6335	148	69.7134	226	69.6335	213
		69.7329	222	69.7329	221	69.653	177	69.7329	216	69.653	204
		69.7524	224	69.7524	235	69.6724	151	69.7524	268	69.6724	229
		69.772	222	69.772	204	69.6918	155	69.772	251	69.6918	184
		69.7914	207	69.7914	173	69.7113	151	69.7914	236	69.7113	246
		69.811	232	69.811	251	69.7307	159	69.811	241	69.7307	236
		69.8305	235	69.8305	200	69.7502	178	69.8305	264	69.7502	211
		69.85	222	69.85	215	69.7696	173	69.85	263	69.7696	231
		69.8695	202	69.8695	230	69.7891	153	69.8695	255	69.7891	228
		69.889	234	69.889	218	69.8085	158	69.889	234	69.8085	228
		69.9085	213	69.9085	225	69.828	153	69.9085	246	69.828	229
		69.928	209	69.928	240	69.8474	169	69.928	219	69.8474	221
		69.9475	212	69.9475	235	69.8668	154	69.9475	260	69.8668	222
		69.967	218	69.967	198	69.8863	142	69.967	232	69.8863	249
		69.9865	225	69.9865	207	69.9057	165	69.9865	247	69.9057	252
		70.006	203	70.006	218	69.9252	142	70.006	232	69.9252	232
		70.0255	209	70.0255	214	69.9446	151	70.0255	277	69.9446	212
		70.045	242	70.045	219	69.9641	166	70.045	245	69.9641	204
		70.0645	240	70.0645	237	69.9835	175	70.0645	238	69.9835	222
		70.084	216	70.084	189	70.003	180	70.084	240	70.003	208
		70.1035	253	70.1035	224	70.0224	148	70.1035	280	70.0224	212
		70.123	234	70.123	228	70.0418	155	70.123	252	70.0418	231
		70.1425	210	70.1425	201	70.0613	183	70.1425	254	70.0613	223
		70.162	223	70.162	210	70.0807	152	70.162	243	70.0807	200
		70.1815	243	70.1815	228	70.1002	177	70.1815	238	70.1002	238
		70.201	227	70.201	226	70.1196	167	70.201	238	70.1196	212
		70.2205	218	70.2205	205	70.1391	163	70.2205	271	70.1391	202
		70.24	211	70.24	218	70.1585	181	70.24	248	70.1585	216
		70.2595	195	70.2595	218	70.178	165	70.2595	253	70.178	221
		70.279	242	70.279	203	70.1974	165	70.279	256	70.1974	213
		70.2985	214	70.2985	220	70.2168	180	70.2985	224	70.2168	218
		70.318	227	70.318	223	70.2363	157	70.318	275	70.2363	209
		70.3375	235	70.3375	216	70.2557	161	70.3375	272	70.2557	215
		70.357	255	70.357	196	70.2752	162	70.357	244	70.2752	228
		70.3765	198	70.3765	231	70.2946	172	70.3765	249	70.2946	206
		70.396	240	70.396	237	70.3141	166	70.396	220	70.3141	191
		70.4155	227	70.4155	222	70.3335	168	70.4155	229	70.3335	241
		70.4351	239	70.4351	210	70.353	197	70.4351	225	70.353	217
		70.4545	222	70.4545	206	70.3724	156	70.4545	247	70.3724	192
		70.4741	214	70.4741	242	70.3919	140	70.4741	219	70.3919	226
		70.4936	232	70.4936	189	70.4113	167	70.4936	257	70.4113	228
		70.5131	227	70.5131	217	70.4307	165	70.5131	236	70.4307	214
		70.5326	230	70.5326	229	70.4502	161	70.5326	257	70.4502	185
		70.5521	236	70.5521	195	70.4696	146	70.5521	240	70.4696	231
		70.5716	227	70.5716	214	70.4891	168	70.5716	250	70.4891	207
		70.5911	237	70.5911	185	70.5085	141	70.5911	233	70.5085	225
		70.6106	226	70.6106	218	70.528	179	70.6106	257	70.528	222
		70.6301	235	70.6301	205	70.5474	164	70.6301	255	70.5474	196
		70.6496	222	70.6496	211	70.5668	169	70.6496	265	70.5668	208
		70.6691	220	70.6691	207	70.5863	143	70.6691	240	70.5863	212
		70.6886	214	70.6886	223	70.6057	143	70.6886	217	70.6057	230
		70.7081	193	70.7081	216	70.6252	151	70.7081	244	70.6252	236
		70.7276	208	70.7276	237	70.6446	165	70.7276	235	70.6446	211
		70.7471	239	70.7471	217	70.6641	168	70.7471	231	70.6641	226
		70.7666	215	70.7666	229	70.6835	168	70.7666	246	70.6835	240
		70.7861	227	70.7861	220	70.703	163	70.7861	275	70.703	223
		70.8056	193	70.8056	235	70.7224	160	70.8056	230	70.7224	209
		70.8251	219	70.8251	215	70.7418	150	70.8251	276	70.7418	210
		70.8446	201	70.8446	206	70.7613	180	70.8446	238	70.7613	226
		70.8641	232	70.8641	235	70.7807	167	70.8641	241	70.7807	219
		70.8836	241	70.8836	205	70.8002	163	70.8836	235	70.8002	196
		70.9031	209	70.9031	192	70.8196	173	70.9031	203	70.8196	239
		70.9226	217	70.9226	221	70.8391	171	70.9226	247	70.8391	209
		70.9421	243	70.9421	203	70.8585	185	70.9421	259	70.8585	223
		70.9616	230	70.9616	189	70.878	133	70.9616	249	70.878	240
		70.9811	219	70.9811	232	70.8974	137	70.9811	247	70.8974	242
		71.0006	215	71.0006	223	70.9168	173	71.0006	254	70.9168	194
		71.0201	209	71.0201	200	70.9363	166	71.0201	240	70.9363	243
		71.0396	206	71.0396	229	70.9557	149	71.0396	258	70.9557	216
		71.0592	216	71.0592	222	70.9752	146	71.0592	227	70.9752	191
		71.0786	222	71.0786	236	70.9946	156	71.0786	240	70.9946	218
		71.0982	228	71.0982	237	71.0141	163	71.0982	282	71.0141	228
		71.1177	180	71.1177	194	71.0335	148	71.1177	284	71.0335	212
		71.1372	242	71.1372	203	71.053	161	71.1372	239	71.053	214
		71.1567	228	71.1567	225	71.0724	169	71.1567	244	71.0724	232
		71.1762	209	71.1762	222	71.0918	157	71.1762	256	71.0918	218
		71.1957	196	71.1957	205	71.1113	151	71.1957	227	71.1113	229
		71.2152	217	71.2152	218	71.1307	156	71.2152	244	71.1307	232
		71.2347	200	71.2347	221	71.1502	173	71.2347	238	71.1502	228
		71.2542	224	71.2542	195	71.1696	192	71.2542	231	71.1696	215
		71.2737	217	71.2737	196	71.1891	151	71.2737	250	71.1891	218
		71.2932	203	71.2932	214	71.2085	152	71.2932	243	71.2085	233
		71.3127	219	71.3127	210	71.228	150	71.3127	232	71.228	230
		71.3322	202	71.3322	203	71.2474	144	71.3322	240	71.2474	239
		71.3517	237	71.3517	203	71.2669	159	71.3517	240	71.2669	218
		71.3712	214	71.3712	234	71.2863	157	71.3712	207	71.2863	230
		71.3907	209	71.3907	233	71.3057	136	71.3907	228	71.3057	217
		71.4102	225	71.4102	215	71.3252	154	71.4102	237	71.3252	214
		71.4297	247	71.4297	208	71.3446	167	71.4297	241	71.3446	182
		71.4492	190	71.4492	201	71.3641	163	71.4492	245	71.3641	202
		71.4687	195	71.4687	216	71.3835	140	71.4687	256	71.3835	213
		71.4882	209	71.4882	218	71.403	178	71.4882	217	71.403	236
		71.5077	217	71.5077	215	71.4224	158	71.5077	262	71.4224	220
		71.5272	221	71.5272	183	71.4419	169	71.5272	230	71.4419	212
		71.5467	225	71.5467	194	71.4613	172	71.5467	247	71.4613	210
		71.5662	227	71.5662	216	71.4807	136	71.5662	246	71.4807	219
		71.5857	217	71.5857	227	71.5002	162	71.5857	270	71.5002	231
		71.6052	226	71.6052	230	71.5196	161	71.6052	262	71.5196	220
		71.6247	222	71.6247	202	71.5391	158	71.6247	234	71.5391	197
		71.6442	225	71.6442	206	71.5585	163	71.6442	238	71.5585	226
		71.6637	225	71.6637	214	71.578	158	71.6637	221	71.578	236
		71.6833	218	71.6833	214	71.5974	158	71.6833	261	71.5974	222
		71.7027	200	71.7027	198	71.6168	152	71.7027	238	71.6168	238
		71.7223	207	71.7223	253	71.6363	150	71.7223	243	71.6363	185
		71.7418	231	71.7418	204	71.6557	148	71.7418	247	71.6557	199
		71.7613	235	71.7613	199	71.6752	140	71.7613	251	71.6752	237
		71.7808	222	71.7808	205	71.6946	156	71.7808	245	71.6946	219
		71.8003	213	71.8003	216	71.7141	144	71.8003	245	71.7141	224
		71.8198	205	71.8198	214	71.7335	159	71.8198	222	71.7335	230
		71.8393	231	71.8393	194	71.753	163	71.8393	223	71.753	195
		71.8588	206	71.8588	209	71.7724	158	71.8588	261	71.7724	213
		71.8783	218	71.8783	186	71.7918	156	71.8783	243	71.7918	203
		71.8978	227	71.8978	208	71.8113	169	71.8978	223	71.8113	224
		71.9173	229	71.9173	202	71.8307	154	71.9173	246	71.8307	241
		71.9368	221	71.9368	203	71.8502	178	71.9368	251	71.8502	217
		71.9563	221	71.9563	217	71.8696	158	71.9563	266	71.8696	222
		71.9758	214	71.9758	217	71.8891	181	71.9758	265	71.8891	244
		71.9953	229	71.9953	203	71.9085	155	71.9953	226	71.9085	233
		72.0148	225	72.0148	223	71.928	157	72.0148	237	71.928	217
		72.0343	233	72.0343	202	71.9474	156	72.0343	232	71.9474	234
		72.0538	215	72.0538	191	71.9668	157	72.0538	214	71.9668	203
		72.0733	215	72.0733	229	71.9863	158	72.0733	228	71.9863	179
		72.0928	223	72.0928	195	72.0057	160	72.0928	223	72.0057	231
		72.1123	237	72.1123	213	72.0252	156	72.1123	239	72.0252	204
		72.1318	225	72.1318	175	72.0446	136	72.1318	287	72.0446	218
		72.1513	226	72.1513	219	72.0641	160	72.1513	234	72.0641	209
		72.1708	224	72.1708	211	72.0835	149	72.1708	270	72.0835	207
		72.1903	217	72.1903	208	72.103	140	72.1903	235	72.103	195
		72.2098	200	72.2098	194	72.1224	177	72.2098	235	72.1224	226
		72.2293	219	72.2293	197	72.1419	148	72.2293	257	72.1419	205
		72.2488	229	72.2488	233	72.1613	156	72.2488	260	72.1613	226
		72.2683	219	72.2683	226	72.1807	147	72.2683	230	72.1807	223
		72.2878	244	72.2878	215	72.2002	170	72.2878	264	72.2002	212
		72.3073	238	72.3073	225	72.2196	145	72.3073	238	72.2196	207
		72.3268	262	72.3268	190	72.2391	154	72.3268	245	72.2391	194
		72.3464	233	72.3464	218	72.2585	177	72.3464	225	72.2585	217
		72.3659	214	72.3659	182	72.278	164	72.3659	249	72.278	215
		72.3854	210	72.3854	213	72.2974	134	72.3854	243	72.2974	192
		72.4049	245	72.4049	208	72.3169	148	72.4049	244	72.3169	217
		72.4244	225	72.4244	206	72.3363	153	72.4244	279	72.3363	225
		72.4439	246	72.4439	185	72.3557	145	72.4439	248	72.3557	203
		72.4634	238	72.4634	199	72.3752	144	72.4634	250	72.3752	206
		72.4829	228	72.4829	197	72.3946	157	72.4829	273	72.3946	211
		72.5024	199	72.5024	227	72.4141	175	72.5024	232	72.4141	228
		72.5219	226	72.5219	219	72.4335	151	72.5219	214	72.4335	216
		72.5414	200	72.5414	214	72.453	151	72.5414	230	72.453	208
		72.5609	244	72.5609	198	72.4724	153	72.5609	236	72.4724	227
		72.5804	209	72.5804	187	72.4918	151	72.5804	229	72.4918	209
		72.5999	202	72.5999	183	72.5113	162	72.5999	234	72.5113	210
		72.6194	258	72.6194	200	72.5307	141	72.6194	229	72.5307	199
		72.6389	209	72.6389	204	72.5502	149	72.6389	271	72.5502	223
		72.6584	227	72.6584	235	72.5696	159	72.6584	221	72.5696	219
		72.6779	202	72.6779	194	72.5891	151	72.6779	236	72.5891	209
		72.6974	225	72.6974	183	72.6085	173	72.6974	266	72.6085	234
		72.7169	223	72.7169	209	72.628	151	72.7169	232	72.628	214
		72.7364	206	72.7364	214	72.6474	150	72.7364	213	72.6474	239
		72.7559	232	72.7559	198	72.6668	150	72.7559	253	72.6668	212
		72.7754	220	72.7754	246	72.6863	186	72.7754	237	72.6863	206
		72.7949	221	72.7949	200	72.7057	154	72.7949	240	72.7057	222
		72.8144	198	72.8144	206	72.7252	157	72.8144	236	72.7252	225
		72.8339	227	72.8339	197	72.7446	164	72.8339	240	72.7446	235
		72.8534	187	72.8534	233	72.7641	162	72.8534	255	72.7641	197
		72.8729	234	72.8729	214	72.7835	145	72.8729	238	72.7835	187
		72.8924	208	72.8924	219	72.803	163	72.8924	257	72.803	209
		72.9119	196	72.9119	192	72.8224	175	72.9119	240	72.8224	223
		72.9314	241	72.9314	217	72.8418	150	72.9314	243	72.8418	226
		72.951	223	72.951	193	72.8613	147	72.951	212	72.8613	212
		72.9704	225	72.9704	223	72.8807	165	72.9704	232	72.8807	209
		72.99	205	72.99	211	72.9002	173	72.99	256	72.9002	230
		73.0095	214	73.0095	194	72.9196	143	73.0095	240	72.9196	195
		73.029	224	73.029	220	72.9391	158	73.029	235	72.9391	206
		73.0485	214	73.0485	195	72.9585	168	73.0485	244	72.9585	199
		73.068	212	73.068	222	72.978	155	73.068	239	72.978	210
		73.0875	184	73.0875	212	72.9974	175	73.0875	236	72.9974	223
		73.107	196	73.107	206	73.0169	159	73.107	252	73.0169	226
		73.1265	191	73.1265	191	73.0363	169	73.1265	255	73.0363	192
		73.146	224	73.146	229	73.0557	175	73.146	245	73.0557	177
		73.1655	220	73.1655	223	73.0752	163	73.1655	239	73.0752	217
		73.185	238	73.185	211	73.0946	168	73.185	250	73.0946	228
		73.2045	223	73.2045	224	73.1141	178	73.2045	213	73.1141	218
		73.224	234	73.224	181	73.1335	162	73.224	221	73.1335	196
		73.2435	226	73.2435	198	73.153	170	73.2435	209	73.153	230
		73.263	218	73.263	193	73.1724	179	73.263	242	73.1724	214
		73.2825	232	73.2825	202	73.1919	166	73.2825	251	73.1919	204
		73.302	215	73.302	211	73.2113	178	73.302	251	73.2113	224
		73.3215	228	73.3215	232	73.2308	149	73.3215	235	73.2308	231
		73.341	246	73.341	210	73.2502	135	73.341	261	73.2502	223
		73.3605	203	73.3605	239	73.2696	159	73.3605	238	73.2696	208
		73.38	247	73.38	190	73.2891	153	73.38	255	73.2891	225
		73.3995	218	73.3995	210	73.3085	162	73.3995	233	73.3085	207
		73.419	220	73.419	220	73.328	148	73.419	242	73.328	231
		73.4385	232	73.4385	237	73.3474	157	73.4385	216	73.3474	234
		73.458	225	73.458	196	73.3668	162	73.458	266	73.3668	235
		73.4775	247	73.4775	204	73.3863	184	73.4775	229	73.3863	215
		73.497	205	73.497	210	73.4057	168	73.497	256	73.4057	219
		73.5165	219	73.5165	225	73.4252	153	73.5165	268	73.4252	221
		73.536	217	73.536	230	73.4446	186	73.536	260	73.4446	207
		73.5555	195	73.5555	218	73.4641	159	73.5555	253	73.4641	244
		73.5751	228	73.5751	232	73.4835	156	73.5751	258	73.4835	239
		73.5945	237	73.5945	225	73.503	154	73.5945	278	73.503	179
		73.6141	214	73.6141	186	73.5224	165	73.6141	266	73.5224	220
		73.6336	242	73.6336	227	73.5419	162	73.6336	212	73.5419	235
		73.6531	239	73.6531	219	73.5613	138	73.6531	225	73.5613	234
		73.6726	255	73.6726	233	73.5807	167	73.6726	242	73.5807	201
		73.6921	234	73.6921	231	73.6002	158	73.6921	244	73.6002	232
		73.7116	238	73.7116	224	73.6196	161	73.7116	258	73.6196	208
		73.7311	198	73.7311	235	73.6391	157	73.7311	235	73.6391	226
		73.7506	222	73.7506	243	73.6585	173	73.7506	261	73.6585	217
		73.7701	221	73.7701	229	73.678	169	73.7701	260	73.678	224
		73.7896	243	73.7896	244	73.6974	163	73.7896	246	73.6974	226
		73.8091	243	73.8091	245	73.7168	161	73.8091	261	73.7168	253
		73.8286	239	73.8286	236	73.7363	161	73.8286	227	73.7363	251
		73.8481	225	73.8481	245	73.7558	175	73.8481	275	73.7558	246
		73.8676	230	73.8676	227	73.7752	148	73.8676	272	73.7752	245
		73.8871	234	73.8871	259	73.7946	155	73.8871	265	73.7946	243
		73.9066	234	73.9066	231	73.8141	159	73.9066	287	73.8141	233
		73.9261	262	73.9261	224	73.8335	189	73.9261	278	73.8335	230
		73.9456	260	73.9456	187	73.853	164	73.9456	296	73.853	233
		73.9651	231	73.9651	225	73.8724	180	73.9651	303	73.8724	230
		73.9846	247	73.9846	248	73.8919	159	73.9846	277	73.8919	225
		74.0041	280	74.0041	246	73.9113	166	74.0041	286	73.9113	242
		74.0236	276	74.0236	223	73.9307	174	74.0236	289	73.9307	226
		74.0431	247	74.0431	263	73.9502	173	74.0431	277	73.9502	255
		74.0626	266	74.0626	261	73.9696	163	74.0626	295	73.9696	235
		74.0821	245	74.0821	240	73.9891	164	74.0821	314	73.9891	246
		74.1016	268	74.1016	264	74.0085	184	74.1016	325	74.0085	260
		74.1211	279	74.1211	300	74.028	159	74.1211	337	74.028	274
		74.1406	278	74.1406	264	74.0474	163	74.1406	312	74.0474	281
		74.1601	297	74.1601	287	74.0669	191	74.1601	337	74.0669	266
		74.1796	279	74.1796	283	74.0863	187	74.1796	346	74.0863	286
		74.1992	311	74.1992	307	74.1058	183	74.1992	314	74.1058	295
		74.2186	307	74.2186	309	74.1252	184	74.2186	319	74.1252	268
		74.2382	290	74.2382	296	74.1446	204	74.2382	322	74.1446	291
		74.2577	325	74.2577	312	74.1641	187	74.2577	337	74.1641	310
		74.2772	331	74.2772	312	74.1835	176	74.2772	348	74.1835	321
		74.2967	295	74.2967	309	74.203	192	74.2967	344	74.203	368
		74.3162	338	74.3162	318	74.2224	216	74.3162	366	74.2224	383
		74.3357	345	74.3357	336	74.2418	199	74.3357	357	74.2418	377
		74.3552	320	74.3552	307	74.2613	210	74.3552	328	74.2613	344
		74.3747	324	74.3747	274	74.2807	195	74.3747	366	74.2807	344
		74.3942	309	74.3942	318	74.3002	213	74.3942	356	74.3002	354
		74.4137	295	74.4137	329	74.3196	167	74.4137	331	74.3196	340
		74.4332	286	74.4332	296	74.3391	207	74.4332	326	74.3391	343
		74.4527	324	74.4527	273	74.3585	196	74.4527	313	74.3585	302
		74.4722	284	74.4722	295	74.378	203	74.4722	330	74.378	329
		74.4917	290	74.4917	272	74.3974	183	74.4917	334	74.3974	368
		74.5112	260	74.5112	255	74.4169	201	74.5112	294	74.4169	322
		74.5307	298	74.5307	290	74.4363	204	74.5307	318	74.4363	344
		74.5502	271	74.5502	247	74.4557	199	74.5502	341	74.4557	325
		74.5697	288	74.5697	261	74.4752	197	74.5697	303	74.4752	319
		74.5892	245	74.5892	276	74.4946	158	74.5892	295	74.4946	321
		74.6087	257	74.6087	261	74.5141	177	74.6087	315	74.5141	304
		74.6282	268	74.6282	251	74.5335	182	74.6282	305	74.5335	296
		74.6477	280	74.6477	269	74.553	167	74.6477	328	74.553	304
		74.6672	233	74.6672	264	74.5724	166	74.6672	293	74.5724	265
		74.6867	250	74.6867	233	74.5919	164	74.6867	275	74.5919	306
		74.7062	271	74.7062	232	74.6113	181	74.7062	285	74.6113	254
		74.7257	227	74.7257	247	74.6308	161	74.7257	254	74.6308	283
		74.7452	253	74.7452	233	74.6502	143	74.7452	287	74.6502	285
		74.7647	258	74.7647	239	74.6696	144	74.7647	288	74.6696	267
		74.7842	242	74.7842	228	74.6891	162	74.7842	286	74.6891	267
		74.8037	233	74.8037	238	74.7085	152	74.8037	253	74.7085	237
		74.8233	201	74.8233	211	74.728	167	74.8233	258	74.728	253
		74.8427	239	74.8427	238	74.7474	163	74.8427	267	74.7474	233
		74.8623	219	74.8623	221	74.7669	157	74.8623	263	74.7669	229
		74.8818	214	74.8818	199	74.7863	157	74.8818	238	74.7863	225
		74.9013	216	74.9013	223	74.8058	185	74.9013	248	74.8058	198
		74.9208	224	74.9208	212	74.8252	198	74.9208	246	74.8252	215
		74.9403	265	74.9403	229	74.8446	158	74.9403	239	74.8446	233
		74.9598	231	74.9598	204	74.8641	157	74.9598	266	74.8641	207
		74.9793	221	74.9793	194	74.8835	152	74.9793	235	74.8835	224
		74.9988	223	74.9988	238	74.903	178	74.9988	252	74.903	218
		75.0183	214	75.0183	216	74.9224	169	75.0183	249	74.9224	219
		75.0378	203	75.0378	197	74.9419	138	75.0378	242	74.9419	240
		75.0573	196	75.0573	218	74.9613	158	75.0573	256	74.9613	228
		75.0768	241	75.0768	214	74.9808	158	75.0768	270	74.9808	215
		75.0963	236	75.0963	218	75.0002	150	75.0963	266	75.0002	236
		75.1158	221	75.1158	208	75.0196	144	75.1158	244	75.0196	212
		75.1353	200	75.1353	201	75.0391	156	75.1353	239	75.0391	237
		75.1548	218	75.1548	213	75.0585	158	75.1548	256	75.0585	246
		75.1743	206	75.1743	191	75.078	148	75.1743	245	75.078	231
		75.1938	237	75.1938	199	75.0974	160	75.1938	269	75.0974	213
		75.2133	207	75.2133	201	75.1169	148	75.2133	239	75.1169	175
		75.2328	235	75.2328	207	75.1363	156	75.2328	257	75.1363	200
		75.2523	222	75.2523	212	75.1557	150	75.2523	201	75.1557	206
		75.2718	204	75.2718	227	75.1752	142	75.2718	226	75.1752	220
		75.2913	222	75.2913	229	75.1946	145	75.2913	253	75.1946	236
		75.3108	234	75.3108	181	75.2141	160	75.3108	221	75.2141	216
		75.3303	227	75.3303	222	75.2335	161	75.3303	266	75.2335	207
		75.3498	219	75.3498	182	75.253	147	75.3498	248	75.253	218
		75.3693	203	75.3693	172	75.2724	160	75.3693	232	75.2724	209
		75.3888	193	75.3888	214	75.2919	158	75.3888	224	75.2919	221
		75.4083	216	75.4083	207	75.3113	156	75.4083	231	75.3113	202
		75.4278	233	75.4278	215	75.3307	138	75.4278	247	75.3307	201
		75.4474	229	75.4474	209	75.3502	146	75.4474	234	75.3502	191
		75.4668	212	75.4668	211	75.3696	141	75.4668	232	75.3696	202
		75.4864	219	75.4864	188	75.3891	157	75.4864	254	75.3891	200
		75.5058	216	75.5058	226	75.4085	172	75.5058	225	75.4085	235
		75.5254	211	75.5254	197	75.428	140	75.5254	229	75.428	196
		75.5449	205	75.5449	217	75.4474	135	75.5449	213	75.4474	228
		75.5644	228	75.5644	194	75.4669	152	75.5644	235	75.4669	242
		75.5839	209	75.5839	212	75.4863	155	75.5839	264	75.4863	214
		75.6034	206	75.6034	206	75.5058	153	75.6034	258	75.5058	230
		75.6229	227	75.6229	223	75.5252	134	75.6229	219	75.5252	206
		75.6424	208	75.6424	211	75.5446	158	75.6424	266	75.5446	197
		75.6619	215	75.6619	201	75.5641	141	75.6619	258	75.5641	207
		75.6814	209	75.6814	187	75.5835	160	75.6814	212	75.5835	200
		75.7009	221	75.7009	209	75.603	154	75.7009	223	75.603	208
		75.7204	194	75.7204	222	75.6224	164	75.7204	236	75.6224	204
		75.7399	225	75.7399	212	75.6419	172	75.7399	193	75.6419	197
		75.7594	206	75.7594	196	75.6613	145	75.7594	224	75.6613	208
		75.7789	225	75.7789	214	75.6808	125	75.7789	226	75.6808	228
		75.7984	237	75.7984	217	75.7002	168	75.7984	220	75.7002	236
		75.8179	216	75.8179	218	75.7196	156	75.8179	239	75.7196	232
		75.8374	241	75.8374	182	75.7391	148	75.8374	238	75.7391	201
		75.8569	215	75.8569	216	75.7585	143	75.8569	228	75.7585	202
		75.8764	213	75.8764	200	75.778	127	75.8764	254	75.778	213
		75.8959	218	75.8959	196	75.7974	147	75.8959	236	75.7974	192
		75.9154	200	75.9154	195	75.8169	162	75.9154	214	75.8169	182
		75.9349	197	75.9349	197	75.8363	132	75.9349	211	75.8363	235
		75.9544	203	75.9544	200	75.8558	133	75.9544	250	75.8558	222
		75.9739	229	75.9739	220	75.8752	141	75.9739	210	75.8752	208
		75.9934	215	75.9934	222	75.8946	153	75.9934	266	75.8946	215
		76.0129	188	76.0129	201	75.9141	137	76.0129	191	75.9141	200
		76.0324	243	76.0324	195	75.9335	150	76.0324	246	75.9335	211
		76.0519	198	76.0519	194	75.953	173	76.0519	246	75.953	194
		76.0714	227	76.0714	212	75.9724	167	76.0714	224	75.9724	212
		76.091	223	76.091	203	75.9919	146	76.091	242	75.9919	209
		76.1105	245	76.1105	192	76.0113	145	76.1105	252	76.0113	192
		76.1299	189	76.1299	204	76.0307	157	76.1299	233	76.0307	224
		76.1495	216	76.1495	199	76.0502	138	76.1495	266	76.0502	211
		76.169	221	76.169	193	76.0696	148	76.169	228	76.0696	191
		76.1885	210	76.1885	204	76.0891	153	76.1885	235	76.0891	210
		76.208	215	76.208	212	76.1085	151	76.208	241	76.1085	215
		76.2275	220	76.2275	210	76.128	139	76.2275	243	76.128	211
		76.247	218	76.247	215	76.1474	150	76.247	251	76.1474	197
		76.2665	194	76.2665	203	76.1669	145	76.2665	233	76.1669	210
		76.286	235	76.286	204	76.1863	155	76.286	239	76.1863	230
		76.3055	187	76.3055	210	76.2057	140	76.3055	235	76.2057	212
		76.325	196	76.325	237	76.2252	156	76.325	222	76.2252	211
		76.3445	222	76.3445	202	76.2446	139	76.3445	226	76.2446	222
		76.364	185	76.364	183	76.2641	143	76.364	235	76.2641	242
		76.3835	224	76.3835	212	76.2835	153	76.3835	212	76.2835	187
		76.403	212	76.403	209	76.303	144	76.403	234	76.303	217
		76.4225	220	76.4225	209	76.3224	168	76.4225	236	76.3224	223
		76.442	230	76.442	214	76.3419	149	76.442	262	76.3419	202
		76.4615	206	76.4615	188	76.3613	141	76.4615	244	76.3613	202
		76.481	208	76.481	216	76.3808	141	76.481	246	76.3808	203
		76.5005	205	76.5005	233	76.4002	161	76.5005	241	76.4002	175
		76.52	209	76.52	209	76.4196	161	76.52	228	76.4196	211
		76.5395	215	76.5395	192	76.4391	159	76.5395	227	76.4391	199
		76.559	206	76.559	215	76.4585	150	76.559	220	76.4585	233
		76.5785	236	76.5785	205	76.478	149	76.5785	215	76.478	201
		76.598	212	76.598	217	76.4974	145	76.598	232	76.4974	207
		76.6175	202	76.6175	215	76.5169	140	76.6175	235	76.5169	206
		76.637	228	76.637	197	76.5363	159	76.637	216	76.5363	208
		76.6565	229	76.6565	194	76.5558	166	76.6565	223	76.5558	199
		76.676	208	76.676	200	76.5752	158	76.676	229	76.5752	188
		76.6955	204	76.6955	226	76.5946	140	76.6955	254	76.5946	216
		76.7151	218	76.7151	192	76.6141	164	76.7151	249	76.6141	206
		76.7345	246	76.7345	223	76.6335	157	76.7345	280	76.6335	220
		76.7541	206	76.7541	211	76.653	138	76.7541	241	76.653	207
		76.7736	232	76.7736	212	76.6724	140	76.7736	253	76.6724	199
		76.7931	226	76.7931	241	76.6919	159	76.7931	202	76.6919	209
		76.8126	207	76.8126	196	76.7113	151	76.8126	238	76.7113	206
		76.8321	230	76.8321	213	76.7308	137	76.8321	235	76.7308	221
		76.8516	214	76.8516	190	76.7502	144	76.8516	204	76.7502	185
		76.8711	226	76.8711	228	76.7696	133	76.8711	234	76.7696	188
		76.8906	223	76.8906	206	76.7891	143	76.8906	237	76.7891	201
		76.9101	217	76.9101	216	76.8085	161	76.9101	265	76.8085	192
		76.9296	208	76.9296	223	76.828	139	76.9296	215	76.828	219
		76.9491	203	76.9491	205	76.8474	169	76.9491	250	76.8474	195
		76.9686	233	76.9686	183	76.8669	149	76.9686	224	76.8669	203
		76.9881	221	76.9881	232	76.8863	150	76.9881	226	76.8863	198
		77.0076	220	77.0076	215	76.9058	155	77.0076	243	76.9058	176
		77.0271	201	77.0271	209	76.9252	161	77.0271	249	76.9252	218
		77.0466	215	77.0466	218	76.9446	161	77.0466	227	76.9446	205
		77.0661	195	77.0661	236	76.9641	162	77.0661	256	76.9641	208
		77.0856	243	77.0856	207	76.9835	144	77.0856	232	76.9835	223
		77.1051	199	77.1051	195	77.003	142	77.1051	260	77.003	185
		77.1246	217	77.1246	191	77.0224	142	77.1246	221	77.0224	225
		77.1441	231	77.1441	219	77.0419	152	77.1441	223	77.0419	245
		77.1636	211	77.1636	205	77.0613	137	77.1636	227	77.0613	187
		77.1831	245	77.1831	203	77.0807	121	77.1831	243	77.0807	211
		77.2026	214	77.2026	220	77.1002	172	77.2026	241	77.1002	202
		77.2221	206	77.2221	212	77.1196	150	77.2221	246	77.1196	226
		77.2416	227	77.2416	199	77.1391	165	77.2416	223	77.1391	201
		77.2611	216	77.2611	218	77.1585	149	77.2611	225	77.1585	202
		77.2806	223	77.2806	213	77.178	167	77.2806	212	77.178	207
		77.3001	200	77.3001	235	77.1974	153	77.3001	240	77.1974	202
		77.3196	225	77.3196	191	77.2169	160	77.3196	242	77.2169	193
		77.3391	247	77.3391	189	77.2363	162	77.3391	233	77.2363	201
		77.3586	226	77.3586	214	77.2558	136	77.3586	275	77.2558	227
		77.3782	220	77.3782	192	77.2752	164	77.3782	229	77.2752	213
		77.3976	259	77.3976	223	77.2946	130	77.3976	227	77.2946	228
		77.4172	210	77.4172	196	77.3141	161	77.4172	236	77.3141	194
		77.4367	217	77.4367	210	77.3335	134	77.4367	230	77.3335	213
		77.4562	194	77.4562	233	77.353	174	77.4562	231	77.353	219
		77.4757	202	77.4757	239	77.3724	168	77.4757	241	77.3724	202
		77.4952	235	77.4952	201	77.3919	146	77.4952	218	77.3919	216
		77.5147	198	77.5147	223	77.4113	164	77.5147	257	77.4113	196
		77.5342	268	77.5342	268	77.4308	166	77.5342	241	77.4308	194
		77.5537	224	77.5537	236	77.4502	152	77.5537	265	77.4502	198
		77.5732	235	77.5732	212	77.4697	165	77.5732	263	77.4697	214
		77.5927	250	77.5927	237	77.4891	174	77.5927	252	77.4891	212
		77.6122	273	77.6122	235	77.5085	163	77.6122	272	77.5085	221
		77.6317	262	77.6317	255	77.528	186	77.6317	270	77.528	217
		77.6512	261	77.6512	245	77.5474	182	77.6512	288	77.5474	241
		77.6707	287	77.6707	244	77.5669	176	77.6707	274	77.5669	231
		77.6902	230	77.6902	224	77.5863	191	77.6902	249	77.5863	250
		77.7097	233	77.7097	211	77.6058	185	77.7097	273	77.6058	241
		77.7292	239	77.7292	234	77.6252	170	77.7292	244	77.6252	252
		77.7487	226	77.7487	246	77.6446	164	77.7487	234	77.6446	230
		77.7682	237	77.7682	232	77.6641	188	77.7682	266	77.6641	241
		77.7877	242	77.7877	198	77.6835	181	77.7877	281	77.6835	256
		77.8072	231	77.8072	210	77.703	175	77.8072	297	77.703	225
		77.8267	225	77.8267	240	77.7224	191	77.8267	248	77.7224	216
		77.8462	273	77.8462	233	77.7419	157	77.8462	267	77.7419	242
		77.8657	227	77.8657	209	77.7613	160	77.8657	254	77.7613	233
		77.8852	217	77.8852	221	77.7808	163	77.8852	245	77.7808	220
		77.9047	232	77.9047	240	77.8002	181	77.9047	273	77.8002	239
		77.9242	247	77.9242	218	77.8196	185	77.9242	237	77.8196	240
		77.9437	241	77.9437	231	77.8391	164	77.9437	226	77.8391	230
		77.9632	217	77.9632	197	77.8585	155	77.9632	250	77.8585	256
		77.9827	235	77.9827	229	77.878	170	77.9827	241	77.878	245
		78.0023	210	78.0023	212	77.8974	150	78.0023	240	77.8974	242
		78.0217	222	78.0217	227	77.9169	159	78.0217	263	77.9169	249
		78.0413	228	78.0413	216	77.9363	158	78.0413	253	77.9363	226
		78.0608	225	78.0608	215	77.9557	154	78.0608	218	77.9557	210
		78.0803	231	78.0803	224	77.9752	168	78.0803	247	77.9752	211
		78.0998	214	78.0998	198	77.9946	175	78.0998	246	77.9946	222
		78.1193	230	78.1193	221	78.0141	166	78.1193	226	78.0141	218
		78.1388	225	78.1388	209	78.0335	143	78.1388	239	78.0335	213
		78.1583	226	78.1583	212	78.053	144	78.1583	244	78.053	243
		78.1778	209	78.1778	217	78.0724	145	78.1778	243	78.0724	216
		78.1973	220	78.1973	228	78.0919	150	78.1973	243	78.0919	201
		78.2168	206	78.2168	192	78.1113	157	78.2168	241	78.1113	217
		78.2363	213	78.2363	223	78.1308	168	78.2363	255	78.1308	210
		78.2558	253	78.2558	222	78.1502	145	78.2558	246	78.1502	234
		78.2753	221	78.2753	241	78.1696	149	78.2753	243	78.1696	210
		78.2948	220	78.2948	209	78.1891	155	78.2948	238	78.1891	190
		78.3143	231	78.3143	204	78.2085	166	78.3143	233	78.2085	198
		78.3338	251	78.3338	237	78.228	183	78.3338	264	78.228	211
		78.3533	217	78.3533	213	78.2474	146	78.3533	236	78.2474	200
		78.3728	213	78.3728	197	78.2669	143	78.3728	236	78.2669	217
		78.3923	226	78.3923	229	78.2863	145	78.3923	243	78.2863	190
		78.4118	233	78.4118	184	78.3058	163	78.4118	252	78.3058	218
		78.4313	218	78.4313	243	78.3252	177	78.4313	241	78.3252	234
		78.4508	227	78.4508	219	78.3447	183	78.4508	223	78.3447	191
		78.4703	210	78.4703	215	78.3641	146	78.4703	228	78.3641	220
		78.4898	219	78.4898	200	78.3835	173	78.4898	253	78.3835	202
		78.5093	225	78.5093	226	78.403	155	78.5093	257	78.403	216
		78.5288	238	78.5288	211	78.4224	161	78.5288	250	78.4224	200
		78.5483	205	78.5483	200	78.4419	159	78.5483	249	78.4419	207
		78.5678	215	78.5678	194	78.4613	154	78.5678	254	78.4613	222
		78.5873	214	78.5873	191	78.4808	150	78.5873	257	78.4808	222
		78.6068	204	78.6068	208	78.5002	144	78.6068	261	78.5002	215
		78.6264	231	78.6264	219	78.5196	166	78.6264	245	78.5196	236
		78.6458	219	78.6458	195	78.5391	156	78.6458	259	78.5391	204
		78.6654	233	78.6654	204	78.5585	153	78.6654	238	78.5585	208
		78.6849	233	78.6849	229	78.578	164	78.6849	229	78.578	204
		78.7044	235	78.7044	190	78.5974	138	78.7044	215	78.5974	222
		78.7239	227	78.7239	238	78.6169	151	78.7239	265	78.6169	212
		78.7434	197	78.7434	211	78.6363	138	78.7434	258	78.6363	203
		78.7629	210	78.7629	242	78.6558	143	78.7629	234	78.6558	207
		78.7824	230	78.7824	202	78.6752	149	78.7824	217	78.6752	216
		78.8019	246	78.8019	212	78.6946	139	78.8019	230	78.6946	226
		78.8214	232	78.8214	210	78.7141	143	78.8214	265	78.7141	198
		78.8409	227	78.8409	219	78.7335	152	78.8409	229	78.7335	203
		78.8604	210	78.8604	213	78.753	153	78.8604	254	78.753	206
		78.8799	236	78.8799	199	78.7724	135	78.8799	229	78.7724	204
		78.8994	219	78.8994	189	78.7919	167	78.8994	220	78.7919	208
		78.9189	208	78.9189	230	78.8113	140	78.9189	247	78.8113	200
		78.9384	227	78.9384	203	78.8308	121	78.9384	223	78.8308	200
[truncated: 60 more rows]

## Sheet: Fig.1f
Fig.1f
					XAENS(a.u.)
				Energy (eV)	Cu-F	Cu2O	CuF2	Cu（OH）F	CuO	Cu foil
				8785.6	0.00712	0.00342	0.00407	0.00426	0.00771	0.002
				8796.83	0.00619	0.00322	0.00294	0.0037	0.00662	0.00156
				8805.47	0.00545	0.00249	0.00209	0.00318	0.00579	0.00141
				8812.53	0.00485	0.00153	0.00169	0.0026	0.00512	0.00122
				8822.96	0.00396	0.00118	0.00134	0.00199	0.004	0.00105
				8835.5	0.00298	0.00124	0.000126775	0.00119	0.00289	0.000604251
				8842.87	0.00236	0.000434296	0.000513154	0.00103	0.00212	0.000310306
				8855.36	0.00149	0.000533132	0.00043218	0.000718421	0.00138	9.03608e-05
				8865.31	0.000748121	0.000220208	0.00124	0.000883191	0.000744605	5.92842e-05
				8872.53	0.00023936	-0.000574246	-0.000509586	-0.000349522	0.000173457	-0.000237651
				8882.6	-0.000464571	-0.000800057	-0.0007524	-0.000771465	-0.000694551	-0.00036541
				8892.55	-0.00105	-0.00104	-0.000897262	-0.00115	-0.001	-0.000498223
				8905.26	-0.00172	-0.000660068	-0.00142	-0.00134	-0.00141	-0.000587123
				8914.93	-0.00214	-0.000796802	-0.00129	-0.00155	-0.00199	-0.000508586
				8925.3	-0.00233	-0.000635663	-0.000683206	-0.00144	-0.00217	-0.000327939
				8932.53	-0.00224	-0.000739688	0.000613254	-0.000843352	-0.00209	2.86466e-05
				8942.41	-0.00178	0.000124562	0.00182	0.000102742	-0.00175	0.000661498
				8955.24	0.000351384	0.0027	0.00516	0.00263	8.05964e-05	0.00286
				8956.43	0.000687323	0.00296	0.00546	0.00299	0.000357608	0.00322
				8956.85	0.000838348	0.00311	0.00556	0.00313	0.000452901	0.00335
				8957.42	0.00104	0.00328	0.00595	0.0034	0.000543402	0.00353
				8958	0.00126	0.00343	0.0064	0.00369	0.000771851	0.00371
				8958.52	0.00148	0.00362	0.00663	0.00396	0.00092188	0.00395
				8958.96	0.00169	0.00378	0.00692	0.00418	0.00105	0.00415
				8959.29	0.00184	0.00396	0.00723	0.00434	0.00116	0.0043
				8959.63	0.00203	0.00411	0.00756	0.0045	0.00131	0.00446
				8959.97	0.00221	0.00429	0.00786	0.00471	0.00147	0.00462
				8960.31	0.00239	0.00445	0.00797	0.00498	0.00162	0.0048
				8960.69	0.00255	0.00466	0.00809	0.00528	0.00179	0.005
				8961.1	0.00272	0.00488	0.00832	0.00542	0.0019	0.00522
				8961.55	0.00298	0.00512	0.00862	0.00557	0.00215	0.00547
				8961.97	0.00328	0.00534	0.00873	0.00576	0.00229	0.00572
				8962.31	0.00353	0.00559	0.00878	0.00594	0.00247	0.00598
				8962.62	0.00375	0.0058	0.00883	0.00611	0.0026	0.00621
				8962.92	0.00396	0.00605	0.00918	0.00627	0.00277	0.00644
				8963.24	0.00418	0.00635	0.00986	0.00643	0.00294	0.00668
				8963.63	0.00446	0.00663	0.01063	0.00664	0.00317	0.00697
				8964.17	0.00483	0.00695	0.01063	0.00717	0.00351	0.0074
				8964.72	0.00548	0.00732	0.01117	0.00759	0.00387	0.00787
				8965.29	0.00584	0.00771	0.01169	0.00789	0.00423	0.00843
				8965.74	0.00637	0.00806	0.01206	0.00826	0.00459	0.009
				8966.11	0.00682	0.00848	0.01234	0.00866	0.0049	0.00939
				8966.42	0.0072	0.00886	0.01265	0.0089	0.00511	0.00973
				8966.77	0.00764	0.00931	0.01311	0.00918	0.00544	0.01028
				8967.11	0.00809	0.00978	0.01358	0.00959	0.0057	0.01084
				8967.49	0.00861	0.01031	0.01418	0.00995	0.00605	0.01136
				8967.9	0.00921	0.01089	0.01499	0.01028	0.00643	0.01191
				8968.31	0.00987	0.01149	0.01543	0.01071	0.00692	0.0127
				8968.76	0.01073	0.01214	0.01608	0.01139	0.00735	0.01359
				8969.13	0.01149	0.01283	0.01689	0.01195	0.0078	0.01438
				8969.47	0.0122	0.01361	0.01764	0.01239	0.00822	0.01527
				8969.77	0.01289	0.01446	0.01825	0.01281	0.00866	0.01621
				8970.07	0.01358	0.0153	0.01849	0.01332	0.00912	0.01717
				8970.43	0.0146	0.01632	0.0188	0.01382	0.00965	0.0184
				8970.93	0.01621	0.01744	0.01954	0.01446	0.01044	0.02028
				8971.51	0.0185	0.01873	0.02095	0.01584	0.0116	0.02294
				8972.07	0.02161	0.02007	0.02274	0.01707	0.01296	0.02661
				8972.57	0.02528	0.02162	0.02381	0.01828	0.01417	0.0308
				8972.94	0.02751	0.02339	0.02492	0.01921	0.01516	0.03448
				8973.28	0.03053	0.02537	0.02625	0.02005	0.01622	0.03914
				8973.6	0.03434	0.02758	0.02763	0.0211	0.01762	0.04412
				8973.95	0.03935	0.03026	0.02924	0.02239	0.01944	0.05093
				8974.3	0.04485	0.03347	0.03139	0.02478	0.02163	0.05885
				8974.7	0.05389	0.03742	0.03417	0.02726	0.02462	0.07167
				8975.1	0.06472	0.04196	0.03779	0.0298	0.02883	0.08833
				8975.55	0.08013	0.04795	0.04251	0.0339	0.0343	0.11517
				8975.95	0.10004	0.05547	0.04623	0.03656	0.03678	0.14686
				8976.29	0.12005	0.06534	0.04889	0.03847	0.03752	0.1803
				8976.58	0.14309	0.07821	0.04917	0.03889	0.0381	0.213
				8976.87	0.16571	0.09697	0.04891	0.03932	0.03929	0.25096
				8977.22	0.19215	0.1257	0.04847	0.03993	0.04251	0.29423
				8977.64	0.22291	0.16887	0.04798	0.04123	0.04968	0.33892
				8978.19	0.2566	0.23106	0.05011	0.04494	0.0609	0.37867
				8978.77	0.28146	0.32396	0.0535	0.04995	0.07511	0.40598
				8979.32	0.29717	0.43374	0.05944	0.05741	0.09416	0.41827
				8979.73	0.30393	0.53219	0.06415	0.06461	0.11131	0.422
				8980.07	0.30852	0.576	0.0681	0.07063	0.1272	0.42456
				8980.39	0.31225	0.5667	0.07292	0.07719	0.14612	0.4275
				8980.75	0.31835	0.52894	0.07876	0.08438	0.17561	0.43171
				8981.08	0.32514	0.49102	0.08598	0.09097	0.21705	0.43882
				8981.46	0.33907	0.46107	0.09556	0.09897	0.27537	0.44797
				8981.86	0.35525	0.44777	0.10657	0.10799	0.33241	0.46138
				8982.31	0.37553	0.44998	0.12267	0.12456	0.38627	0.47697
				8982.72	0.40216	0.46276	0.14305	0.14527	0.42876	0.49223
				8983.08	0.42663	0.4827	0.16702	0.16557	0.45447	0.50594
				8983.4	0.44786	0.50568	0.19092	0.18461	0.46312	0.51783
				8983.68	0.46868	0.52716	0.21297	0.20367	0.46453	0.5286
				8984	0.49596	0.54827	0.24268	0.23439	0.46268	0.54096
				8984.36	0.5226	0.56727	0.2773	0.27166	0.45888	0.55596
				8984.89	0.55807	0.58641	0.34666	0.33221	0.45804	0.57997
				8985.45	0.59596	0.60657	0.43471	0.42863	0.47443	0.60903
				8986.02	0.63558	0.62957	0.52823	0.51278	0.50813	0.64666
				8986.51	0.66905	0.65489	0.59261	0.58373	0.55585	0.68101
				8986.86	0.69549	0.67906	0.63621	0.62419	0.60057	0.7041
				8987.2	0.72129	0.70496	0.67785	0.6592	0.64094	0.72842
				8987.53	0.75284	0.73154	0.70975	0.69103	0.67754	0.75785
				8987.87	0.78373	0.75801	0.73627	0.7222	0.71316	0.78427
				8988.23	0.81656	0.78919	0.76688	0.75666	0.75902	0.80949
				8988.62	0.85077	0.82377	0.8004	0.79401	0.82323	0.83743
				8989.03	0.89545	0.8607	0.84082	0.83651	0.89352	0.87091
				8989.49	0.9502	0.90185	0.87997	0.88741	0.9539	0.89987
				8989.88	0.9748	0.94453	0.91531	0.93224	0.99171	0.92279
				8990.21	1.00564	0.98447	0.95047	0.96937	1.01893	0.93766
				8990.51	1.04262	1.02011	0.98041	0.9998	1.041	0.9513
				8990.82	1.06076	1.04811	1.00995	1.03122	1.06032	0.95975
				8991.14	1.07477	1.06692	1.03643	1.06762	1.0768	0.96776
				8991.58	1.08651	1.08163	1.07072	1.12281	1.09807	0.97102
				8992.17	1.10177	1.0937	1.11599	1.17854	1.12853	0.96971
				8992.71	1.11211	1.10363	1.15556	1.21893	1.16113	0.96317
				8993.26	1.12035	1.11347	1.18051	1.24744	1.19429	0.95272
				8993.66	1.12493	1.122	1.19366	1.26269	1.22	0.94408
				8994	1.12801	1.12827	1.20438	1.27379	1.24691	0.93648
				8994.33	1.13026	1.13074	1.21368	1.28293	1.27274	0.92915
				8994.67	1.13132	1.12752	1.22107	1.29155	1.29089	0.92305
				8995.01	1.13164	1.11874	1.22644	1.29961	1.29927	0.91847
				8995.39	1.13117	1.10491	1.23063	1.30286	1.30044	0.91495
				8995.79	1.1288	1.08755	1.2319	1.3004	1.29477	0.91266
				8996.21	1.12324	1.0704	1.22749	1.28893	1.2804	0.91302
				8996.65	1.11608	1.05252	1.21574	1.26472	1.26456	0.91555
				8997.01	1.10919	1.03581	1.20181	1.2522	1.25327	0.92142
				8997.32	1.10305	1.02123	1.18615	1.24165	1.24436	0.92689
				8997.62	1.09695	1.00661	1.17249	1.22493	1.23488	0.93538
				8997.93	1.09192	0.99279	1.15855	1.20621	1.22094	0.94442
				8998.3	1.08663	0.98003	1.1334	1.18326	1.20239	0.95512
				8998.81	1.08079	0.96801	1.11244	1.15241	1.17392	0.96986
				8999.4	1.07306	0.95715	1.09635	1.11941	1.13996	0.98566
				8999.94	1.06613	0.9483	1.08188	1.09523	1.10004	0.99774
				9000.44	1.0576	0.94089	1.06863	1.07716	1.0712	1.00168
				9000.79	1.05118	0.93566	1.06033	1.06493	1.05638	1.00193
				9001.13	1.04484	0.93233	1.05292	1.05432	1.04431	0.99858
				9001.46	1.03774	0.931	1.04589	1.04437	1.03242	0.99487
				9001.8	1.03012	0.93142	1.03594	1.03481	1.02024	0.98765
				9002.16	1.02017	0.93336	1.02183	1.02215	1.00886	0.97989
				9002.56	1.00987	0.93625	1.00018	1.00431	0.99838	0.97135
				9002.96	1.0004	0.93938	0.98883	0.9849	0.98879	0.96228
				9003.41	0.99009	0.94281	0.97463	0.96566	0.9769	0.95032
				9003.78	0.97955	0.94592	0.96195	0.95112	0.96674	0.94279
				9004.13	0.97125	0.94916	0.94866	0.93828	0.95889	0.93608
				9004.44	0.96824	0.95241	0.93711	0.92745	0.95381	0.93085
				9004.73	0.9654	0.9558	0.92952	0.9193	0.95023	0.9262
				9005.07	0.96168	0.95994	0.92135	0.9114	0.94725	0.92058
				9005.47	0.95724	0.96446	0.91537	0.90549	0.94484	0.91267
				9006.06	0.95314	0.96996	0.91047	0.89985	0.94509	0.90317
				9006.64	0.94992	0.9758	0.90969	0.89807	0.94815	0.89421
				9007.17	0.94715	0.98166	0.91232	0.90255	0.95247	0.88622
				9007.6	0.94538	0.98751	0.91694	0.90814	0.95646	0.88145
				9007.94	0.94421	0.99231	0.92198	0.91276	0.95926	0.87797
				9008.27	0.94361	0.9964	0.92593	0.91563	0.96112	0.87535
				9008.62	0.9427	0.99912	0.93001	0.9191	0.96312	0.87348
				9008.95	0.94141	1.00048	0.93303	0.92453	0.965	0.8727
				9009.34	0.94036	1.00062	0.93642	0.92941	0.96578	0.87232
				9009.73	0.93945	0.9998	0.93944	0.93251	0.96629	0.87278
				9010.18	0.93805	0.99838	0.94163	0.93392	0.96567	0.8738
				9010.59	0.93691	0.99676	0.94251	0.93375	0.96474	0.87522
				9010.97	0.93597	0.9952	0.94247	0.93224	0.96391	0.87686
				9011.28	0.93491	0.99416	0.94209	0.93161	0.96271	0.87832
				9011.57	0.93393	0.99365	0.94166	0.93101	0.96151	0.88003
				9011.89	0.93267	0.99328	0.94072	0.92913	0.96016	0.88248
				9012.24	0.93136	0.99282	0.93957	0.92706	0.95875	0.8854
				9012.75	0.93015	0.99197	0.93677	0.92367	0.95672	0.8901
				9013.34	0.92868	0.99041	0.93409	0.9193	0.9538	0.89653
				9013.9	0.92843	0.98786	0.93021	0.91541	0.9507	0.90341
				9014.39	0.92805	0.98413	0.92745	0.91195	0.9474	0.91006
				9014.75	0.92774	0.97932	0.92588	0.9095	0.945	0.91541
				9015.09	0.92775	0.97326	0.92405	0.90726	0.94208	0.92075
				9015.41	0.92777	0.96673	0.92231	0.90504	0.9387	0.92615
				9015.76	0.92782	0.95926	0.9196	0.90242	0.93503	0.93176
				9016.1	0.92814	0.95216	0.91743	0.89969	0.93075	0.93663
				9016.49	0.92857	0.94474	0.91617	0.89664	0.92489	0.94239
				9017.54	0.92968	0.92977	0.91143	0.89101	0.90724	0.95905
				9018.39	0.93121	0.9187	0.90311	0.8845	0.89123	0.97161
				9019.19	0.93365	0.91038	0.89969	0.88005	0.87616	0.98409
				9020.51	0.93782	0.90304	0.89246	0.87293	0.85517	1.0017
				9021.71	0.94343	0.89655	0.88862	0.86807	0.84159	1.01462
				9022.53	0.94731	0.8911	0.88731	0.86715	0.83432	1.0203
				9023.43	0.94924	0.88731	0.88928	0.86824	0.82859	1.02158
				9024.51	0.95047	0.88484	0.89087	0.87113	0.82438	1.01594
				9025.36	0.95076	0.88327	0.89308	0.8751	0.82446	1.00809
				9026.15	0.94987	0.88249	0.89689	0.87984	0.82671	0.99875
				9027.44	0.94809	0.88306	0.90536	0.88986	0.83705	0.98033
				9028.69	0.94667	0.88496	0.9151	0.9005	0.85123	0.96113
				9029.52	0.94611	0.88838	0.92283	0.90839	0.86199	0.95003
				9030.41	0.94651	0.89382	0.93244	0.92059	0.87462	0.94067
				9031.45	0.94835	0.90111	0.94279	0.93358	0.89007	0.93223
				9032.35	0.95078	0.90936	0.95197	0.94593	0.90314	0.92671
				9033.12	0.95395	0.9176	0.95981	0.95613	0.91498	0.92383
				9034.4	0.95996	0.92589	0.97257	0.9713	0.93458	0.92223
				9035.64	0.96723	0.93398	0.98537	0.98611	0.95426	0.92386
				9036.48	0.97202	0.94191	0.99451	0.99562	0.96712	0.92671
				9037.35	0.97696	0.94984	0.9997	1.00283	0.98037	0.9304
				9038.42	0.98234	0.95841	1.00626	1.01142	0.99534	0.93454
				9039.33	0.98613	0.96697	1.01083	1.0176	1.00611	0.93738
				9040.09	0.9886	0.97575	1.01356	1.01974	1.01396	0.93908
				9041.34	0.99038	0.98481	1.01543	1.02333	1.02352	0.93975
				9042.59	0.99178	0.99302	1.01682	1.02426	1.0326	0.93931
				9043.46	0.99284	0.99966	1.01608	1.02288	1.03878	0.93967
				9044.33	0.99383	1.00404	1.01675	1.02117	1.04473	0.94135
				9045.39	0.9954	1.00602	1.01499	1.01944	1.05142	0.94524
				9046.31	0.99716	1.00534	1.0137	1.01742	1.05603	0.94937
				9047.08	0.99932	1.00251	1.01237	1.01567	1.05889	0.95306
				9048.29	1.0021	0.99887	1.00851	1.01135	1.06084	0.95759
				9049.62	1.00409	0.99532	1.0069	1.00684	1.05957	0.96072
				9050.46	1.00498	0.99225	1.00562	1.00461	1.05683	0.96182
				9051.33	1.00566	0.9904	1.00309	1.00406	1.05317	0.96273
				9052.37	1.00701	0.98959	1.00217	1.00294	1.04793	0.96483
				9053.31	1.00839	0.98932	1.0016	1.0022	1.04317	0.96756
				9054.07	1.0097	0.98922	1.00029	1.00112	1.03927	0.97025
				9055.21	1.01259	0.98939	0.99923	0.99921	1.03392	0.97605
				9056.57	1.01625	0.98928	0.99658	0.9981	1.02785	0.98411
				9057.43	1.0189	0.98816	0.99557	0.99729	1.02401	0.98935
				9058.31	1.02104	0.98681	0.9957	0.99704	1.02008	0.99384
				9059.33	1.02248	0.98538	0.99571	0.99661	1.01538	0.99848
				9060.29	1.02345	0.98417	0.99635	0.99722	1.01139	1.00274
				9061.05	1.02446	0.98344	0.9968	0.9975	1.00846	1.00605
				9062.12	1.02522	0.98365	0.99677	0.99776	1.00524	1.01038
				9063.52	1.0263	0.9847	0.99806	0.99782	1.00115	1.0171
				9064.42	1.02735	0.98598	0.9996	0.99779	0.9988	1.02192
				9065.29	1.02794	0.98766	0.99909	0.99828	0.99654	1.02658
				9066.29	1.02884	0.98969	0.99966	0.9986	0.99413	1.03265
				9067.29	1.02995	0.99197	1.00053	0.99907	0.99173	1.03841
				9068.05	1.02995	0.99419	1.00068	0.99927	0.9899	1.04193
				9069.08	1.02944	0.99652	1.00098	0.99956	0.98752	1.04502
				9070.5	1.02826	0.99887	0.99989	0.99966	0.9848	1.0463
				9071.43	1.02609	1.00076	0.99851	0.99775	0.98332	1.0444
				9072.27	1.02374	1.00237	0.99698	0.99689	0.98211	1.04117
				9073.25	1.02038	1.00392	0.99568	0.9956	0.98082	1.03617
				9074.3	1.01597	1.00535	0.99511	0.99436	0.97973	1.02899
				9075.05	1.0125	1.00633	0.99295	0.9931	0.97885	1.02322
				9076	1.00819	1.00727	0.99121	0.99107	0.97811	1.01571
				9077.43	1.00085	1.00833	0.98705	0.98726	0.97735	1.00378
				9078.42	0.99639	1.00897	0.98497	0.98532	0.97696	0.99609
				9079.27	0.99259	1.00939	0.98454	0.98302	0.97673	0.9899
				9080.22	0.98875	1.00969	0.98276	0.98047	0.97643	0.98366
				9081.27	0.98492	1.00968	0.97971	0.9776	0.97595	0.97733
				9082.07	0.98252	1.00915	0.97806	0.9755	0.97531	0.97265
				9082.95	0.98	1.00807	0.97635	0.97323	0.97458	0.96822
				9084.35	0.97658	1.00667	0.97404	0.96912	0.97313	0.9633
				9085.45	0.97477	1.00449	0.97037	0.96655	0.97231	0.96047
				9086.28	0.97378	1.00166	0.96965	0.96446	0.97178	0.95868
				9087.22	0.97258	0.99822	0.96817	0.96316	0.97151	0.95625
				9088.29	0.97006	0.99467	0.96644	0.96058	0.97154	0.95227
				9089.12	0.96829	0.99075	0.96507	0.95937	0.97159	0.94804
				9089.95	0.9662	0.98684	0.96448	0.95831	0.97166	0.94352
				9091.34	0.96282	0.98321	0.96372	0.95678	0.97141	0.93539
				9092.47	0.96006	0.97955	0.96296	0.95621	0.97088	0.92846
				9093.3	0.95787	0.97583	0.9629	0.95692	0.97047	0.92356
				9094.21	0.95686	0.97239	0.9638	0.95702	0.97013	0.91993
				9095.3	0.95557	0.96919	0.9654	0.9576	0.96996	0.91789
				9096.13	0.95547	0.96625	0.96596	0.95855	0.97002	0.91687
				9096.93	0.95604	0.96359	0.96608	0.95956	0.97009	0.91775
				9098.25	0.95778	0.96166	0.96773	0.96069	0.97039	0.92036
				9099.48	0.96025	0.96002	0.96939	0.96138	0.97047	0.92523
				9100.31	0.96281	0.9586	0.97014	0.96366	0.97052	0.92951
				9101.21	0.96547	0.95764	0.97167	0.96567	0.97058	0.93492
				9102.26	0.96908	0.95725	0.97329	0.96808	0.97074	0.94171
				9103.16	0.97254	0.9571	0.97475	0.96965	0.97114	0.94803
				9103.94	0.97522	0.9574	0.97603	0.97104	0.97164	0.95323
				9105.2	0.97921	0.95837	0.97761	0.97478	0.97239	0.96093
				9106.47	0.98312	0.95981	0.98004	0.97786	0.97319	0.96839
				9107.35	0.98573	0.96161	0.98102	0.97948	0.97352	0.97339
				9108.22	0.98764	0.9638	0.98118	0.9808	0.97372	0.97706
				9109.25	0.9895	0.96634	0.98263	0.98188	0.9738	0.98076
				9110.2	0.99089	0.969	0.98392	0.98501	0.97383	0.98347
				9110.97	0.99177	0.97169	0.98484	0.98728	0.97378	0.98498
				9112.14	0.99337	0.97448	0.98862	0.98868	0.97403	0.98688
				9113.48	0.99432	0.97719	0.99022	0.99124	0.97477	0.98786
				9114.36	0.9952	0.97926	0.99178	0.99219	0.97552	0.98836
				9115.22	0.99604	0.98102	0.99341	0.99308	0.97648	0.98878
				9116.25	0.99669	0.98259	0.99527	0.99435	0.97773	0.98992
				9117.24	0.99786	0.98391	0.99723	0.99587	0.97928	0.99186
				9117.99	0.99944	0.98498	0.99802	0.99637	0.98054	0.9937
				9119.08	1.00267	0.98611	0.99765	0.99774	0.98323	0.99855
				9120.46	1.0068	0.98735	0.99843	0.99941	0.98596	1.00663
				9121.39	1.01153	0.98826	0.99954	1.00031	0.98889	1.01435
				9122.24	1.0154	0.98918	1.00014	1.00049	0.99154	1.02193
				9123.24	1.02013	0.99022	1.0002	1.00092	0.99493	1.03181
				9124.26	1.02527	0.99127	1.00085	1.00112	0.99832	1.04168
				9125.03	1.02878	0.99211	1.00155	1.00211	1.00096	1.04872
				9126.01	1.03322	0.99312	1.00256	1.00388	1.00401	1.0574
				9128.43	1.04082	0.99519	1.00594	1.00628	1.01051	1.06987
				9130.22	1.04359	0.99674	1.00684	1.008	1.01421	1.07302
				9132.1	1.04407	0.99854	1.00785	1.00933	1.01693	1.07199
				9134.41	1.04309	1.00095	1.0087	1.01165	1.01894	1.0666
				9136.32	1.04082	1.0035	1.00747	1.01049	1.01969	1.05997
				9138.32	1.03704	1.00605	1.00815	1.01036	1.01999	1.05093
				9139.98	1.03322	1.00754	1.00761	1.00865	1.0199	1.04173
				9142.53	1.02504	1.00852	1.00563	1.00823	1.01963	1.02282
				9144.25	1.01862	1.0079	1.0032	1.00608	1.01934	1.00839
				9146.22	1.01078	1.00665	1.00278	1.00368	1.0188	0.99126
				9148.3	1.00196	1.00505	1.00094	1.00068	1.01787	0.97169
				9150.42	0.99307	1.00337	0.99976	0.99917	1.01677	0.95289
				9152.32	0.98504	1.00174	0.99926	0.99882	1.01564	0.93703
				9154.03	0.97925	0.99958	0.9984	0.99827	1.01436	0.92578
				9156.59	0.97421	0.99848	0.997	0.99807	1.01171	0.91867
				9158.32	0.97317	0.99716	0.99741	0.99776	1.0093	0.91937
				9160.34	0.97439	0.99645	0.9978	0.99811	1.00576	0.92657
				9162.09	0.97788	0.99611	0.99872	0.99896	1.00216	0.93801
				9164.52	0.98429	0.99664	0.99917	0.99978	0.99656	0.95617
				9166.35	0.98944	0.99695	0.99953	0.99959	0.99216	0.97095
				9168.2	0.99463	0.99734	0.99938	1.00029	0.9878	0.98345
				9170.54	0.99863	0.99821	0.99865	1.00157	0.98292	0.99479
				9172.44	1.00076	0.99816	0.99895	1.00162	0.98034	1.00095
				9174.43	1.00198	0.99885	0.99945	0.9998	0.97938	1.00414
				9176.08	1.00235	0.9993	0.99914	0.99909	0.98008	1.00491
				9178.65	1.00167	1.00054	0.99849	0.99917	0.98334	1.00404
				9180.37	1.00094	1.0012	0.99715	0.99815	0.98658	1.00285
				9182.34	1.00084	1.00185	0.99665	0.99659	0.99049	1.00198
				9184.31	1.00059	1.00261	0.99575	0.99554	0.99417	1.00166
				9186.55	1.00067	1.00276	0.99412	0.99406	0.9973	1.00137
				9188.43	1.0007	1.00278	0.99366	0.99412	0.99865	1.00089
				9190.2	1.00032	1.00258	0.99253	0.99411	0.99895	0.99959
				9192.63	1.00037	1.00254	0.9922	0.99175	0.99829	0.99745
				9194.44	1.00057	1.00197	0.99209	0.99226	0.99729	0.99717
				9196.48	1.00222	1.00143	0.99078	0.9928	0.99609	0.99957
				9198.16	1.00476	1.0006	0.99084	0.99278	0.99524	1.00451
				9200.67	1.00997	1.00023	0.99122	0.99419	0.99409	1.01601
				9202.42	1.01449	0.99934	0.99118	0.99461	0.99311	1.02525
				9204.37	1.01783	0.99848	0.99203	0.99485	0.9918	1.03368
				9206.49	1.02106	0.99759	0.99276	0.99455	0.99023	1.03943
				9208.58	1.02266	0.99676	0.99377	0.99451	0.98926	1.04221
				9210.55	1.02294	0.99582	0.99356	0.99478	0.98931	1.04272
				9212.24	1.02271	0.99482	0.99284	0.99458	0.99026	1.04206
				9214.79	1.02139	0.99453	0.99563	0.99527	0.99281	1.03886
				9216.54	1.0199	0.99397	0.9966	0.99595	0.99528	1.03529
				9218.55	1.01716	0.99364	0.99745	0.99646	0.99847	1.02987
				9220.26	1.01455	0.9933	0.99797	0.99634	1.00128	1.02363
				9222.72	1.00984	0.99356	0.99889	0.99782	1.00488	1.01328
				9224.52	1.00602	0.99363	0.99941	0.99949	1.00659	1.00535
				9226.42	1.00198	0.99377	1.00007	1.00026	1.00753	0.997
				9229.81	0.99533	0.99411	1.00045	1.00202	1.00642	0.98328
				9232.6	0.99073	0.9943	1.00211	1.00237	1.00408	0.97488
				9235.45	0.98858	0.99467	1.00374	1.00417	1.00143	0.97054
				9238.59	0.98837	0.99544	1.0057	1.00643	0.99968	0.97002
				9241.37	0.98946	0.99634	1.0069	1.0075	0.99962	0.97257
				9244.81	0.99179	0.99773	1.00775	1.00748	1.0009	0.97597
				9247.67	0.9927	0.99877	1.00811	1.00758	1.00258	0.97778
				9250.71	0.9938	0.99978	1.00793	1.00752	1.0042	0.97969
				9253.65	0.99441	1.00061	1.0065	1.00832	1.00553	0.98212
				9256.4	0.99529	1.00129	1.00458	1.00638	1.00656	0.98439
				9259.83	0.9972	1.00215	1.0042	1.00579	1.00738	0.98783
				9262.71	0.99893	1.00258	1.00321	1.00422	1.00729	0.99219
				9265.85	1.0013	1.003	1.0023	1.00314	1.00603	0.99672
				9268.68	1.00275	1.00317	1.00221	1.00199	1.00392	1.00069
				9271.41	1.00465	1.00304	1.00094	1.00104	1.00139	1.00382
				9274.85	1.00622	1.00329	0.99797	1.0018	0.99852	1.00703
				9277.74	1.00716	1.00308	0.99722	1.00115	0.99709	1.00948
				9280.94	1.00819	1.00299	0.99865	0.99922	0.99679	1.01188
				9283.73	1.0087	1.00263	0.9989	0.99842	0.99738	1.01409
				9286.45	1.00941	1.00234	0.99841	0.99851	0.99847	1.01606
				9289.89	1.00928	1.00221	0.9979	0.99764	0.99946	1.01811
				9292.76	1.00947	1.00195	0.99723	0.99757	0.99995	1.01984
				9296.07	1.00927	1.00192	0.99647	0.99703	1.00026	1.02049
				9298.79	1.00837	1.00171	0.9965	0.99713	1.00032	1.01921
				9301.52	1.00683	1.00123	0.99731	0.99783	1.00022	1.01659
				9304.89	1.0044	1.00115	0.99734	0.99723	0.99998	1.01243
				9307.74	1.00233	1.00084	0.99762	0.99734	0.99925	1.00853
				9311.11	0.99985	1.0006	0.99729	0.99717	0.99809	1.00411
				9313.84	0.99775	1.00015	0.99751	0.99837	0.99706	1.00046
				9316.57	0.99673	0.9997	0.99794	0.99948	0.99623	0.99826
				9319.9	0.99567	0.9996	0.99931	0.99933	0.99579	0.99669
				9322.76	0.99563	0.99942	0.99974	0.99954	0.99598	0.99664
				9326.1	0.99587	0.99955	0.99999	0.99983	0.99669	0.99696
				9328.85	0.9961	0.99932	0.99971	0.99989	0.99736	0.99654
				9331.62	0.99558	0.99912	0.99958	0.99981	0.99794	0.99502
				9334.94	0.99449	0.99925	0.99917	0.99975	0.99833	0.99212
				9337.81	0.99351	0.99914	0.99859	1.00023	0.9983	0.98917
				9341.15	0.9928	0.99927	1.00017	1.00057	0.99786	0.98686
				9343.9	0.99278	0.99905	1.00139	0.99961	0.99705	0.98697
				9346.59	0.99322	0.99885	1.00102	0.99885	0.99598	0.98818
				9349.95	0.99443	0.99895	1.00188	0.99948	0.99483	0.99004
				9352.82	0.99483	0.99884	1.00193	1.00023	0.99431	0.99135
				9356.15	0.99618	0.9989	1.00087	1.00049	0.99446	0.99293
				9358.86	0.99696	0.99884	1.0013	1.00054	0.99517	0.99434
				9361.58	0.99791	0.99876	1.00073	1.00074	0.99633	0.99597
				9364.96	0.99912	0.999	1.00101	1.0011	0.99824	0.99785
				9367.84	0.99989	0.99903	1.00016	1.0007	0.99991	0.9994
				9371.11	1.00058	0.9993	0.99925	1.00011	1.00175	1.00128
				9373.87	1.00128	0.99934	1.00053	1.00038	1.00307	1.00281
				9376.58	1.00202	0.99932	1.0016	1.00154	1.00399	1.00414
				9380.85	1.00303	0.9996	1.00221	1.00283	1.00465	1.00622
				9384.61	1.00355	0.9997	1.00352	1.0031	1.00476	1.0078
				9388.81	1.00377	0.99999	1.00359	1.00367	1.00461	1.009
				9392.74	1.00436	1.00008	1.00377	1.00267	1.00401	1.01003
				9396.82	1.00441	1.00027	1.00191	1.00335	1.003	1.01012
				9400.91	1.00378	1.00046	1.00363	1.00196	1.00189	1.00958
				9404.85	1.00308	1.0005	1.00253	1.00045	1.00093	1.00775
				9408.99	1.00169	1.00079	1.00158	0.99966	1.00038	1.00531
				9412.89	1.00033	1.00093	1.00051	0.99942	1.00019	1.00259
				9417.11	0.99906	1.00124	1.00017	0.99898	1.00029	1.00045
				9420.84	0.99858	1.00135	1.00084	0.99926	1.00022	0.99958
				9425.06	0.99831	1.00159	1.00091	0.99842	0.99938	0.99934
				9428.79	0.99853	1.00155	1.00033	0.99912	0.99836	0.9999
				9433.01	0.99853	1.00161	1.00089	0.99912	0.99705	1.00012
				9436.7	0.99848	1.00159	1.00017	0.99757	0.99635	1.0002
				9440.96	0.99812	1.00169	0.999	0.9966	0.99612	0.99964
				9444.63	0.99776	1.00152	0.99795	0.99553	0.99604	0.99856
				9448.86	0.99696	1.00156	0.9979	0.99702	0.9963	0.99738
				9452.52	0.99638	1.00134	0.99809	0.99758	0.9965	0.99659
				9456.85	0.99611	1.00142	0.99918	0.9973	0.99679	0.99602
				9460.47	0.99592	1.00128	0.99957	0.99785	0.99727	0.9963
				9464.82	0.99618	1.00132	0.99825	0.99751	0.9982	0.9965
				9468.42	0.99623	1.00106	0.99803	0.99782	0.99915	0.99632
				9472.75	0.99644	1.00115	1.00001	0.99792	1.00023	0.99665
				9476.41	0.99651	1.00083	1.00043	0.9984	1.00092	0.99722
				9480.7	0.99699	1.0008	0.9991	0.9992	1.00134	0.99828
				9484.4	0.99746	1.00052	0.99881	0.99951	1.00128	0.99951
				9488.67	0.99845	1.00051	0.9993	0.99999	1.00085	1.00108
				9492.48	0.99924	1.00028	0.99866	1.00041	1.00055	1.00232
				9496.62	0.99993	1.00027	1.0004	1.00064	1.00029	1.00377
				9500.59	1.0007	1.00018	0.99978	1.00042	1.00038	1.00503
				9504.69	1.00115	1.0002	0.99968	0.9997	1.00069	1.00595
				9508.6	1.00144	1.00015	1.00036	0.99963	1.00086	1.00655
				9512.62	1.00168	1.00005	0.99915	1.00018	1.00111	1.00648
				9516.69	1.00168	1.00017	0.99954	1.00082	1.00089	1.00581
				9520.59	1.00125	1.00005	0.99893	1.00073	1.00058	1.00447
				9524.74	1.00061	1.00013	1.00004	1.00104	1.00004	1.00294
				9528.65	1.00025	1.00005	1.00019	1.00047	0.99962	1.00183
				9532.75	0.99985	1.00009	0.99884	1.00048	0.99948	1.00094
				9536.6	0.9996	1.00012	0.99877	1.0004	0.99964	1.00059
				9540.8	0.99936	1.00016	1.00005	0.99993	0.99994	1.00025
				9544.66	0.99941	1.0002	1.00045	0.99917	1.00031	1.00007
				9548.82	0.9992	1.00026	1.00102	0.99988	1.00057	0.99987
				9552.62	0.99939	1.00027	0.99953	1.00015	1.00076	0.99977
				9556.85	0.99941	1.00031	0.99918	1.00029	1.00092	0.99968
				9560.59	0.99931	1.00026	1.00072	0.99973	1.00108	0.99949
				9564.77	0.99903	1.00037	1.00074	0.99988	1.00122	0.99926
				9568.6	0.99936	1.00028	1.00061	1.00002	1.00136	0.99913
				9572.82	0.99922	1.00039	1.00027	1.00062	1.00168	0.99868
				9576.56	0.99925	1.00026	1.00094	1.00082	1.00195	0.99838
				9581.67	0.99911	1.00031	1.00195	1.00182	1.00232	0.9979
				9586.09	0.99908	1.00001	1.00105	1.00162	1.00248	0.99795
				9591.44	0.9992	1.00009	0.99962	1.00189	1.00231	0.99797
				9596.82	0.99936	1.0002	0.99862	1.00206	1.00181	0.99797
				9601.35	0.99943	0.99996	1.0007	1.00151	1.00164	0.99821
				9606.48	0.99975	0.99993	1.00009	1.00118	1.00126	0.99853
				9611.46	1.00008	0.99997	0.999	1.0001	1.0012	0.99883
				9616.53	1.00029	0.99991	1.00064	0.99817	1.00113	0.99901
				9621.61	1.00061	0.99989	0.9984	0.99861	1.00092	0.99956
				9626.05	1.00094	0.99958	0.99936	0.99865	1.00053	0.99977
				9631.42	1.00126	0.99962	0.99943	0.99912	1.00019	1.00013
				9636.79	1.00156	0.99964	0.99941	1.00025	0.99991	1.00013
				9641.31	1.00165	0.9993	0.99956	1.00169	0.99977	0.99988
				9646.41	1.00177	0.99924	1.00009	1.00212	0.99973	0.99976
				9651.5	1.00173	0.99916	1.00007	1.00174	0.99987	0.99963
				9656.52	1.00184	0.999	1.00026	1.00175	1.00015	0.99923
				9661.63	1.00167	0.99894	1.00057	1.00122	1.00048	0.99887
				9666.06	1.00173	0.99857	1.00056	1.00015	1.00053	0.9983
				9671.45	1.00164	0.99855	1.0008	0.99931	1.00056	0.99781
				9676.74	1.00205	0.9985	0.9999	0.99896	1.00034	0.99738
				9681.41	1.00226	0.99811	0.99982	0.99943	1.00148	0.99709
				9686.45	1.00226	0.99801	0.99958	1	1.00102	0.99668
				9691.28	1.00222	0.99766	0.99992	1.00032	1.00127	0.99643
				9696.52	1.00224	0.99772	1.00054	1.00018	1.00163	0.99593
				9701.75	1.00243	0.99755	1.00084	0.99955	1.00188	0.99563
				9706.23	1.00243	0.99725	1.00055	1	1.002	0.99551
				9711.47	1.00241	0.99725	1.00125	1.00038	1.0019	0.99516
				9716.55	1.00273	0.99701	1.00156	1.00123	1.00185	0.99497
				9721.54	1.00285	0.99692	1.00093	0.99979	1.00169	0.99452
				9726.62	1.00294	0.99675	1.00082	1.00052	1.00149	0.99443
				9731.14	1.00292	0.99643	1.00059	1.00087	1.00123	0.99416
				9736.5	1.00309	0.99637	0.99837	1.00064	1.00098	0.99391
				9741.81	1.00345	0.99636	0.99543	1.00038	1.00075	0.99367
				9746.49	1.00353	0.996	0.99284	1.00014	1.00059	0.99387
				9751.62	1.00393	0.99592	0.99001	0.99989	1.00042	0.99367
				9756.24	1.00405	0.99552	0.98745	0.99966	1.00033	0.9936
				9761.44	1.00437	0.99545	0.98458	0.9994	1.00007	0.99328
				9766.77	1.00463	0.99547	0.98163	0.99913	0.99988	0.99332
				9771.44	1.00483	0.99494	0.97905	0.9989	0.99967	0.99294
				9776.6	1.00518	0.99478	0.9762	0.99864	0.99967	0.99238

## Sheet: Fig.1g
Fig.1g
					FT EXAFS (a.u.)
				R (Å)	Cu-F	Cu2O	CuF2	Cu（OH）F	CuO	Cu foil
				0	0.06197	30.427	10.3679	20.0397	40.2981	50.0707
				0.03068	0.0625	30.4066	10.3497	20.0589	40.2882	50.0694
				0.06136	0.06365	30.3472	10.2969	20.0958	40.2586	50.0658
				0.09204	0.0644	30.2548	10.2139	20.1366	40.2091	50.0602
				0.12272	0.06363	30.1411	10.1087	20.1773	40.1406	50.0534
				0.1534	0.06064	30.0639	10.0275	20.2151	40.0568	50.0467
				0.18408	0.0555	30.1627	10.1404	20.2472	40.0447	50.0422
				0.21476	0.04949	30.2876	10.2558	20.2701	40.1428	50.0423
				0.24544	0.04553	30.3949	10.3532	20.2803	40.2363	50.0474
				0.27612	0.04724	30.471	10.4225	20.2747	40.3131	50.0558
				0.3068	0.05535	30.5069	10.456	20.2508	40.3624	50.0654
				0.33748	0.06668	30.497	10.4483	20.2071	40.376	50.0741
				0.36816	0.07722	30.4394	10.3976	20.1434	40.3491	50.0807
				0.39884	0.08348	30.3361	10.305	20.0611	40.2824	50.0842
				0.42951	0.08262	30.1931	10.1756	20.0368	40.1867	50.0838
				0.46019	0.0723	30.0234	10.0187	20.1456	40.1116	50.0795
				0.49087	0.05087	30.1738	10.1602	20.259	40.1794	50.0712
				0.52155	0.01941	30.3699	10.3424	20.3694	40.3114	50.06
				0.55223	0.03591	30.5553	10.5163	20.4681	40.4341	50.0484
				0.58291	0.09571	30.7151	10.6675	20.5461	40.5218	50.042
				0.61359	0.16906	30.8359	10.7829	20.5942	40.5599	50.0474
				0.64427	0.25349	30.9074	10.8518	20.604	40.5431	50.0632
				0.67495	0.34668	30.9234	10.8671	20.5686	40.4823	50.0831
				0.70563	0.44591	30.8842	10.8279	20.483	40.4216	50.1029
				0.73631	0.54817	30.7992	10.7435	20.3456	40.4497	50.1198
				0.76699	0.65029	30.6939	10.643	20.1637	40.6099	50.1318
				0.79767	0.7491	30.6203	10.5922	20.1279	40.8463	50.1373
				0.82835	0.84158	30.6489	10.6735	20.3941	41.0992	50.1354
				0.85903	0.92496	30.7996	10.8909	20.709	41.3295	50.1252
				0.88971	0.99674	31.024	11.1843	21.0456	41.5122	50.1066
				0.92039	1.05468	31.2688	11.5017	21.387	41.636	50.0804
				0.95107	1.09684	31.4978	11.8063	21.7155	41.7062	50.0493
				0.98175	1.12152	31.6872	12.0699	22.013	41.7472	50.0305
				1.01243	1.12741	31.823	12.2692	22.2622	41.8013	50.0588
				1.04311	1.11389	31.9016	12.3856	22.4474	41.9143	50.1044
				1.07379	1.08167	31.9315	12.4061	22.5565	42.1112	50.1526
				1.10447	1.03396	31.9372	12.3251	22.5827	42.3811	50.1987
				1.13515	0.97835	31.9599	12.1472	22.5269	42.6874	50.239
				1.16583	0.92932	32.0501	11.8936	22.4019	42.9889	50.2704
				1.19651	0.90981	32.248	11.617	22.238	43.2558	50.2895
				1.22718	0.94663	32.5627	11.4282	22.0905	43.4801	50.2935
				1.25786	1.05702	32.9713	11.487	22.041	43.6809	50.2799
				1.28854	1.2386	33.4344	11.8505	22.1682	43.9034	50.2468
				1.31922	1.47436	33.91	12.4208	22.4936	44.2064	50.1935
				1.3499	1.74282	34.3592	13.089	22.9738	44.6365	50.1205
				1.38058	2.02291	34.7485	13.7833	23.5424	45.203	50.0361
				1.41126	2.29488	35.0505	14.4545	24.1394	45.8725	50.0894
				1.44194	2.54009	35.2444	15.0659	24.7164	46.5806	50.2088
				1.47262	2.74104	35.3165	15.5882	25.2348	47.2508	50.3365
				1.5033	2.88172	35.2602	15.9988	25.664	47.8083	50.4645
				1.53398	2.94822	35.076	16.281	25.9808	48.1888	50.5847
				1.56466	2.92954	34.7716	16.4248	26.169	48.3445	50.689
				1.59534	2.81859	34.3607	16.4266	26.2198	48.2475	50.7699
				1.62602	2.61373	33.862	16.289	26.1316	47.892	50.8216
				1.6567	2.32125	33.2986	16.0206	25.9102	47.2939	50.8428
				1.68738	1.96129	32.6959	15.6356	25.5682	46.4889	50.8407
				1.71806	1.58373	32.0802	15.1527	25.1245	45.5297	50.8385
				1.74874	1.30804	31.4774	14.5946	24.6035	44.4811	50.8802
				1.77942	1.33738	30.9115	13.9865	24.0344	43.4141	51.0192
				1.8101	1.73914	30.4045	13.3554	23.4502	42.4016	51.284
				1.84078	2.36847	30.0786	12.7298	22.887	41.5158	51.6678
				1.87146	3.09962	30.3999	12.1392	22.3835	40.8392	52.1491
				1.90214	3.86481	30.6648	11.6159	21.9774	40.5121	52.7051
				1.93282	4.62256	30.8446	11.199	21.6971	40.5509	53.3136
				1.9635	5.34253	30.9446	10.9344	21.5441	40.6186	53.953
				1.99418	6.00046	30.9761	10.8446	21.483	40.5723	54.601
				2.02485	6.57655	30.9545	10.8759	21.4601	40.4234	55.2352
				2.05553	7.05511	30.8979	10.9396	21.431	40.2643	55.8332
				2.08621	7.42446	30.8264	10.9803	21.372	40.3129	56.3737
				2.11689	7.67703	30.7589	10.9781	21.2785	40.5117	56.8369
				2.14757	7.80924	30.7112	10.9321	21.1606	40.6886	57.2058
				2.17825	7.82141	30.6936	10.8518	21.0382	40.803	57.4666
				2.20893	7.71746	30.7108	10.7517	20.9356	40.8867	57.6095
				2.23961	7.50455	30.766	10.6493	20.8719	41.0408	57.6293
				2.27029	7.19262	30.8637	10.5609	20.848	41.3721	57.5252
				2.30097	6.79392	31.0085	10.4959	20.8434	41.8946	57.3015
				2.33165	6.32241	31.2008	10.4507	20.8283	42.5499	56.9666
				2.36233	5.79329	31.4357	10.4096	20.7766	43.2621	56.5331
				2.39301	5.22245	31.7032	10.3545	20.6725	43.9559	56.0169
				2.42369	4.62597	31.9899	10.2757	20.5144	44.5605	55.4365
				2.45437	4.01973	32.2808	10.1921	20.3355	45.014	54.8119
				2.48505	3.41895	32.5609	10.2142	20.3121	45.2668	54.1637
				2.51573	2.83789	32.816	10.3935	20.5723	45.2863	53.512
				2.54641	2.28962	33.0343	10.6482	20.944	45.0593	52.8759
				2.57709	1.78576	33.2065	10.9435	21.3531	44.5938	52.2722
				2.60777	1.33658	33.3266	11.2619	21.7682	43.9207	51.7157
				2.63845	0.95133	33.3924	11.5886	22.1656	43.0961	51.219
				2.66913	0.6395	33.405	11.9093	22.5245	42.2162	50.7948
				2.69981	0.41392	33.3689	12.2097	22.8264	41.4882	50.4661
				2.73049	0.29162	33.291	12.4766	23.0566	41.3637	50.3041
				2.76117	0.26337	33.1801	12.6982	23.2038	41.912	50.365
				2.79185	0.26825	33.0457	12.8646	23.2613	42.6359	50.4957
				2.82252	0.25836	32.8968	12.9681	23.2268	43.2896	50.6053
				2.8532	0.22064	32.7405	13.0038	23.1029	43.7883	50.6763
				2.88388	0.16316	32.5819	12.9696	22.8963	44.1013	50.7079
				2.91456	0.12605	32.4228	12.8667	22.6175	44.2258	50.7031
				2.94524	0.17805	32.2629	12.6987	22.2803	44.1786	50.6669
				2.97592	0.29066	32.1	12.4723	21.9008	43.9906	50.606
				3.0066	0.42133	31.9312	12.1964	21.4966	43.7017	50.5309
				3.03728	0.55395	31.7545	11.8819	21.0861	43.3556	50.4597
				3.06796	0.68045	31.5692	11.5412	20.6888	42.9934	50.4228
				3.09864	0.79597	31.3768	11.188	20.3337	42.648	50.4512
				3.12932	0.89769	31.1815	10.8366	20.1807	42.339	50.5466
				3.16	0.98435	30.9899	10.504	20.3916	42.0721	50.6837
				3.19068	1.05578	30.8115	10.2262	20.6161	41.8431	50.8372
				3.22136	1.11242	30.6595	10.2033	20.7911	41.6462	50.9897
				3.25204	1.15476	30.5501	10.3975	20.9093	41.4821	51.1288
				3.28272	1.18298	30.4965	10.5752	20.9716	41.3606	51.2458
				3.3134	1.19668	30.4965	10.7052	20.9829	41.294	51.3342
				3.34408	1.19499	30.5298	10.7819	20.9503	41.2837	51.3902
				3.37476	1.17694	30.5734	10.8054	20.8829	41.3126	51.4122
				3.40544	1.14219	30.6128	10.7792	20.7908	41.3502	51.4008
				3.43612	1.09203	30.6413	10.7094	20.6846	41.3666	51.3592
				3.4668	1.03071	30.6576	10.6051	20.5751	41.3399	51.2921
				3.49748	0.96708	30.6633	10.4787	20.473	41.2595	51.2066
				3.52816	0.91609	30.6615	10.3507	20.3893	41.1251	51.1114
				3.55884	0.89801	30.6557	10.2631	20.3338	40.9462	51.0167
				3.58952	0.9321	30.6487	10.2773	20.3124	40.7415	50.9346
				3.62019	1.02613	30.6422	10.3769	20.3213	40.5407	50.878
				3.65087	1.17254	30.6365	10.4998	20.3503	40.3947	50.8587
				3.68155	1.35491	30.631	10.6148	20.3901	40.3693	50.8838
				3.71223	1.55562	30.6244	10.709	20.4346	40.4473	50.9534
				3.74291	1.75914	30.6152	10.7761	20.4803	40.5459	51.0617
				3.77359	1.95264	30.6027	10.8135	20.5242	40.6195	51.2004
				3.80427	2.12568	30.5866	10.821	20.5636	40.6537	51.3614
				3.83495	2.27002	30.5672	10.8004	20.5953	40.6477	51.5367
				3.86563	2.37947	30.5456	10.755	20.6166	40.6081	51.7186
				3.89631	2.44986	30.5229	10.6894	20.6251	40.5455	51.8994
				3.92699	2.47896	30.5004	10.609	20.6194	40.4728	52.071
				3.95767	2.46647	30.4796	10.5199	20.5991	40.4036	52.2255
				3.98835	2.41387	30.4617	10.4287	20.5651	40.3519	52.3555
				4.01903	2.3244	30.4476	10.3423	20.5195	40.3308	52.4545
				4.04971	2.20285	30.4383	10.2688	20.4652	40.3486	52.5175
				4.08039	2.05558	30.4344	10.2169	20.4062	40.4043	52.541
				4.11107	1.89047	30.436	10.1935	20.3468	40.4904	52.524
				4.14175	1.71712	30.4431	10.1959	20.2913	40.5976	52.4673
				4.17243	1.54718	30.4549	10.2121	20.2432	40.7163	52.3747
				4.20311	1.39462	30.4701	10.2314	20.2038	40.837	52.2523
				4.23379	1.27544	30.4873	10.2485	20.1715	40.9506	52.1088
				4.26447	1.20511	30.5048	10.2618	20.1415	41.0486	51.955
				4.29515	1.19325	30.5211	10.2723	20.1081	41.1247	51.8044
				4.32583	1.23838	30.5349	10.2819	20.0665	41.175	51.6714
				4.35651	1.32853	30.5453	10.2926	20.014	41.1983	51.57
				4.38719	1.44721	30.5519	10.3067	20.0516	41.1962	51.5106
				4.41786	1.57885	30.5547	10.3259	20.1283	41.1728	51.497
				4.44854	1.71092	30.5543	10.3511	20.2148	41.1341	51.5247
				4.47922	1.83398	30.5513	10.3828	20.3086	41.0877	51.5834
				4.5099	1.94103	30.5467	10.4205	20.4063	41.0414	51.6606
				4.54058	2.02692	30.5415	10.4634	20.5047	41.0027	51.7455
				4.57126	2.08799	30.5365	10.5097	20.6001	40.9777	51.8295
				4.60194	2.12183	30.5325	10.5575	20.6892	40.9692	51.907
				4.63262	2.1272	30.5299	10.6045	20.7691	40.9766	51.9744
				4.6633	2.10395	30.5286	10.6482	20.8371	40.9956	52.0294
				4.69398	2.05294	30.5284	10.6863	20.8913	41.0195	52.0702
				4.72466	1.97603	30.529	10.7165	20.93	41.0403	52.0956
				4.75534	1.87597	30.5297	10.7372	20.9524	41.0506	52.1042
				4.78602	1.75626	30.53	10.747	20.9583	41.0451	52.0947
				4.8167	1.62106	30.5294	10.7453	20.948	41.0215	52.0659
				4.84738	1.47498	30.5274	10.7323	20.9223	40.9824	52.017
				4.87806	1.32293	30.5238	10.7085	20.8826	40.9369	51.9478
				4.90874	1.16994	30.5184	10.6754	20.8307	40.9023	51.8589
				4.93942	1.02104	30.5113	10.6349	20.7686	40.9017	51.752
				4.9701	0.88111	30.5026	10.589	20.6989	40.9557	51.6298
				5.00078	0.7548	30.4926	10.5404	20.6239	41.0707	51.4963
				5.03146	0.64636	30.4815	10.4911	20.546	41.2364	51.3564
				5.06214	0.55925	30.4694	10.4434	20.4678	41.4347	51.2159
				5.09282	0.49546	30.4565	10.3986	20.3911	41.6478	51.0812
				5.1235	0.45443	30.4425	10.3573	20.3178	41.8612	50.959
				5.15418	0.4326	30.4275	10.3194	20.249	42.064	50.8552
				5.18486	0.42425	30.4109	10.2842	20.1852	42.2486	50.774
				5.21553	0.42334	30.3926	10.2505	20.1265	42.4101	50.7164
				5.24621	0.42496	30.3725	10.2174	20.0733	42.5461	50.6794
				5.27689	0.42578	30.3507	10.1846	20.032	42.6559	50.6572
				5.30757	0.42393	30.3279	10.1529	20.0462	42.7404	50.6425
				5.33825	0.41861	30.305	10.1249	20.0912	42.8013	50.6292
				5.36893	0.40985	30.2839	10.1062	20.1396	42.8406	50.613
				5.39961	0.39826	30.2662	10.1032	20.1883	42.8608	50.5916
				5.43029	0.38489	30.2539	10.1172	20.2363	42.8641	50.5644
				5.46097	0.37109	30.248	10.1417	20.2822	42.8523	50.532
				5.49165	0.35831	30.2485	10.1701	20.3246	42.8266	50.4956
				5.52233	0.34781	30.2537	10.1983	20.3618	42.7875	50.4566
				5.55301	0.34036	30.2614	10.2241	20.3922	42.7349	50.4164
				5.58369	0.33598	30.2692	10.2465	20.4146	42.6679	50.3762
				5.61437	0.33392	30.275	10.265	20.4278	42.5853	50.3369
				5.64505	0.33286	30.2776	10.2801	20.4312	42.4857	50.2992
				5.67573	0.33119	30.2764	10.2924	20.4246	42.368	50.264
				5.70641	0.32747	30.2716	10.3028	20.4085	42.2319	50.2324
				5.73709	0.32062	30.2639	10.3125	20.3838	42.0778	50.206
				5.76777	0.31014	30.2546	10.3223	20.3523	41.9079	50.1865
				5.79845	0.29612	30.2454	10.3332	20.3163	41.7255	50.175
				5.82913	0.27923	30.2376	10.3455	20.2795	41.5353	50.1713
				5.85981	0.26054	30.2322	10.3594	20.2463	41.3433	50.1733
				5.89049	0.24133	30.2293	10.3747	20.2226	41.156	50.178
				5.92117	0.22276	30.2282	10.391	20.2135	40.9799	50.1827
				5.95185	0.2055	30.2277	10.4082	20.2203	40.8211	50.1855
				5.98253	0.18951	30.2263	10.4261	20.2395	40.6842	50.186
				6.0132	0.17399	30.2225	10.4447	20.265	40.5712	50.1845
				6.04388	0.15769	30.2157	10.4643	20.2914	40.4806	50.1826
				6.07456	0.13957	30.2057	10.4852	20.3149	40.4077	50.1819
				6.10524	0.1196	30.1929	10.5077	20.3331	40.3456	50.1838
				6.13592	0.10024	30.1786	10.5319	20.3445	40.2878	50.1887
				6.1666	0.08872	30.1648	10.5578	20.3486	40.2299	50.1952
				6.19728	0.09581	30.1536	10.5848	20.3455	40.1704	50.2011
				6.22796	0.12371	30.1476	10.6119	20.3356	40.1098	50.2038
				6.25864	0.16465	30.1477	10.6381	20.32	40.0505	50.2007
				6.28932	0.21138	30.1536	10.662	20.3	40.0052	50.1902
				6.32	0.25901	30.163	10.6823	20.2771	40.0529	50.1714
				6.35068	0.30391	30.1735	10.6978	20.2531	40.0913	50.1456
				6.38136	0.34308	30.1828	10.7075	20.23	40.1184	50.1174
				6.41204	0.37397	30.1895	10.7111	20.2095	40.1338	50.0998
				6.44272	0.39446	30.1924	10.7084	20.1932	40.1381	50.1127
				6.4734	0.40291	30.1913	10.6999	20.1822	40.1332	50.1563
				6.50408	0.39822	30.186	10.6865	20.1767	40.1222	50.2154
				6.53476	0.37987	30.1769	10.6695	20.1761	40.1091	50.2799
				6.56544	0.34794	30.1648	10.6505	20.1792	40.0985	50.3435
				6.59612	0.30314	30.1504	10.6311	20.1846	40.0934	50.4019
				6.6268	0.24692	30.1347	10.6128	20.1915	40.0939	50.4516
				6.65748	0.18198	30.1188	10.5966	20.1991	40.0965	50.4896
				6.68816	0.11481	30.1039	10.5827	20.2072	40.0976	50.5135
				6.71884	0.07382	30.0908	10.571	20.2157	40.0949	50.5217
				6.74952	0.11451	30.0806	10.5609	20.2247	40.0878	50.5132
				6.7802	0.19465	30.0734	10.5512	20.2342	40.0782	50.488
				6.81087	0.28254	30.069	10.5411	20.2443	40.0698	50.4467
				6.84155	0.37054	30.0665	10.5302	20.2549	40.0679	50.391
				6.87223	0.45515	30.0647	10.5183	20.2661	40.0746	50.3239
				6.90291	0.53394	30.0626	10.5062	20.2776	40.0866	50.2502
				6.93359	0.60497	30.0596	10.4948	20.2893	40.0985	50.1805
				6.96427	0.66665	30.0554	10.4858	20.3008	40.1065	50.1419
				6.99495	0.71772	30.0503	10.4803	20.3117	40.1084	50.1683
				7.02563	0.75723	30.0449	10.4795	20.3216	40.1046	50.2406
				7.05631	0.78453	30.0402	10.4833	20.3299	40.0986	50.3272
				7.08699	0.79927	30.0377	10.491	20.336	40.0984	50.4147
				7.11767	0.80142	30.0387	10.501	20.3395	40.1134	50.4971
				7.14835	0.79123	30.043	10.5113	20.34	40.1453	50.5712
				7.17903	0.76924	30.0493	10.5197	20.3376	40.1889	50.6347
				7.20971	0.73627	30.0561	10.5243	20.3323	40.2379	50.6863
				7.24039	0.69339	30.0622	10.5237	20.3246	40.2874	50.7251
				7.27107	0.6419	30.0668	10.5167	20.3156	40.3336	50.751
				7.30175	0.58333	30.0693	10.503	20.3065	40.3741	50.7641
				7.33243	0.51932	30.0693	10.4826	20.2991	40.4074	50.7649
				7.36311	0.45165	30.067	10.456	20.2951	40.4337	50.7544
				7.39379	0.38217	30.0624	10.4242	20.2962	40.4538	50.7336
				7.42447	0.3127	30.0561	10.3886	20.3032	40.4699	50.7041
				7.45515	0.24507	30.0494	10.3511	20.3161	40.4844	50.6673
				7.48583	0.18105	30.044	10.3136	20.3343	40.4991	50.6251
				7.51651	0.12249	30.0428	10.2784	20.3563	40.5145	50.5793
				7.54719	0.07202	30.0475	10.248	20.3807	40.5293	50.5317
				7.57787	0.0379	30.0573	10.2243	20.4059	40.5408	50.4845
				7.60854	0.04212	30.0702	10.2085	20.4307	40.545	50.4396
				7.63922	0.06613	30.0843	10.1999	20.4541	40.5379	50.3987
				7.6699	0.08789	30.0985	10.1963	20.4753	40.516	50.3633
				7.70058	0.10367	30.112	10.1947	20.494	40.4768	50.3342
				7.73126	0.1132	30.1241	10.1922	20.5097	40.4196	50.3113
				7.76194	0.11709	30.1344	10.1866	20.5221	40.345	50.2936
				7.79262	0.11641	30.1427	10.1764	20.5313	40.2564	50.2794
				7.8233	0.11258	30.1486	10.1611	20.537	40.1624	50.2667
				7.85398	0.10727	30.1521	10.1409	20.5394	40.0985	50.2536
				7.88466	0.10238	30.1532	10.1173	20.5386	40.1451	50.2388
				7.91534	0.09981	30.1518	10.0937	20.5345	40.2472	50.2213
				7.94602	0.10099	30.1481	10.0773	20.5275	40.3541	50.2012
				7.9767	0.10645	30.1422	10.0793	20.5179	40.453	50.1792
				8.00738	0.1158	30.1344	10.101	20.5059	40.5379	50.1567
				8.03806	0.12816	30.1249	10.1334	20.492	40.6049	50.1364
				8.06874	0.14264	30.1142	10.1692	20.4765	40.6517	50.1222
				8.09942	0.15858	30.1028	10.2046	20.4598	40.6775	50.118
				8.1301	0.17553	30.0913	10.2372	20.4422	40.6827	50.1253
				8.16078	0.19321	30.0806	10.2656	20.4239	40.6689	50.1416
				8.19146	0.21135	30.0719	10.2891	20.4051	40.6385	50.163
				8.22214	0.22968	30.067	10.3072	20.3858	40.5945	50.1859
				8.25282	0.24785	30.0672	10.3198	20.3661	40.5404	50.2082
				8.2835	0.26542	30.0728	10.3273	20.3461	40.4798	50.2284
				8.31418	0.28186	30.0829	10.3304	20.3259	40.4161	50.2459
				8.34486	0.29662	30.0957	10.3299	20.3059	40.3532	50.2604
				8.37554	0.30913	30.1099	10.3267	20.2865	40.2956	50.2719
				8.40621	0.31888	30.1243	10.3219	20.2685	40.2498	50.2809
				8.43689	0.32538	30.1381	10.3161	20.2525	40.2244	50.2877
				8.46757	0.32828	30.1506	10.3101	20.2393	40.2272	50.2927
				8.49825	0.32732	30.1612	10.304	20.2293	40.257	50.2967
				8.52893	0.32238	30.1695	10.298	20.2228	40.3052	50.2999
				8.55961	0.31347	30.1753	10.2917	20.2195	40.363	50.3027
				8.59029	0.30071	30.1785	10.2851	20.2188	40.4242	50.3053
				8.62097	0.28436	30.1793	10.278	20.22	40.4847	50.3078
				8.65165	0.26477	30.1779	10.2702	20.2223	40.5412	50.3101
				8.68233	0.24239	30.1749	10.2619	20.2251	40.5913	50.3119
				8.71301	0.21773	30.1706	10.2532	20.2281	40.6332	50.3131
				8.74369	0.19136	30.1658	10.2444	20.2311	40.6656	50.3133
				8.77437	0.16388	30.161	10.2356	20.2342	40.6874	50.3123
				8.80505	0.13589	30.1564	10.2268	20.2373	40.6985	50.3098
				8.83573	0.108	30.1523	10.2178	20.2403	40.6988	50.3055
				8.86641	0.08078	30.1485	10.2081	20.2429	40.689	50.2993
				8.89709	0.05473	30.1445	10.1972	20.2446	40.6701	50.2909
				8.92777	0.03031	30.14	10.1844	20.2448	40.6436	50.2803
				8.95845	0.00806	30.1345	10.1693	20.2429	40.6112	50.2673
				8.98913	0.01303	30.1275	10.1515	20.2381	40.5746	50.252
				9.01981	0.03118	30.1187	10.1313	20.2301	40.5356	50.2345
				9.05049	0.04743	30.1083	10.1092	20.2188	40.4962	50.2147
				9.08117	0.06201	30.0962	10.0872	20.2044	40.4576	50.1931
				9.11185	0.07537	30.0828	10.0691	20.1877	40.4211	50.1699
				9.14253	0.08808	30.0686	10.0625	20.1701	40.3873	50.1457
				9.17321	0.10071	30.0542	10.0725	20.1538	40.3566	50.1213
				9.20388	0.11373	30.0404	10.0941	20.1415	40.3289	50.0981
				9.23456	0.12746	30.0284	10.1204	20.136	40.3042	50.0786
				9.26524	0.14194	30.0202	10.1475	20.1384	40.2823	50.0667
				9.29592	0.15698	30.0188	10.1734	20.1478	40.2632	50.0668
				9.3266	0.17221	30.023	10.1969	20.1614	40.2466	50.0778
				9.35728	0.18712	30.0285	10.2175	20.1761	40.2326	50.0948
				9.38796	0.20113	30.0333	10.2348	20.1895	40.2208	50.1137
				9.41864	0.21368	30.0367	10.2487	20.2	40.2109	50.1322
				9.44932	0.22427	30.0386	10.2595	20.2064	40.2025	50.149
				9.48	0.23248	30.0391	10.2675	20.2083	40.1953	50.1635
				9.51068	0.23802	30.0384	10.2731	20.2058	40.1895	50.1752
				9.54136	0.24073	30.0369	10.2768	20.1994	40.1857	50.1842
				9.57204	0.24062	30.0347	10.2792	20.1901	40.1845	50.1904
				9.60272	0.23781	30.0321	10.2805	20.1792	40.1869	50.1943
				9.6334	0.23256	30.0295	10.2812	20.1684	40.193	50.1963
				9.66408	0.22523	30.027	10.2815	20.1592	40.202	50.1971
				9.69476	0.21626	30.0249	10.2815	20.1532	40.2128	50.1975
				9.72544	0.20612	30.0232	10.2812	20.1511	40.2236	50.1981
				9.75612	0.19533	30.0221	10.2806	20.1527	40.2328	50.1996
				9.7868	0.18437	30.0217	10.2795	20.1571	40.2394	50.2023
				9.81748	0.17372	30.0218	10.2777	20.1628	40.2427	50.2062
				9.84816	0.1638	30.0224	10.2752	20.1685	40.243	50.211
				9.87884	0.155	30.0234	10.2718	20.1732	40.2411	50.2161
				9.90952	0.14763	30.0246	10.2674	20.1764	40.2384	50.2208
				9.9402	0.14193	30.0259	10.2623	20.1779	40.2365	50.2244
				9.97088	0.13801	30.0273	10.2565	20.1778	40.2365	50.2261
